# Supplementary material for: Three closely related (2E,2′E)-3,3′-(1,4-phenyl­ene)bis­[1-(meth­oxy­phen­yl)prop-2-en-1-ones]: supra­molecular assemblies in one dimension mediated by hydrogen bonding and C—H⋯π inter­actions
Source: Acta Crystallogr E Crystallogr Commun. 2017 May 26;73(Pt 6):896–900. doi: 10.1107/S2056989017007460 (PMC5458319; doi:10.1107/S2056989017007460)
Supplement: Supplementary file 1 [file e-73-00896-sup1.cif]

##############################################################################
#                                                                            #
# This CIF contains the data in a paper accepted for publication in          #
# Acta Crystallographica Section E. It conforms to the requirements of       #
# Notes for Authors for Acta Crystallographica Section E, and has been       #
# peer reviewed under the auspices of the IUCr Commission on Journals.       #
#                                                                            #
# Full details of the Crystallographic Information File format               #
# are given in the paper "The Crystallographic Information File (CIF):       #
# a New Standard Archive File for Crystallography" by S. R. Hall, F. H.      #
# Allen and I. D. Brown [Acta Cryst. (1991), A47, 655-685].                  #
#                                                                            #
# The current version of the core CIF dictionary is obtainable from          #
# ftp://ftp.iucr.org/pub/cif_core.dic.                                       #
#                                                                            #
# Software is freely available for graphical display of the structure(s)     #
# in this CIF. For information consult the CIF software page                 #
# http://www.iucr.org/resources/cif/software.                                #
#                                                                            #
# This file may be used for bona fide research purposes within the           #
# scientific community so long as proper attribution is given to the journal # 
# article from which it was obtained.                                        #
#                                                                            #
##############################################################################
data_global
_audit_creation_method     'PLATON <TABLE ACC> option'
_journal_date_recd_electronic     2017-05-14
_journal_date_accepted     2017-05-20
_journal_name_full     'Acta Crystallographica, Section E'
_journal_year     2017
_journal_volume     73
_journal_issue      6
_journal_page_first     896
_journal_page_last     900
_journal_paper_category     GO
_journal_paper_doi     10.1107/S2056989017007460
_journal_coeditor_code     HB7678
_publ_contact_author_name     'Dr. Ismail Warad'
_publ_contact_author_address
;
Department of Chemistry,
Science College, An-Najah National University,
PO Box 7, Nablus, West Bank, Palestine Territories
;
_publ_contact_author_email     'khalil.i@najah.edu, chidankumar@gmail.com'
_publ_contact_author_fax     '+972 9234 5982'
_publ_contact_author_phone     '+972 9234 5982'
_publ_section_title
;\
Three closely related
(2<i>E</i>,2'<i>E</i>)-3,3'-(1,4-phenylene)bis[1-(methoxyphenyl)prop-2-en-1-\
ones]: supramolecular assemblies in one dimension mediated by hydrogen
bonding and C---H...\p interactions
;
loop_
    _publ_author_name
    _publ_author_footnote
    _publ_author_address
    'Sim, Aijia' .
;
X-ray Crystallography Unit
School of Physics
Universiti Sains Malaysia
11800 USM, Penang
Malaysia
;
    'Chidan Kumar, C. S.' .
;
Department of Engineering Chemistry, Vidya Vikas Institute of Engineering &
Technology, Visvesvaraya Technological University, Alanahalli, Mysuru 570 028,
Karnataka,
India
;
    'Kwong, Huey Chong' .
;
School of Chemical Sciences, Universiti Sains Malaysia, Penang 11800 USM,
Malaysia
;
    'Then, Li Yee' .
;
X-ray Crystallography Unit
School of Physics
Universiti Sains Malaysia
11800 USM, Penang
Malaysia
;
    'Win, Yip-Foo' .
;
Department of Chemical Science, Faculty of Science, Universiti Tunku Abdul
Rahman, Perak Campus, Jalan Universiti, Bandar Barat, Perak,
Malaysia
;
    'Quah, Ching Kheng' .
;
X-ray Crystallography Unit
School of Physics
Universiti Sains Malaysia
11800 USM, Penang
Malaysia
;
    'Naveen, S.' .
;
Institution of Excellence, University of Mysore,
Manasagangotri, Mysuru 570 006,
India
;
    'Chandraju, S.' .
;
Department of Sugar Technology & Chemistry, University of Mysore,
Sir M. Visvesvaraya PG Centre, Tubinakere, Mandya 571 402,
India
;
    'Lokanath, N. K.' .
;
Department of Studies in Physics, University of Mysore,
Manasagangotri, Mysuru
570 006,
India
;
    'Warad, Ismail' .
;
Department of Chemistry, Science College, An-Najah National University,
PO Box 7, Nablus, West Bank,
Palestinian Territories
;
data_I
_audit_creation_method     SHELXL-2013
_publ_section_synopsis
;
The three title compounds are centrosymmetric. Their packing features chains
linked by either pairwise C---H...O or C---H...\p interactions.
;
_chemical_name_systematic
;\
(2<i>E</i>,2'<i>E</i>)-3,3'-(1,4-Phenylene)bis[1-(2-methoxyphenyl)prop-2-en-\
1-one]
;
_chemical_name_common     ?
_chemical_formula_moiety     'C26 H22 O4'
_chemical_formula_sum     'C26 H22 O4'
_chemical_formula_iupac     'C26 H22 O4'
_chemical_formula_weight     398.43
_chemical_melting_point     ?
_shelx_space_group_comment
;
The symmetry employed for this shelxl refinement is uniquely defined
by the following loop, which should always be used as a source of
symmetry information in preference to the above space-group names.
They are only intended as comments.
;
_space_group_crystal_system     monoclinic
_space_group_name_H-M_alt     'P 21/c'
_space_group_name_Hall     '-P 2ybc'
loop_
    _space_group_symop_operation_xyz
    'x, y, z'
    '-x, y+1/2, -z+1/2'
    '-x, -y, -z'
    'x, -y-1/2, z-1/2'
_cell_length_a     7.1078(11)
_cell_length_b     24.544(4)
_cell_length_c     6.0449(9)
_cell_angle_alpha     90
_cell_angle_beta     101.898(2)
_cell_angle_gamma     90
_cell_volume     1031.9(3)
_cell_formula_units_Z     2
_cell_measurement_reflns_used     3004
_cell_measurement_theta_min     2.93
_cell_measurement_theta_max     26.37
_cell_measurement_temperature     294(2)
_exptl_crystal_description     'block'
_exptl_crystal_colour     'yellow'
_exptl_crystal_size_max     0.388
_exptl_crystal_size_mid     0.351
_exptl_crystal_size_min     0.177
_exptl_crystal_density_diffrn     1.282
_exptl_crystal_density_meas     ?
_exptl_crystal_density_method     ?
_exptl_crystal_F_000     420
_exptl_absorpt_coefficient_mu     0.086
_exptl_absorpt_correction_type     multi-scan
_exptl_absorpt_process_details
;
(<i>SADABS</i>; Bruker, 2012)
;
_shelx_estimated_absorpt_T_min     0.967
_shelx_estimated_absorpt_T_max     0.985
_exptl_absorpt_correction_T_min     0.883
_exptl_absorpt_correction_T_max     0.985
_exptl_special_details     ?
_diffrn_ambient_temperature     294(2)
_diffrn_radiation_type     MoK\a
_diffrn_radiation_wavelength     0.71073
_diffrn_radiation_source     'fine-focus sealed tube'
_diffrn_radiation_monochromator     graphite
_diffrn_measurement_device_type
;
Bruker APEXII DUO CCD area-detector
;
_diffrn_measurement_method     '\f and \w scans'
_diffrn_detector_area_resol_mean     .
_diffrn_reflns_number     8322
_diffrn_reflns_av_R_equivalents     0.0237
_diffrn_reflns_theta_min     1.659
_diffrn_reflns_theta_max     26.798
_diffrn_reflns_theta_full     25.242
_diffrn_measured_fraction_theta_max     0.993
_diffrn_measured_fraction_theta_full     0.994
_diffrn_reflns_limit_h_min     -8
_diffrn_reflns_limit_h_max     8
_diffrn_reflns_limit_k_min     -24
_diffrn_reflns_limit_k_max     31
_diffrn_reflns_limit_l_min     -7
_diffrn_reflns_limit_l_max     7
_refine_special_details     ?
_reflns_number_total     2183
_reflns_number_gt     1705
_reflns_threshold_expression     'I > 2\s(I)'
_refine_ls_structure_factor_coef     Fsqd
_refine_ls_matrix_type     full
_refine_ls_R_factor_all     0.0549
_refine_ls_R_factor_gt     0.0402
_refine_ls_wR_factor_gt     0.1087
_refine_ls_wR_factor_ref     0.1192
_refine_ls_goodness_of_fit_ref     1.033
_refine_ls_restrained_S_all     1.033
_refine_ls_number_reflns     2183
_refine_ls_number_parameters     137
_refine_ls_number_restraints     0
_refine_ls_hydrogen_treatment     constr
_refine_ls_weighting_scheme     calc
_refine_ls_weighting_details
;
 w=1/[\s^2^(Fo^2^)+(0.0541P)^2^+0.2315P]
 where P=(Fo^2^+2Fc^2^)/3
;
_atom_sites_solution_hydrogens     geom
_atom_sites_solution_primary     direct
_atom_sites_solution_secondary     ?
_refine_ls_shift/su_max     0.000
_refine_ls_shift/su_mean     0.000
_refine_diff_density_max     0.192
_refine_diff_density_min     -0.139
_refine_ls_extinction_method     none
_refine_ls_extinction_coef     .
loop_
    _atom_type_symbol
    _atom_type_description
    _atom_type_scat_dispersion_real
    _atom_type_scat_dispersion_imag
    _atom_type_scat_source
    'C' 'C' 0.0033 0.0016
                         'International Tables Vol C Tables 4.2.6.8 and 6.1.1.4'
    'H' 'H' 0.0000 0.0000
                         'International Tables Vol C Tables 4.2.6.8 and 6.1.1.4'
    'O' 'O' 0.0106 0.0060
                         'International Tables Vol C Tables 4.2.6.8 and 6.1.1.4'
_computing_data_collection
;
APEX2 (Bruker, 2012)
;
_computing_cell_refinement
;
SAINT (Bruker, 2012)
;
_computing_data_reduction
;
SAINT (Bruker, 2012)
;
_computing_structure_solution
;
SHELXS97 (Sheldrick, 2008)
;
_computing_structure_refinement
;
SHELXL2013 (Sheldrick, 2015)
;
_computing_molecular_graphics
;
SHELXL2013 (Sheldrick, 2015) and Mercury (Macrae <i>et al.</i>,
2006)
;
_computing_publication_material
;
SHELXL2013 (Sheldrick, 2015) and PLATON (Spek, 2009)
;
loop_
    _atom_site_type_symbol
    _atom_site_label
    _atom_site_fract_x
    _atom_site_fract_y
    _atom_site_fract_z
    _atom_site_U_iso_or_equiv
    _atom_site_adp_type
    _atom_site_calc_flag
    _atom_site_occupancy
    _atom_site_disorder_assembly
    _atom_site_disorder_group
    O O1 0.51518(16) 0.40818(5) 0.74340(18) 0.0615(4) Uani d 1 . .
    O O2 0.57299(19) 0.32593(5) 0.2133(2) 0.0652(4) Uani d 1 . .
    C C1 0.7420(2) 0.33535(6) 0.3621(3) 0.0492(4) Uani d 1 . .
    C C2 0.9148(3) 0.31024(8) 0.3517(4) 0.0689(5) Uani d 1 . .
    H H2A 0.9237 0.2877 0.2307 0.083 Uiso calc 1 . .
    C C3 1.0731(3) 0.31908(9) 0.5223(4) 0.0802(6) Uani d 1 . .
    H H3A 1.1891 0.3026 0.5138 0.096 Uiso calc 1 . .
    C C4 1.0640(3) 0.35160(8) 0.7040(4) 0.0731(6) Uani d 1 . .
    H H4A 1.1715 0.3565 0.8194 0.088 Uiso calc 1 . .
    C C5 0.8930(2) 0.37687(7) 0.7125(3) 0.0545(4) Uani d 1 . .
    H H5A 0.8854 0.3988 0.8357 0.065 Uiso calc 1 . .
    C C6 0.7315(2) 0.37030(6) 0.5413(2) 0.0420(3) Uani d 1 . .
    C C7 0.5545(2) 0.40138(6) 0.5584(2) 0.0426(3) Uani d 1 . .
    C C8 0.4371(2) 0.42573(6) 0.3525(2) 0.0430(3) Uani d 1 . .
    H H8A 0.4840 0.4266 0.2198 0.052 Uiso calc 1 . .
    C C9 0.2652(2) 0.44645(6) 0.3551(2) 0.0416(3) Uani d 1 . .
    H H9A 0.2239 0.4435 0.4909 0.050 Uiso calc 1 . .
    C C10 0.13276(19) 0.47340(5) 0.1704(2) 0.0379(3) Uani d 1 . .
    C C11 -0.0569(2) 0.48284(6) 0.1921(2) 0.0417(3) Uani d 1 . .
    H H11A -0.0958 0.4713 0.3222 0.050 Uiso calc 1 . .
    C C12 0.18710(19) 0.49116(6) -0.0255(2) 0.0413(3) Uani d 1 . .
    H H12A 0.3122 0.4854 -0.0442 0.050 Uiso calc 1 . .
    C C13 0.5741(4) 0.29130(8) 0.0256(3) 0.0783(6) Uani d 1 . .
    H H13A 0.4472 0.2896 -0.0672 0.117 Uiso calc 1 . .
    H H13B 0.6140 0.2554 0.0785 0.117 Uiso calc 1 . .
    H H13C 0.6619 0.3054 -0.0614 0.117 Uiso calc 1 . .
loop_
    _atom_site_aniso_label
    _atom_site_aniso_U_11
    _atom_site_aniso_U_22
    _atom_site_aniso_U_33
    _atom_site_aniso_U_12
    _atom_site_aniso_U_13
    _atom_site_aniso_U_23
    O1 0.0571(7) 0.0849(9) 0.0427(6) 0.0192(6) 0.0106(5) 0.0041(6)
    O2 0.0741(8) 0.0619(8) 0.0550(7) 0.0175(6) 0.0022(6) -0.0104(6)
    C1 0.0528(9) 0.0429(8) 0.0539(9) 0.0073(7) 0.0153(7) 0.0099(7)
    C2 0.0705(12) 0.0593(11) 0.0838(13) 0.0179(9) 0.0322(11) 0.0019(9)
    C3 0.0479(11) 0.0703(13) 0.1266(19) 0.0173(9) 0.0276(12) 0.0082(13)
    C4 0.0414(9) 0.0636(12) 0.1088(16) 0.0044(8) 0.0027(10) 0.0043(11)
    C5 0.0437(8) 0.0469(9) 0.0693(11) 0.0002(7) 0.0032(7) 0.0037(7)
    C6 0.0406(7) 0.0372(7) 0.0488(8) 0.0027(6) 0.0107(6) 0.0094(6)
    C7 0.0398(7) 0.0430(8) 0.0448(8) 0.0017(6) 0.0084(6) 0.0031(6)
    C8 0.0436(8) 0.0441(8) 0.0421(8) 0.0055(6) 0.0108(6) 0.0051(6)
    C9 0.0436(8) 0.0444(8) 0.0369(7) 0.0047(6) 0.0082(6) 0.0003(6)
    C10 0.0388(7) 0.0374(7) 0.0371(7) 0.0033(5) 0.0071(5) -0.0034(5)
    C11 0.0422(7) 0.0478(8) 0.0370(7) 0.0042(6) 0.0127(6) 0.0026(6)
    C12 0.0339(7) 0.0485(8) 0.0430(7) 0.0043(6) 0.0116(6) -0.0003(6)
    C13 0.1169(18) 0.0615(12) 0.0537(11) 0.0150(11) 0.0114(11) -0.0064(9)
_geom_special_details
;
 All esds (except the esd in the dihedral angle between two l.s. planes)
 are estimated using the full covariance matrix.  The cell esds are taken
 into account individually in the estimation of esds in distances, angles
 and torsion angles; correlations between esds in cell parameters are only
 used when they are defined by crystal symmetry.  An approximate (isotropic)
 treatment of cell esds is used for estimating esds involving l.s. planes.
;
loop_
    _geom_bond_atom_site_label_1
    _geom_bond_atom_site_label_2
    _geom_bond_site_symmetry_2
    _geom_bond_distance
    _geom_bond_publ_flag
    O1 C7 . 1.2187(17) ?
    O2 C1 . 1.364(2) ?
    O2 C13 . 1.419(2) ?
    C1 C2 . 1.387(2) ?
    C1 C6 . 1.396(2) ?
    C2 C3 . 1.378(3) ?
    C2 H2A . 0.9300 ?
    C3 C4 . 1.370(3) ?
    C3 H3A . 0.9300 ?
    C4 C5 . 1.375(2) ?
    C4 H4A . 0.9300 ?
    C5 C6 . 1.387(2) ?
    C5 H5A . 0.9300 ?
    C6 C7 . 1.4932(19) ?
    C7 C8 . 1.474(2) ?
    C8 C9 . 1.3267(19) ?
    C8 H8A . 0.9300 ?
    C9 C10 . 1.4616(19) ?
    C9 H9A . 0.9300 ?
    C10 C12 . 1.3897(19) ?
    C10 C11 . 1.4002(19) ?
    C11 C12 3_565 1.3760(19) ?
    C11 H11A . 0.9300 ?
    C12 C11 3_565 1.3761(19) ?
    C12 H12A . 0.9300 ?
    C13 H13A . 0.9600 ?
    C13 H13B . 0.9600 ?
    C13 H13C . 0.9600 ?
loop_
    _geom_angle_atom_site_label_1
    _geom_angle_atom_site_label_2
    _geom_angle_atom_site_label_3
    _geom_angle_site_symmetry_1
    _geom_angle_site_symmetry_3
    _geom_angle
    _geom_angle_publ_flag
    C1 O2 C13 . . 118.66(14) ?
    O2 C1 C2 . . 124.22(16) ?
    O2 C1 C6 . . 115.79(13) ?
    C2 C1 C6 . . 119.87(16) ?
    C3 C2 C1 . . 119.34(18) ?
    C3 C2 H2A . . 120.3 ?
    C1 C2 H2A . . 120.3 ?
    C4 C3 C2 . . 121.72(17) ?
    C4 C3 H3A . . 119.1 ?
    C2 C3 H3A . . 119.1 ?
    C3 C4 C5 . . 118.73(19) ?
    C3 C4 H4A . . 120.6 ?
    C5 C4 H4A . . 120.6 ?
    C4 C5 C6 . . 121.43(18) ?
    C4 C5 H5A . . 119.3 ?
    C6 C5 H5A . . 119.3 ?
    C5 C6 C1 . . 118.81(14) ?
    C5 C6 C7 . . 117.92(14) ?
    C1 C6 C7 . . 123.27(14) ?
    O1 C7 C8 . . 121.49(13) ?
    O1 C7 C6 . . 119.30(13) ?
    C8 C7 C6 . . 119.12(12) ?
    C9 C8 C7 . . 120.50(13) ?
    C9 C8 H8A . . 119.8 ?
    C7 C8 H8A . . 119.8 ?
    C8 C9 C10 . . 127.89(13) ?
    C8 C9 H9A . . 116.1 ?
    C10 C9 H9A . . 116.1 ?
    C12 C10 C11 . . 118.03(13) ?
    C12 C10 C9 . . 122.99(12) ?
    C11 C10 C9 . . 118.97(12) ?
    C12 C11 C10 3_565 . 121.57(12) ?
    C12 C11 H11A 3_565 . 119.2 ?
    C10 C11 H11A . . 119.2 ?
    C11 C12 C10 3_565 . 120.40(12) ?
    C11 C12 H12A 3_565 . 119.8 ?
    C10 C12 H12A . . 119.8 ?
    O2 C13 H13A . . 109.5 ?
    O2 C13 H13B . . 109.5 ?
    H13A C13 H13B . . 109.5 ?
    O2 C13 H13C . . 109.5 ?
    H13A C13 H13C . . 109.5 ?
    H13B C13 H13C . . 109.5 ?
loop_
    _geom_torsion_atom_site_label_1
    _geom_torsion_atom_site_label_2
    _geom_torsion_atom_site_label_3
    _geom_torsion_atom_site_label_4
    _geom_torsion_site_symmetry_1
    _geom_torsion_site_symmetry_2
    _geom_torsion_site_symmetry_3
    _geom_torsion_site_symmetry_4
    _geom_torsion
    _geom_torsion_publ_flag
    C13 O2 C1 C2 . . . . -4.7(2) ?
    C13 O2 C1 C6 . . . . 179.21(14) ?
    O2 C1 C2 C3 . . . . -174.24(17) ?
    C6 C1 C2 C3 . . . . 1.7(3) ?
    C1 C2 C3 C4 . . . . 0.8(3) ?
    C2 C3 C4 C5 . . . . -1.5(3) ?
    C3 C4 C5 C6 . . . . -0.4(3) ?
    C4 C5 C6 C1 . . . . 2.8(2) ?
    C4 C5 C6 C7 . . . . -177.02(15) ?
    O2 C1 C6 C5 . . . . 172.83(13) ?
    C2 C1 C6 C5 . . . . -3.4(2) ?
    O2 C1 C6 C7 . . . . -7.4(2) ?
    C2 C1 C6 C7 . . . . 176.38(14) ?
    C5 C6 C7 O1 . . . . -36.6(2) ?
    C1 C6 C7 O1 . . . . 143.60(15) ?
    C5 C6 C7 C8 . . . . 140.06(15) ?
    C1 C6 C7 C8 . . . . -39.8(2) ?
    O1 C7 C8 C9 . . . . -13.5(2) ?
    C6 C7 C8 C9 . . . . 169.90(14) ?
    C7 C8 C9 C10 . . . . 178.03(14) ?
    C8 C9 C10 C12 . . . . -13.8(2) ?
    C8 C9 C10 C11 . . . . 167.44(15) ?
    C12 C10 C11 C12 . . . 3_565 0.1(2) ?
    C9 C10 C11 C12 . . . 3_565 178.90(13) ?
    C11 C10 C12 C11 . . . 3_565 -0.1(2) ?
    C9 C10 C12 C11 . . . 3_565 -178.84(13) ?
_shelx_hkl_file
;
   1   0   0 -1.1367 0.20958   2
   1   0   0 -0.0740 0.25259   1
   1   0   0 -0.8550 0.20114   3
   2   0   0 1123.41 27.4098   1
   2   0   0 1118.94 27.8580   3
   2   0   0 1100.61 28.1619   2
   3   0   0 0.07659 0.32582   1
   3   0   0 0.07294 0.28470   3
   3   0   0 -0.0145 0.35746   2
   4   0   0 210.013 7.06418   2
   4   0   0 201.643 6.44278   1
   4   0   0 202.787 6.37867   3
   5   0   0 0.29585 0.81331   3
   5   0   0 1.69613 0.99865   1
   5   0   0 0.13247 1.11976   2
   6   0   0 71.2703 3.85098   3
  -6   0   0 72.2786 4.31067   4
   6   0   0 70.7073 3.95095   1
   0  -1   0 -1.0438 0.01784   1
   1  -1   0 999.027 24.6208   3
   1  -1   0 963.896 24.7500   2
   1  -1   0 1022.35 24.2750   1
   1   1   0 986.979 24.7723   2
   1   1   0 1011.23 24.1262   1
   1   1   0 999.364 24.6750   3
   2  -1   0 9.43952 0.78489   1
   2  -1   0 10.0102 0.72710   3
   2  -1   0 9.57265 0.94765   2
   2   1   0 8.34436 0.95614   2
   2   1   0 10.2111 0.74258   1
   2   1   0 11.1422 0.78779   3
   3  -1   0 56.1964 2.66681   2
   3  -1   0 56.7349 2.41692   1
   3   1   0 57.4468 2.66286   2
   3   1   0 59.2466 2.37209   3
   3   1   0 54.9703 2.29984   1
   4  -1   0 11.5680 1.51574   2
   4  -1   0 12.9919 1.20648   3
   4  -1   0 13.2315 1.49700   1
   4   1   0 14.4544 1.47606   1
   4   1   0 14.3704 1.48861   3
   4   1   0 14.1164 1.70020   2
   5  -1   0 107.425 4.44372   1
   5  -1   0 95.1261 4.12854   3
   5  -1   0 106.409 5.04131   2
   5   1   0 104.073 5.06629   2
   5   1   0 100.777 4.29290   1
   5   1   0 103.454 4.27499   3
  -6  -1   0 220.464 8.22701   4
   6  -1   0 211.849 7.50298   3
   6  -1   0 216.040 7.84245   1
   6   1   0 226.161 7.73426   3
  -7  -1   0 0.65134 1.67297   4
   0  -2   0 723.603 17.1206   4
   0  -2   0 648.048 16.6350   1
   1  -2   0 4.12497 0.44644   4
   1  -2   0 3.56532 0.47848   2
   1  -2   0 4.23451 0.48431   1
  -1  -2   0 3.59174 0.56561   4
   1   2   0 5.19659 0.46259   3
   1   2   0 4.56855 0.57219   2
   2  -2   0 387.197 10.2027   1
   2  -2   0 380.885 10.4735   2
   2  -2   0 387.055 10.1281   3
   2   2   0 394.967 9.93207   1
   2   2   0 382.165 10.2413   3
   2   2   0 390.741 10.5126   2
   3  -2   0 58.9720 2.69603   2
   3  -2   0 58.4762 2.47285   1
   3   2   0 60.3563 2.39735   3
   3   2   0 54.4398 2.22101   1
   3   2   0 44.3159 2.43333   2
   4  -2   0 16.5482 1.32651   3
   4  -2   0 17.5951 1.89414   2
   4  -2   0 16.8320 1.52758   1
   4   2   0 17.8593 1.95209   2
   4   2   0 15.8239 1.36045   3
   4   2   0 18.9541 1.45684   1
  -5  -2   0 574.840 16.7661   4
   5  -2   0 581.928 17.0414   2
   5  -2   0 570.448 15.8839   3
   5  -2   0 569.134 16.1358   1
   5   2   0 576.374 16.1862   3
   5   2   0 584.661 15.8204   1
   5   2   0 596.305 17.1347   2
   6  -2   0 33.8443 2.98460   1
  -6  -2   0 35.5339 3.35231   4
   6  -2   0 33.6960 2.61943   3
   6   2   0 37.7247 2.90194   3
  -7  -2   0 3.11938 1.90057   4
   0  -3   0 -3.8118 0.22165   4
   0  -3   0 -3.8695 0.26131   1
   1  -3   0 5057.34 123.872   4
  -1  -3   0 4992.47 124.507   4
   1  -3   0 5026.47 120.682   1
   1  -3   0 4882.68 122.213   2
   1   3   0 5145.19 120.065   1
   1   3   0 4936.73 124.090   3
   1   3   0 5008.84 122.942   2
   2  -3   0 1.20433 0.43430   2
   2  -3   0 1.06414 0.32745   3
   2  -3   0 1.01977 0.41469   1
   2   3   0 1.11330 0.35987   3
   2   3   0 0.39095 0.34611   2
   2   3   0 1.40221 0.34344   1
   3  -3   0 57.1381 2.65907   2
   3  -3   0 51.6781 2.38837   1
   3   3   0 48.8509 2.05881   1
   3   3   0 52.9717 2.30235   3
  -4  -3   0 1.18598 0.92923   4
   4  -3   0 0.61689 0.64559   2
   4  -3   0 0.22317 0.39453   3
   4  -3   0 1.27102 0.65554   1
   4   3   0 0.95457 0.64344   2
   4   3   0 0.98182 0.56650   1
   4   3   0 1.18871 0.61545   3
  -5  -3   0 47.3725 3.37341   4
   5  -3   0 41.8676 2.94200   1
   5  -3   0 53.7374 3.57583   2
   5  -3   0 44.8130 2.68741   3
   5   3   0 49.3605 2.79398   1
   5   3   0 55.1758 3.61136   2
   5   3   0 60.5075 3.14604   3
  -6  -3   0 72.6073 4.36996   4
   6  -3   0 65.8037 3.98341   1
   6   3   0 72.7096 3.88565   3
  -7  -3   0 2.07199 1.71242   4
   0  -4   0 1963.00 47.0596   1
   0  -4   0 1946.65 48.3803   4
   1  -4   0 262.007 7.23738   1
   1  -4   0 276.179 7.22030   4
   1  -4   0 262.635 7.32233   2
  -1  -4   0 282.865 6.86553   1
   1   4   0 277.592 6.85701   1
   1   4   0 279.928 7.34431   2
   2  -4   0 728.164 18.6890   1
   2  -4   0 721.648 18.6138   3
   2  -4   0 730.930 19.0355   2
   2   4   0 737.223 19.0466   2
   2   4   0 763.638 18.1807   1
   3  -4   0 134.913 4.62572   1
   3  -4   0 134.857 4.80091   2
  -3  -4   0 138.182 4.85000   4
   3  -4   0 132.265 4.23434   3
   3   4   0 137.380 4.54423   3
   3   4   0 132.989 4.11821   1
   4  -4   0 39.7768 2.56230   2
   4  -4   0 40.3709 2.03562   3
  -4  -4   0 41.3973 2.67186   4
   4  -4   0 37.8234 2.30308   1
   4   4   0 37.6406 2.22516   3
   4   4   0 37.1340 1.96289   1
   4   4   0 42.6369 2.61429   2
  -5  -4   0 231.513 8.26347   4
   5  -4   0 233.495 8.44114   2
   5  -4   0 234.379 7.33393   3
   5  -4   0 226.832 7.85665   1
   5   4   0 235.529 7.29700   1
   5   4   0 223.632 8.31716   2
   5   4   0 234.841 7.77376   3
   6  -4   0 93.0875 4.69162   1
  -6  -4   0 88.8745 4.98013   4
   6   4   0 83.6517 4.28179   3
  -7  -4   0 6.58516 2.14303   4
   0  -5   0 -0.2427 0.31452   4
   0  -5   0 -0.5757 0.39041   1
   1  -5   0 3864.40 92.6468   4
  -1  -5   0 3792.93 89.9077   1
   1  -5   0 3674.93 92.0115   2
   1   5   0 3699.39 89.8731   1
   1   5   0 3750.07 92.0026   2
   2  -5   0 226.186 6.67147   1
   2  -5   0 230.574 6.79959   2
   2  -5   0 229.067 6.57097   4
   2   5   0 235.523 6.83119   2
   2   5   0 238.256 6.12528   1
   3  -5   0 0.05256 0.32601   3
   3  -5   0 0.09966 0.39419   2
  -3  -5   0 -0.2404 0.62169   4
   3  -5   0 0.13867 0.41394   1
   3   5   0 -0.3188 0.24035   2
   3   5   0 -0.4723 0.29909   3
   3   5   0 0.41836 0.34048   1
   4  -5   0 2.21828 0.82526   1
   4  -5   0 2.25654 0.87309   2
  -4  -5   0 5.11738 1.31011   4
   4  -5   0 3.53807 0.74496   3
   4   5   0 3.10337 0.85820   3
   4   5   0 3.45288 0.74539   1
   4   5   0 3.47253 0.94156   2
   5  -5   0 203.211 7.36874   1
  -5  -5   0 202.214 7.65532   4
   5  -5   0 218.663 7.91027   2
   5  -5   0 210.391 6.72914   3
   5   5   0 207.162 7.76016   2
   5   5   0 210.351 6.64580   1
   5   5   0 204.238 7.18811   3
  -6  -5   0 10.8312 2.19960   4
   6  -5   0 4.54880 1.63675   1
   6   5   0 13.8674 2.02818   3
   7  -5   0 13.1442 2.48056   1
  -7  -5   0 11.1823 2.60436   4
   0  -6   0 3572.07 87.2007   4
   0  -6   0 3486.52 84.7798   1
  -1  -6   0 9083.58 238.413   4
   1  -6   0 9691.05 237.672   4
   1  -6   0 9544.83 235.493   2
  -1  -6   0 9959.21 230.499   1
   1   6   0 9785.32 237.783   2
   2  -6   0 0.32767 0.38546   2
  -2  -6   0 1.11363 0.62300   4
   2  -6   0 0.19549 0.38991   1
   2  -6   0 0.20509 0.34415   4
   2   6   0 0.72917 0.31116   1
   2   6   0 0.21362 0.30383   3
   2   6   0 0.28895 0.34834   2
   3  -6   0 19.6546 1.60846   2
   3  -6   0 20.8686 1.24795   3
  -3  -6   0 19.5628 1.79947   4
   3  -6   0 21.3727 1.59196   1
   3   6   0 21.5069 1.20599   1
   3   6   0 17.8221 1.51930   2
   3   6   0 18.5980 1.44020   3
  -4  -6   0 4.12566 1.27140   4
   4  -6   0 3.47270 1.01628   1
   4  -6   0 3.80395 0.75743   3
   4  -6   0 4.38068 1.08778   2
   4   6   0 3.27608 0.89447   3
   4   6   0 4.83701 1.12246   2
   4   6   0 3.67894 0.79564   1
   5  -6   0 -0.8911 0.85158   1
   5  -6   0 0.82651 0.73963   3
   5  -6   0 0.32544 0.92575   2
  -5  -6   0 0.87155 1.29928   4
   5   6   0 3.28293 1.04955   3
   5   6   0 0.45019 0.98091   2
   6  -6   0 58.9005 3.80902   1
  -6  -6   0 54.3815 4.09769   4
   6   6   0 52.8434 3.51622   3
   7  -6   0 31.6541 3.50298   1
  -7  -6   0 22.5049 3.35124   4
   0  -7   0 0.04339 0.31144   4
   0  -7   0 0.56739 0.52002   1
   1  -7   0 129.468 4.03198   2
  -1  -7   0 129.012 4.20831   4
   1  -7   0 130.964 3.89785   4
  -1  -7   0 129.192 3.64351   1
   1   7   0 122.221 3.95517   2
   2  -7   0 301.479 8.83835   2
  -2  -7   0 316.537 8.02980   1
  -2  -7   0 308.385 9.11219   4
   2  -7   0 310.061 8.80453   1
   2  -7   0 316.503 8.63604   4
   2   7   0 316.013 8.02577   1
   2   7   0 313.434 8.88146   2
   2   7   0 312.894 8.78799   3
   3  -7   0 285.625 8.76820   2
   3  -7   0 283.081 8.61397   1
  -3  -7   0 287.633 8.94444   4
   3  -7   0 292.448 8.11751   3
   3   7   0 296.354 7.77434   1
   3   7   0 292.340 8.75908   2
   3   7   0 286.249 8.56495   3
   4  -7   0 197.807 6.16998   3
   4  -7   0 195.483 6.86648   1
  -4  -7   0 209.559 7.27941   4
   4  -7   0 202.918 7.13454   2
   4   7   0 198.972 6.75393   3
   4   7   0 207.061 7.14196   2
   4   7   0 200.575 5.98030   1
   5  -7   0 3.82700 1.03156   3
   5  -7   0 5.23897 1.43768   1
  -5  -7   0 5.53440 1.66786   4
   5   7   0 4.14241 1.24391   3
   5   7   0 3.33415 1.40743   2
  -6  -7   0 9.41680 2.23410   4
   6  -7   0 8.83549 1.93773   1
  -7  -7   0 4.14694 2.22849   4
   7  -7   0 6.59852 2.11584   1
   0  -8   0 536.690 13.7601   1
   0  -8   0 543.239 14.1640   4
   1  -8   0 2429.38 60.5972   2
  -1  -8   0 2401.96 61.2858   4
   1  -8   0 2434.82 60.8923   4
  -1  -8   0 2527.77 59.1114   1
   1   8   0 2458.92 60.5580   2
   2  -8   0 101.201 3.72235   1
  -2  -8   0 98.7996 3.84027   4
   2  -8   0 95.6734 3.32227   4
   2  -8   0 95.8919 3.61976   2
  -2  -8   0 103.282 2.98233   1
   2   8   0 102.466 2.95186   1
   2   8   0 91.7392 3.55262   2
   3  -8   0 142.356 5.07197   2
  -3  -8   0 136.366 5.25331   4
   3  -8   0 137.338 5.00730   1
   3   8   0 137.692 5.01902   2
   3   8   0 136.963 4.90003   3
   3   8   0 145.254 4.14994   1
  -4  -8   0 154.962 6.05294   4
   4  -8   0 151.882 5.87687   2
   4  -8   0 148.084 4.96770   3
   4  -8   0 146.548 5.68025   1
   4   8   0 150.763 5.58037   3
   4   8   0 155.722 5.83387   2
   4   8   0 151.390 4.72625   1
   5  -8   0 1.64163 1.15599   1
  -5  -8   0 3.20164 1.47877   4
   5   8   0 1.91827 1.07308   3
   5   8   0 2.28964 1.15899   2
   6  -8   0 8.23189 1.94678   1
  -6  -8   0 8.40469 2.22636   4
  -7  -8   0 -0.6679 1.84013   4
   7  -8   0 1.53210 1.66884   1
   0  -9   0 -0.0941 0.33422   4
   0  -9   0 0.16309 0.54226   1
   1  -9   0 1257.39 31.4992   4
   1  -9   0 1259.69 31.4573   2
  -1  -9   0 1244.41 30.4763   1
  -1  -9   0 1237.56 31.8893   4
   1   9   0 1228.50 31.3650   2
  -2  -9   0 711.079 17.3203   1
   2  -9   0 695.982 18.1984   4
   2  -9   0 686.570 18.4254   2
   3  -9   0 19.7812 1.48310   4
   3  -9   0 19.3486 1.71868   2
   3  -9   0 21.4470 1.77628   1
  -3  -9   0 22.5970 1.16924   1
  -3  -9   0 25.0529 2.13857   4
   3   9   0 22.3600 1.18372   1
   3   9   0 18.7248 1.64248   2
   4  -9   0 273.770 8.94952   1
   4  -9   0 277.074 9.11622   2
   4  -9   0 276.305 8.13584   3
  -4  -9   0 271.573 9.35555   4
   4   9   0 280.029 7.72100   1
   4   9   0 280.892 9.09371   2
   4   9   0 281.222 8.84207   3
  -5  -9   0 -2.2188 1.02797   4
   5  -9   0 -0.9224 0.81917   1
   5   9   0 -0.2455 0.74823   2
  -6  -9   0 1.85140 1.65992   4
   6  -9   0 0.35302 1.21699   1
  -7  -9   0 60.0715 4.93220   4
   7  -9   0 60.4390 4.69430   1
   0 -10   0 1024.06 26.5256   4
   0 -10   0 1045.51 25.7928   1
  -1 -10   0 584.946 16.0186   4
   1 -10   0 602.930 15.7368   2
   1 -10   0 591.085 15.5569   1
  -1 -10   0 608.231 15.0971   1
   1 -10   0 588.092 15.6325   4
   1  10   0 593.665 15.6520   2
   2  10   0 125.608 4.43856   2
  -3 -10   0 22.3416 1.19564   1
   3 -10   0 22.3270 1.57864   4
   3 -10   0 13.0803 1.52517   2
   3 -10   0 20.4011 1.79029   1
  -3 -10   0 19.1292 2.15093   4
   3  10   0 24.4377 1.82919   2
   3  10   0 21.5670 1.15510   1
  -4 -10   0 259.064 9.02746   4
   4 -10   0 265.784 8.82846   2
   4 -10   0 254.686 8.60991   1
   4 -10   0 262.996 7.75059   3
   4  10   0 261.118 8.71982   2
  -5 -10   0 -0.0414 1.20248   4
   5 -10   0 1.29019 1.03081   1
   5  10   0 0.35750 0.76501   2
   6 -10   0 13.3600 2.41815   1
  -6 -10   0 12.2298 2.50572   4
  -7 -10   0 -0.8729 1.96280   4
   7 -10   0 0.53992 1.66677   1
   0 -11   0 -0.1582 0.28464   1
   0 -11   0 1.30889 0.48401   4
   1 -11   0 -0.2058 0.48029   2
   1 -11   0 2.98154 0.67087   4
  -1 -11   0 0.19055 0.64366   1
  -1 -11   0 1.60278 0.64031   4
   1 -11   0 0.04432 0.60368   1
   1  11   0 0.11443 0.21892   2
   2 -11   0 666.701 17.1830   4
   2 -11   0 671.578 17.4830   2
  -2 -11   0 552.993 17.5627   4
   2 -11   0 622.064 17.2198   1
  -2 -11   0 688.805 16.3318   1
   2  11   0 679.996 17.4324   2
  -3 -11   0 12.4970 0.99799   1
   3 -11   0 12.8881 1.38649   4
  -3 -11   0 10.0684 1.61024   4
   3 -11   0 12.1845 1.61291   1
   3  11   0 10.9808 1.46246   2
  -4 -11   0 34.2687 2.99198   4
   4 -11   0 31.4571 1.93742   3
   4 -11   0 33.7824 2.67293   2
   4 -11   0 35.6168 2.64371   1
   4  11   0 35.9802 2.69094   2
  -5 -11   0 44.1420 3.58001   4
   5 -11   0 42.7386 3.15669   1
   5  11   0 39.5435 3.10324   2
   6 -11   0 -0.1654 1.20015   1
  -6 -11   0 1.87636 1.68149   4
   7 -11   0 0.48003 1.59145   1
   0 -12   0 315.097 9.01850   4
   0 -12   0 305.087 8.69950   1
  -1 -12   0 128.717 4.66062   4
   1 -12   0 129.498 4.59213   1
   1 -12   0 130.164 4.39893   4
  -1 -12   0 134.145 4.26719   1
   1 -12   0 129.952 4.53744   2
   2 -12   0 223.350 6.76221   4
   2 -12   0 223.644 7.17832   1
  -2 -12   0 225.690 6.32346   1
   2 -12   0 220.628 7.16399   2
  -2 -12   0 221.544 7.41473   4
   2  12   0 229.704 7.09022   2
  -3 -12   0 192.310 5.51869   1
   3 -12   0 192.788 6.22310   4
   3  12   0 196.569 6.69882   2
   4 -12   0 -0.7240 0.66307   2
   4 -12   0 -0.1966 0.81981   1
  -4 -12   0 1.44567 1.24678   4
   4  12   0 -0.2782 0.68315   2
   5 -12   0 30.4026 3.13141   1
  -5 -12   0 22.9251 3.03642   4
   5  12   0 22.9996 2.55270   2
   6 -12   0 1.87549 1.57691   1
  -6 -12   0 1.07246 1.67852   4
   0 -13   0 -0.1677 0.45411   4
   0 -13   0 0.42144 0.67862   1
   1 -13   0 106.944 3.97659   2
   1 -13   0 103.390 3.80680   4
  -1 -13   0 103.677 4.10888   4
   1 -13   0 102.736 4.00495   1
  -2 -13   0 145.387 5.56495   4
   2 -13   0 152.248 4.98366   4
   2 -13   0 149.135 5.34215   2
  -2 -13   0 145.284 4.57144   1
   2 -13   0 145.441 5.34710   1
   2  13   0 147.887 5.21636   2
   4 -13   0 127.596 5.53294   1
  -4 -13   0 132.411 5.94438   4
   4  13   0 134.717 5.60488   2
   5 -13   0 5.55932 1.60750   1
  -5 -13   0 3.08498 1.63789   4
   6 -13   0 0.07155 1.36407   1
  -6 -13   0 0.16372 1.64784   4
   0 -14   0 70.3446 3.04192   1
   0 -14   0 68.6312 3.10076   4
  -1 -14   0 46.1568 2.59716   4
   1 -14   0 45.2433 2.55167   1
   1 -14   0 44.3911 2.29798   4
   1 -14   0 49.4018 2.52386   2
   2 -14   0 125.805 4.78006   2
   2 -14   0 121.756 4.80914   1
   2 -14   0 124.244 4.39227   4
  -2 -14   0 118.855 4.05992   1
  -2 -14   0 117.675 4.94117   4
   2  14   0 123.583 4.63946   2
   3 -14   0 -0.0374 0.40436   1
   3 -14   0 6.45783 1.18227   4
   3 -14   0 1.78196 0.75736   2
  -3 -14   0 -0.1723 0.40395   4
   3  14   0 8.30662 1.36598   2
  -4 -14   0 3.45545 1.42715   4
   4 -14   0 0.39068 0.89543   4
   4 -14   0 1.25525 1.00741   1
   4  14   0 1.62548 0.96490   2
  -5 -14   0 15.9181 2.64896   4
   5 -14   0 19.6111 2.70719   1
   6 -14   0 6.31326 2.05750   1
  -6 -14   0 4.97719 2.13681   4
   0 -15   0 -0.6578 0.45609   4
   0 -15   0 1.08614 0.81735   1
  -1 -15   0 1.80181 0.90620   1
   1 -15   0 2.69216 0.74408   4
   1 -15   0 0.17028 0.82676   1
  -1 -15   0 0.57049 0.66132   4
   1 -15   0 0.40501 0.70956   2
   2 -15   0 56.1964 3.04285   2
  -2 -15   0 54.9057 3.19049   4
   2 -15   0 61.0667 3.18021   1
   2 -15   0 54.4478 2.63517   4
   2  15   0 53.0981 2.83469   2
  -3 -15   0 150.779 6.13763   4
   3 -15   0 150.941 5.80780   2
   3 -15   0 141.860 5.74636   1
   4 -15   0 46.0475 3.36193   1
  -4 -15   0 57.7595 3.88588   4
   4 -15   0 54.8930 3.31497   4
   4  15   0 60.9955 3.56979   2
  -5 -15   0 14.2670 2.57749   4
   5 -15   0 15.1108 2.52624   1
  -6 -15   0 -0.1622 1.67290   4
   6 -15   0 2.50957 1.76266   1
   0 -16   0 9.73241 1.36978   4
   0 -16   0 9.81467 1.43948   1
  -1 -16   0 21.8210 1.87496   1
  -1 -16   0 22.6003 1.95969   4
   1 -16   0 18.5085 1.97981   1
   1 -16   0 20.3140 1.86446   2
   1 -16   0 22.5456 1.73298   4
  -2 -16   0 88.8178 4.16249   4
   2 -16   0 85.5346 3.95908   2
   2 -16   0 81.7996 3.52352   4
   2 -16   0 90.7513 4.13041   1
   2  16   0 83.1897 3.76391   2
  -3 -16   0 7.94569 1.72292   4
   3 -16   0 9.40719 1.70385   1
   3 -16   0 9.60258 1.38368   4
   3  16   0 10.0894 1.69279   2
   4 -16   0 0.79828 1.07130   1
  -4 -16   0 -0.6019 1.14246   4
   4  16   0 0.26194 0.75917   2
  -5 -16   0 5.54436 1.89189   4
   5 -16   0 2.84769 1.43231   1
  -6 -16   0 1.62415 1.82791   4
   6 -16   0 0.44373 1.45900   1
   0 -17   0 -0.0530 0.66484   4
   0 -17   0 0.72383 0.91972   1
  -1 -17   0 106.207 4.57954   4
   1 -17   0 110.238 4.45088   2
   1 -17   0 103.415 4.39443   1
   1 -17   0 106.906 4.25953   4
  -1 -17   0 105.617 4.12486   1
  -2 -17   0 -0.2209 0.80626   4
   2 -17   0 1.20983 1.03433   1
   2 -17   0 0.92378 0.69878   4
   2 -17   0 1.77165 0.82674   2
  -2 -17   0 1.43811 1.01275   1
   2  17   0 0.83480 0.65085   2
  -3 -17   0 12.7647 2.07224   4
   3 -17   0 18.8927 1.77602   4
   3 -17   0 17.6269 2.24927   1
   3  17   0 15.5333 2.01659   2
   4 -17   0 17.4672 2.40226   1
  -4 -17   0 22.4372 2.91124   4
   4  17   0 19.0731 2.32625   2
   5 -17   0 0.62892 1.24944   1
  -5 -17   0 -0.7611 1.43706   4
   6 -17   0 0.18091 1.57393   1
  -6 -17   0 -1.3828 1.45862   4
   0 -18   0 15.3415 1.83278   1
   0 -18   0 14.0399 1.73001   4
  -1 -18   0 228.416 7.86631   4
   1 -18   0 219.563 7.54925   2
   1 -18   0 230.993 7.61496   1
   1 -18   0 224.719 7.47205   4
  -1 -18   0 229.537 7.18005   1
  -2 -18   0 19.9966 2.29374   4
   2 -18   0 18.3305 2.20782   1
   2 -18   0 19.2225 1.91756   4
  -2 -18   0 20.7323 1.94009   1
   3 -18   0 69.6407 3.96559   1
  -3 -18   0 65.9959 4.02243   4
   3 -18   0 64.3625 3.27934   4
   3  18   0 67.9108 3.70514   2
  -4 -18   0 1.11371 1.46034   4
   4 -18   0 2.15496 1.35488   1
   4  18   0 2.46727 1.05061   2
   5 -18   0 9.37404 2.11783   1
  -5 -18   0 8.21778 2.24873   4
   6 -18   0 2.27706 2.06320   1
  -6 -18   0 -1.9905 1.53910   4
   0 -19   0 0.09921 0.78533   4
   0 -19   0 0.19672 1.05550   1
  -1 -19   0 40.4407 2.67395   1
   1 -19   0 37.3063 2.80958   1
   1 -19   0 37.7542 2.53885   4
  -1 -19   0 44.0291 2.88738   4
   2 -19   0 0.77278 0.78051   4
  -2 -19   0 1.03800 1.01107   4
   2 -19   0 0.42579 1.01955   1
  -2 -19   0 0.14771 1.10379   1
   3 -19   0 140.646 6.06251   1
   3 -19   0 143.154 5.36408   4
  -3 -19   0 127.467 6.02924   4
   3  19   0 138.876 5.79459   2
   4 -19   0 37.1670 3.22944   1
  -4 -19   0 27.5865 3.31429   4
   5 -19   0 4.81608 1.76759   1
  -5 -19   0 -0.1862 1.51061   4
   0 -20   0 88.2977 4.10079   1
   0 -20   0 83.7949 4.10583   4
   1 -20   0 76.1690 3.77665   4
   1 -20   0 82.5299 4.06842   1
  -1 -20   0 78.9446 4.08422   4
  -1 -20   0 81.5744 3.81907   1
   2 -20   0 81.5389 3.79183   4
   2 -20   0 76.5787 4.32113   1
  -2 -20   0 82.5708 4.38534   4
   3 -20   0 0.00161 0.87244   4
  -3 -20   0 2.32362 1.28916   4
   3 -20   0 -0.4683 1.02974   1
   3  20   0 -0.2907 0.62652   2
  -4 -20   0 1.07929 1.38078   4
   4 -20   0 1.68919 1.34579   1
  -5 -20   0 -2.5088 1.45088   4
   5 -20   0 -0.7952 1.22004   1
   0 -21   0 1.92518 1.01016   4
   0 -21   0 1.99492 1.25167   1
   1 -21   0 43.1788 2.88095   4
  -1 -21   0 40.1181 2.87938   1
  -1 -21   0 51.3240 3.25936   4
   1 -21   0 46.0764 3.17728   1
  -2 -21   0 22.7653 2.74705   4
   2 -21   0 23.5819 2.32266   4
   2 -21   0 18.2428 2.43755   1
  -3 -21   0 2.63626 1.53352   4
   3 -21   0 3.97103 1.61699   1
   3  21   0 5.47613 1.27472   2
   4 -21   0 2.37696 1.50652   1
  -4 -21   0 3.57299 1.79500   4
  -5 -21   0 8.28529 2.35525   4
   5 -21   0 7.14041 2.19177   1
   0 -22   0 -0.8446 0.95488   1
   0 -22   0 -0.2655 0.95742   4
   1 -22   0 13.3674 1.90503   4
   1 -22   0 15.0311 2.17695   1
  -1 -22   0 14.9959 2.00907   1
  -1 -22   0 15.6857 2.25998   4
   2 -22   0 12.3858 2.18763   1
  -2 -22   0 12.6677 2.16947   4
   2 -22   0 13.2118 1.84318   4
   3 -22   0 -1.0984 0.98459   1
  -3 -22   0 2.08662 1.42139   4
   4 -22   0 25.5045 3.28508   1
  -4 -22   0 30.1726 3.57385   4
  -5 -22   0 0.05621 1.62248   4
   5 -22   0 1.82620 1.71084   1
   0 -23   0 -0.6154 1.12575   1
   0 -23   0 -0.9673 0.91180   4
  -1 -23   0 8.91720 1.95910   4
   1 -23   0 7.36974 1.55449   4
   1 -23   0 10.4613 1.94554   1
  -1 -23   0 7.08306 1.63116   1
   2 -23   0 0.08641 1.21025   1
  -2 -23   0 -0.4440 1.08665   4
   2 -23   0 0.57792 0.96097   4
   3 -23   0 -0.3147 1.26660   1
  -3 -23   0 -0.4324 1.23581   4
  -4 -23   0 0.75723 1.56165   4
   4 -23   0 0.91735 1.54617   1
   5 -23   0 2.05340 1.68858   1
  -5 -23   0 1.88292 1.76889   4
   0 -24   0 1.71775 1.24608   1
   0 -24   0 0.68034 1.17183   4
  -1 -24   0 2.30323 1.52004   4
   1 -24   0 3.82741 1.49871   1
   1 -24   0 2.68892 1.29319   4
  -1 -24   0 2.51704 1.43463   1
   2 -24   0 7.06509 1.94343   1
   2 -24   0 5.58754 1.45186   4
  -2 -24   0 4.32005 1.62051   4
  -3 -24   0 29.8128 3.52227   4
   3 -24   0 29.4462 3.50752   1
   4 -24   0 5.80813 2.03669   1
  -4 -24   0 4.17124 2.17195   4
   0 -25   0 -0.3157 1.22333   4
   0 -25   0 -0.1332 1.15672   1
   1 -25   0 1.10970 1.17318   4
  -1 -25   0 1.08898 1.46477   4
   1 -25   0 1.64907 1.44762   1
  -2 -25   0 0.69763 1.43969   4
   2 -25   0 -0.3621 1.11446   4
   2 -25   0 0.62148 1.56957   1
  -3 -25   0 59.9355 4.52249   4
   3 -25   0 57.5148 4.39439   1
  -4 -25   0 1.90848 1.81454   4
   4 -25   0 1.80403 1.80421   1
   0 -26   0 93.7154 4.73586   1
   0 -26   0 82.7638 4.77907   4
  -1 -26   0 7.07774 2.00582   4
   1 -26   0 6.13804 1.57372   4
   1 -26   0 4.17557 1.78655   1
  -2 -26   0 1.48115 1.39249   4
   2 -26   0 1.95832 1.58522   1
   3 -26   0 2.22276 1.70154   1
  -3 -26   0 3.27185 1.85759   4
  -4 -26   0 3.96136 2.08917   4
   4 -26   0 3.99911 2.03616   1
   0 -27   0 2.91694 1.51032   1
   0 -27   0 4.67174 1.79530   4
   1 -27   0 3.32980 1.45759   4
   1 -27   0 1.20683 1.61519   1
  -1 -27   0 -0.8571 1.32688   4
  -2 -27   0 37.2195 4.03457   4
   2 -27   0 40.9752 4.03140   1
   3 -27   0 5.31969 2.29173   1
  -3 -27   0 5.75060 2.22528   4
   0 -28   0 23.9697 2.96964   1
   0 -28   0 19.2985 2.93326   4
  -1 -28   0 6.55604 2.06475   4
   1 -28   0 4.94564 2.01434   1
   1 -28   0 5.96303 1.75121   4
  -2 -28   0 3.14375 1.90981   4
   2 -28   0 9.89103 2.46086   1
  -3 -28   0 3.19531 2.04864   4
   3 -28   0 6.35392 2.43215   1
   0 -29   0 0.67003 1.70409   4
  -1 -29   0 -0.0033 1.56923   4
   1 -29   0 2.16237 1.54526   4
   1 -29   0 0.04974 1.66722   1
   2 -29   0 10.6476 2.55719   1
  -2 -29   0 7.02085 2.38648   4
   0 -30   0 -0.0976 1.62596   4
  -1 -30   0 -0.3613 1.69236   4
   1 -30   0 -0.7752 1.72299   1
   0 -31   0 1.15912 1.76792   4
   7   0  -1 1.37931 1.02596   3
   6   0  -1 1.19661 1.22833   2
   6   0  -1 -0.4236 0.83409   3
  -6   0   1 -0.1838 1.06377   4
   5   0  -1 0.14326 0.65327   3
  -5   0   1 0.46826 0.91402   4
   5   0  -1 0.28852 0.78593   2
   5   0  -1 -0.2868 0.59676   1
   4   0  -1 398.604 10.9488   1
   4   0  -1 395.905 11.4220   3
  -4   0   1 412.605 11.3849   4
   4   0  -1 391.755 11.7796   2
  -3   0   1 -0.2702 0.43039   4
   3   0  -1 -0.6520 0.29735   2
   3   0  -1 0.09546 0.30276   1
   3   0  -1 0.53490 0.37821   3
   2   0  -1 445.496 12.2054   2
   2   0  -1 454.198 12.2993   3
  -2   0   1 482.383 12.0980   4
   2   0  -1 477.388 11.7542   1
   1   0  -1 0.19931 0.24599   1
   1   0  -1 -0.0547 0.04985   2
   0   0   1 10.3082 0.69598   1
   0   0   1 10.1234 0.69618   4
   1   0   1 -6.0479 0.35464   2
  -1   0  -1 -7.1938 0.28417   2
   1   0   1 -7.1248 0.31854   1
   2   0   1 70.3478 2.72723   2
   2   0   1 69.2319 2.64954   1
   3   0   1 0.07908 0.43181   2
   3   0   1 -0.0935 0.43314   1
   3   0   1 -0.1029 0.20519   3
   4   0   1 1.29946 0.83406   2
   4   0   1 3.47194 0.75295   3
   4   0   1 3.24546 0.89869   1
   5   0   1 -1.7367 0.86642   3
   5   0   1 -0.1580 0.84031   1
   6   0   1 216.005 7.97203   1
  -7   0  -1 -1.3336 1.50535   4
   7  -1  -1 1.52985 1.15843   3
   7   1  -1 0.55265 1.08706   3
   6  -1  -1 23.2758 2.43373   3
  -6  -1   1 27.2495 2.78636   4
   6  -1  -1 25.6745 2.97608   2
   6  -1  -1 25.6584 2.68422   1
   6   1  -1 26.1844 2.69257   3
   6   1  -1 27.7619 3.02542   2
  -6   1   1 25.3729 2.65331   4
   5  -1  -1 13.4620 1.64858   3
   5  -1  -1 14.0295 1.91299   2
   5  -1  -1 13.6868 1.67575   1
  -5  -1   1 10.5077 1.69054   4
   5   1  -1 13.3557 1.56739   1
   5   1  -1 9.61384 1.65317   2
   5   1  -1 10.5365 1.58612   3
  -5   1   1 12.2536 1.67590   4
   4  -1  -1 1.55905 0.67734   3
   4  -1  -1 1.10909 0.66044   2
   4  -1  -1 2.31143 0.68113   1
  -4  -1   1 1.31835 0.79743   4
   4   1  -1 2.72939 0.84134   2
   4   1  -1 2.23920 0.62015   1
   4   1  -1 2.36737 0.74995   3
  -4   1   1 5.51209 1.02342   4
   3  -1  -1 43.2208 2.29317   2
   3  -1  -1 47.0639 2.02581   1
   3  -1  -1 47.1768 2.21081   3
   3   1  -1 50.6279 2.26878   3
  -3   1   1 50.3032 2.09282   4
   3   1  -1 46.8782 1.90396   1
   3   1  -1 45.6767 2.30165   2
  -2  -1   1 137.522 4.04575   4
   2  -1  -1 128.638 4.16500   3
   2  -1  -1 127.555 4.11318   2
   2  -1  -1 134.274 3.92557   1
  -2   1   1 140.050 3.87263   4
   2   1  -1 136.980 3.73140   1
   2   1  -1 132.560 4.19565   3
   2   1  -1 131.158 4.12192   2
  -1  -1   1 1404.88 35.3435   4
   1  -1  -1 1424.20 34.4861   1
   1   1  -1 1444.15 34.2656   1
   0  -1   1 2618.17 63.2023   4
   0  -1   1 2539.53 61.4197   1
   0   1   1 2517.94 63.1141   4
   1  -1   1 20.1308 1.08609   1
   1  -1   1 22.6620 1.17499   4
   1  -1   1 19.7673 0.99216   2
  -1   1  -1 20.4214 1.02340   2
   1   1   1 21.6211 1.06881   1
   1   1   1 21.3272 1.01589   2
   2  -1   1 30.3766 1.62641   2
   2  -1   1 27.8765 1.55183   1
   2  -1   1 31.4309 1.23372   3
   2   1   1 30.7409 1.54987   1
   2   1   1 31.2689 1.64976   2
   3  -1   1 128.508 4.52534   1
   3  -1   1 129.544 4.02222   3
   3  -1   1 133.638 4.74268   2
   3   1   1 127.549 4.42043   1
   3   1   1 128.799 4.71516   2
   4  -1   1 36.5131 2.34242   1
   4  -1   1 34.8849 2.50842   2
   4  -1   1 35.6205 1.89936   3
   4   1   1 38.7014 2.06826   3
   4   1   1 34.8445 2.20435   1
   4   1   1 32.8832 2.40027   2
   5  -1   1 41.9713 2.88961   1
   5  -1   1 34.4978 2.34489   3
   5   1   1 38.6175 2.77136   1
   6  -1   1 12.8169 2.08359   1
   6   1   1 11.3165 2.02540   1
  -7  -1  -1 -1.2737 1.54483   4
   7   2  -1 1.74168 1.28506   3
   6  -2  -1 42.4832 3.02917   1
   6  -2  -1 49.7098 3.71729   2
  -6  -2   1 40.6063 3.22444   4
   6  -2  -1 45.3944 2.92185   3
   6   2  -1 44.5046 3.50872   2
   6   2  -1 47.7954 3.07637   3
   5  -2  -1 53.1190 2.88631   1
   5  -2  -1 50.8578 2.84221   3
   5  -2  -1 52.3794 3.32315   2
  -5  -2   1 51.9408 3.11320   4
   5   2  -1 58.6463 3.41330   2
   5   2  -1 50.9440 2.90463   3
  -5   2   1 55.6045 2.96669   4
   5   2  -1 55.2366 2.62985   1
   4  -2  -1 11.9376 1.54864   2
   4  -2  -1 9.75361 1.26793   3
   4  -2  -1 12.5421 1.38540   1
  -4  -2   1 11.3191 1.47013   4
   4   2  -1 10.9285 1.14574   1
   4   2  -1 10.5972 1.34715   3
   4   2  -1 10.9673 1.57050   2
   3  -2  -1 11.6479 1.33120   2
   3  -2  -1 12.8224 1.14120   3
   3  -2  -1 13.4693 1.08085   1
   3   2  -1 11.1632 1.22688   2
   3   2  -1 13.3809 0.89089   1
   3   2  -1 11.7185 1.11894   3
   2  -2  -1 496.275 13.0412   1
  -2  -2   1 525.918 13.4305   4
   2  -2  -1 516.158 13.3965   2
   2   2  -1 499.576 13.3725   2
   2   2  -1 516.402 12.6244   1
   1  -2  -1 1218.54 30.4005   2
  -1  -2   1 1221.43 30.7449   4
   1  -2  -1 1209.64 29.9986   1
   1   2  -1 1262.26 29.5803   1
   1   2  -1 1247.64 30.6257   3
   0  -2   1 161.057 4.05963   1
   0  -2   1 124.808 4.14327   4
   0   2  -1 159.401 3.96262   3
   0   2  -1 154.246 3.83457   2
   1  -2   1 16.6135 1.03095   4
   1  -2   1 15.8238 0.97766   1
   1  -2   1 17.5330 0.92942   2
  -1   2  -1 17.2742 0.92711   2
   1   2   1 16.7751 0.89752   2
   1   2   1 16.4475 0.93489   1
   2  -2   1 313.101 8.77052   1
   2  -2   1 321.366 8.19239   3
   2  -2   1 321.412 8.90655   2
   2   2   1 308.829 8.57105   1
   2   2   1 317.744 8.85761   2
   3  -2   1 77.1691 3.40064   2
   3  -2   1 81.9408 3.33063   1
   3  -2   1 81.8380 2.76858   3
   3   2   1 83.7891 3.20903   1
   3   2   1 77.8524 3.40083   2
   4  -2   1 55.5149 2.95399   1
   4  -2   1 52.9458 2.37836   3
   4  -2   1 51.7391 3.06078   2
   4   2   1 54.3872 2.77703   1
   4   2   1 57.1257 2.62979   3
   5  -2   1 19.6764 2.33059   1
   5  -2   1 34.4191 2.24020   3
   5   2   1 28.0013 2.46277   1
   6  -2   1 11.0969 2.05997   1
   6   2   1 13.0845 2.03768   1
  -7  -2  -1 2.88340 2.05891   4
   7   3  -1 8.31245 1.80719   3
   6  -3  -1 52.5638 3.36100   1
  -6  -3   1 55.6384 3.65387   4
   6  -3  -1 54.1714 3.24123   3
   6  -3  -1 62.0551 4.09346   2
   6   3  -1 57.3553 3.87865   2
   6   3  -1 57.0177 3.40261   3
  -5  -3   1 2.94964 1.22506   4
   5  -3  -1 3.17816 0.97998   3
   5  -3  -1 -0.2857 0.77596   1
   5  -3  -1 1.28661 0.94787   2
   5   3  -1 1.79249 0.92629   2
   5   3  -1 2.91475 0.87480   1
  -5   3   1 3.54023 1.04846   4
   5   3  -1 0.87785 0.77684   3
   4  -3  -1 14.2292 1.55441   1
   4  -3  -1 14.7845 1.67904   2
   4  -3  -1 15.9695 1.39203   3
  -4  -3   1 16.0270 1.71138   4
   4   3  -1 14.3860 1.10351   1
   4   3  -1 14.7601 1.39209   3
   4   3  -1 15.3226 1.80661   2
   3  -3  -1 690.272 17.9145   1
   3  -3  -1 707.414 18.5089   2
   3  -3  -1 686.335 18.2821   3
  -3  -3   1 704.746 18.4709   4
   3   3  -1 669.490 18.2817   3
   3   3  -1 700.067 18.4582   2
   3   3  -1 710.746 17.3414   1
   2  -3  -1 634.939 16.6153   1
   2  -3  -1 662.851 16.9585   2
  -2  -3   1 682.498 17.1093   4
   2   3  -1 644.887 16.9201   2
   1  -3  -1 9999.99 239.834   1
   1  -3  -1 9845.71 243.752   2
  -1  -3   1 9942.64 246.633   4
   1   3  -1 9944.19 244.808   3
   0  -3   1 289.998 7.34487   1
   0  -3  -1 260.664 7.40808   1
   0   3   1 291.046 7.43854   1
   0   3  -1 293.109 7.29088   2
   0   3  -1 299.232 7.29590   3
   1  -3   1 362.523 9.46967   2
   1  -3   1 366.849 9.77304   4
   1   3   1 361.463 9.36828   1
   1   3   1 364.424 9.49192   2
  -1   3  -1 350.961 9.44833   2
   2  -3   1 103.814 3.69887   1
   2  -3   1 107.738 3.04086   3
   2  -3   1 109.771 3.74769   2
   2   3   1 108.234 3.72682   2
   2   3   1 109.674 3.53067   1
   3  -3   1 294.608 8.57673   1
   3  -3   1 292.229 8.74510   2
   3  -3   1 279.585 7.75053   3
   3   3   1 285.062 8.65930   2
   3   3   1 285.738 8.21456   1
   4  -3   1 376.381 11.4181   2
   4  -3   1 369.146 10.2351   3
   4  -3   1 371.011 11.0246   1
   4   3   1 375.285 10.6875   1
   5  -3   1 624.864 17.4764   1
   5   3   1 602.592 16.9472   1
  -6  -3  -1 4.73700 1.95403   4
   6  -3   1 8.15805 1.97093   1
  -7  -3  -1 -2.0893 1.77924   4
  -7  -4   1 40.0600 4.33336   4
   7   4  -1 37.7412 3.19362   3
   6  -4  -1 7.05237 1.47913   3
  -6  -4   1 11.6755 2.12616   4
   6  -4  -1 5.94226 1.64495   2
   6  -4  -1 9.16592 1.83583   1
   6   4  -1 7.98550 1.85257   2
   6   4  -1 11.7126 1.86928   3
   5  -4  -1 66.6945 3.80635   2
   5  -4  -1 67.0640 3.28156   3
  -5  -4   1 69.6626 3.74843   4
   5  -4  -1 73.5140 3.53538   1
   5   4  -1 67.0677 3.76944   2
   5   4  -1 70.0877 3.47603   3
  -4  -4   1 0.85283 0.81738   4
   4  -4  -1 1.33773 0.71873   2
   4  -4  -1 0.71909 0.59085   3
   4  -4  -1 2.02151 0.73366   1
   4   4  -1 2.06607 0.55747   1
   4   4  -1 0.81281 0.54644   3
   4   4  -1 1.05883 0.66164   2
  -3  -4   1 1575.37 40.0205   4
   3  -4  -1 1566.86 39.8134   2
   3  -4  -1 1584.73 39.6402   3
   3  -4  -1 1565.73 38.9255   1
   3   4  -1 1567.33 39.8091   2
   3   4  -1 1572.44 38.0819   1
   3   4  -1 1568.76 39.7248   3
   2   4  -1 62.7480 2.39793   2
   1  -4  -1 1532.37 36.5532   1
  -1  -4   1 1562.85 37.5059   4
   1   4  -1 1315.50 36.8606   2
   1   4  -1 1570.58 37.1165   3
   0  -4  -1 1530.89 36.6013   1
   0  -4   1 1517.44 36.4711   1
   0   4  -1 1494.22 36.9224   3
   0   4  -1 1502.83 36.9826   2
   0   4   1 1482.54 36.5308   1
   1  -4   1 1127.95 28.4936   2
   1  -4   1 1142.22 28.9591   4
   1   4   1 1139.25 28.5411   2
   1   4   1 1161.18 28.0496   1
   2  -4   1 172.415 5.53268   1
   2  -4   1 172.743 5.59448   4
   2  -4   1 178.845 4.71809   3
   2  -4   1 184.264 5.56772   2
   2   4   1 183.663 5.29361   1
   2   4   1 178.193 5.50170   2
   3  -4   1 -0.1831 0.46299   2
   3  -4   1 0.65204 0.53901   1
   3  -4   1 0.67695 0.32375   3
   3   4   1 0.07155 0.52430   2
   3   4   1 0.41510 0.47261   1
   4  -4   1 19.6717 2.09900   1
   4  -4   1 17.8963 2.03430   2
   4  -4   1 16.1690 1.26639   3
   4   4   1 21.8242 1.79100   1
   5  -4   1 313.016 10.1773   1
   5   4   1 315.157 9.71269   1
  -6  -4  -1 4.44842 1.82759   4
   6  -4   1 2.69620 1.43665   1
  -7  -4  -1 10.0578 2.63494   4
   7  -4   1 11.6308 2.45864   1
  -7  -5   1 12.3582 2.50912   4
   7   5  -1 17.4340 2.54146   3
   6  -5  -1 42.6974 3.14640   1
   6  -5  -1 37.9929 2.64064   3
  -6  -5   1 31.1651 3.04012   4
   6   5  -1 40.8531 3.00414   3
   6   5  -1 40.7589 3.29996   2
   5  -5  -1 25.1036 2.67180   2
  -5  -5   1 24.7161 2.53869   4
   5  -5  -1 21.6012 1.87986   3
   5  -5  -1 26.6110 2.56149   1
   5   5  -1 24.1574 2.08805   3
   5   5  -1 19.3866 2.27572   2
   4  -5  -1 3.56718 0.83669   3
  -4  -5   1 3.68320 1.09902   4
   4  -5  -1 2.73649 0.84038   1
   4  -5  -1 3.70321 0.95150   2
   4   5  -1 4.02868 0.92771   3
   4   5  -1 2.95869 0.93364   2
   4   5  -1 3.86738 0.69736   1
  -3  -5   1 323.022 9.41770   4
   3  -5  -1 320.203 9.12823   1
   3  -5  -1 321.969 9.36668   2
   3   5  -1 328.185 9.31753   3
   3   5  -1 309.200 9.33930   2
   1  -5  -1 7969.74 195.407   1
  -1  -5   1 8149.23 200.635   4
   1  -5  -1 8249.82 198.550   4
   1   5  -1 8101.32 199.484   3
   1   5  -1 7878.70 198.836   2
   0  -5   1 4409.27 109.810   4
   0  -5  -1 4476.21 106.760   1
   0  -5   1 4537.46 106.628   1
   0  -5  -1 4390.64 109.763   4
   0   5  -1 4413.47 109.082   3
   1  -5   1 19.9465 1.17113   4
  -1  -5  -1 19.9112 1.07879   1
   1  -5   1 17.9013 1.02150   2
   1   5   1 17.9614 1.04576   1
   1   5   1 18.1142 1.03690   2
   2  -5   1 115.055 4.10576   4
   2  -5   1 124.389 4.10558   2
   2  -5   1 109.035 4.04085   1
   2  -5   1 116.964 3.21584   3
   2   5   1 123.847 4.07875   2
   2   5   1 120.650 3.80151   1
   3  -5   1 0.85525 0.59970   1
   3  -5   1 0.47698 0.53842   2
   3  -5   1 0.48004 0.30423   3
   3   5   1 1.17682 0.58378   2
   3   5   1 0.43056 0.45120   1
   4  -5   1 231.872 7.94318   1
   4  -5   1 249.462 8.25990   2
   4   5   1 245.679 7.49035   1
   5  -5   1 58.7167 3.73591   1
  -5  -5  -1 71.9004 4.31361   4
   5   5   1 66.9494 3.49164   1
  -6  -5  -1 18.3701 2.86169   4
   6  -5   1 18.3059 2.61422   1
  -7  -5  -1 7.34101 2.45838   4
   7  -5   1 8.79134 2.34632   1
  -7  -6   1 -0.7085 1.49149   4
   7   6  -1 -0.2579 1.11653   3
  -6  -6   1 32.2976 3.09318   4
   6  -6  -1 30.0922 2.41408   3
   6  -6  -1 34.2515 2.90434   1
   6   6  -1 29.6569 3.07482   2
   6   6  -1 31.6158 2.70087   3
   5  -6  -1 68.0518 3.54756   1
   5  -6  -1 61.6735 3.15271   3
   5  -6  -1 62.6924 3.77279   2
  -5  -6   1 64.2544 3.73855   4
   5   6  -1 66.8723 3.71708   2
   5   6  -1 59.8262 3.34073   3
   4  -6  -1 5.25673 0.99089   3
   4  -6  -1 7.37051 1.23931   1
   4  -6  -1 7.24028 1.30453   2
  -4  -6   1 7.90610 1.42136   4
   4   6  -1 7.58740 0.80319   1
   4   6  -1 7.61879 1.20722   3
   4   6  -1 6.62081 1.21365   2
   3  -6  -1 20.4769 1.64135   2
   3  -6  -1 21.4019 1.62170   1
  -3  -6   1 23.7620 1.77018   4
   3   6  -1 20.5710 1.63589   2
   3   6  -1 21.7615 1.55088   3
   2  -6  -1 289.550 7.93482   1
   2  -6  -1 306.091 8.02040   2
  -2  -6   1 236.072 7.88671   4
  -1  -6   1 3145.07 79.5696   4
  -1  -6   1 3274.14 76.6870   1
   1  -6  -1 3230.32 78.9055   4
   1   6  -1 3127.79 78.7028   3
   1   6  -1 3249.81 79.5004   2
   0  -6  -1 7559.55 190.018   4
   0  -6   1 7541.66 189.816   4
   0  -6   1 7902.52 184.316   1
   0  -6  -1 7723.60 184.006   1
   0   6  -1 7637.68 188.214   3
   1  -6   1 36.8206 1.58613   2
  -1  -6  -1 33.9911 1.86152   4
  -1  -6  -1 36.7328 1.58341   1
   1  -6   1 36.7719 1.71702   4
   1   6   1 35.0190 1.55695   1
   1   6   1 37.0231 1.61294   2
   2  -6   1 642.789 17.7034   4
   2  -6   1 660.443 17.4431   1
   2  -6   1 674.021 17.5654   2
   2  -6   1 665.626 16.5687   3
   2   6   1 681.294 17.0240   1
   2   6   1 679.714 17.6029   2
   3  -6   1 197.939 5.42856   3
   3  -6   1 193.292 6.49661   1
   3  -6   1 192.989 6.50111   2
   3   6   1 201.699 6.00168   1
   3   6   1 194.048 6.45746   2
   4  -6   1 36.2425 2.63706   2
   4  -6   1 28.2030 2.29341   1
   4   6   1 29.3897 2.42443   2
   4   6   1 31.2414 2.03889   1
   5  -6   1 72.5471 4.09495   1
  -5  -6  -1 64.3924 4.23183   4
   5   6   1 74.0312 3.53950   1
  -6  -6  -1 46.6910 4.14370   4
   6  -6   1 48.6416 3.65897   1
  -7  -6  -1 -1.8987 1.68499   4
   7  -6   1 1.06832 1.64263   1
   7  -7  -1 1.29979 1.46227   1
  -7  -7   1 -1.8922 1.32156   4
   7   7  -1 3.94919 1.59894   3
  -6  -7   1 0.36621 1.36457   4
   6  -7  -1 0.23058 1.06644   1
   6   7  -1 -1.0370 0.86503   3
   6   7  -1 -0.1509 0.85895   2
   5  -7  -1 69.7993 4.01147   2
   5  -7  -1 74.6335 3.84445   1
   5  -7  -1 71.7750 3.45956   3
  -5  -7   1 75.4981 4.10948   4
   5   7  -1 71.6234 3.91113   2
   5   7  -1 73.6163 3.79898   3
  -4  -7   1 4.57863 1.20025   4
   4  -7  -1 5.91084 1.15446   1
   4  -7  -1 3.37308 1.03441   2
   4  -7  -1 4.49112 0.93154   3
   4   7  -1 6.36544 1.14490   3
   4   7  -1 5.47612 1.13643   2
   3  -7  -1 152.337 5.16626   1
  -3  -7   1 149.758 5.31088   4
   3  -7  -1 153.972 5.25045   2
   3   7  -1 149.473 5.12941   3
   3   7  -1 143.779 5.12306   2
   2  -7  -1 91.1043 3.33952   1
   2  -7  -1 90.1601 2.57884   4
  -2  -7   1 88.7834 3.34366   4
   2  -7  -1 69.0424 3.02563   2
   2   7  -1 80.7701 3.09123   3
   2   7  -1 82.2600 3.06967   2
  -1  -7   1 61.5140 1.83253   1
   1  -7  -1 61.5949 1.95720   4
   1   7  -1 59.9847 2.25131   3
   1   7  -1 58.4830 2.18589   2
   0  -7   1 679.094 16.5970   1
   0  -7  -1 647.469 16.7593   1
   0  -7   1 651.769 17.2620   4
   0  -7  -1 672.034 17.0751   4
   1  -7   1 757.261 19.5776   4
  -1  -7  -1 777.497 18.8831   1
  -1  -7  -1 738.890 19.6096   4
   1  -7   1 748.641 19.2232   2
   1   7   1 731.897 18.7826   1
   1   7   1 757.267 19.2797   2
   2  -7   1 409.150 11.8084   1
   2  -7   1 433.288 12.0340   4
   2  -7   1 437.845 11.8891   2
   2   7   1 432.366 11.3767   1
   2   7   1 446.472 11.9493   2
   3  -7   1 245.835 7.69060   2
   3  -7   1 231.014 7.56611   4
  -3  -7  -1 233.966 7.93043   4
   3  -7   1 248.282 7.72918   1
   3  -7   1 237.897 6.48071   3
   3   7   1 240.314 7.04789   1
   3   7   1 248.229 7.68551   2
  -4  -7  -1 62.7916 3.81648   4
   4  -7   1 60.7766 3.40291   1
   4   7   1 63.0986 3.46122   2
   4   7   1 67.1927 2.97921   1
   5  -7   1 5.85483 1.55272   1
  -5  -7  -1 6.90858 1.90715   4
   5   7   1 4.99039 1.29923   1
   6  -7   1 4.87786 1.73841   1
  -6  -7  -1 7.85816 2.21389   4
   7  -7   1 -0.0772 1.48853   1
  -7  -7  -1 -2.2471 1.72515   4
  -7  -8   1 0.04697 1.56037   4
   7  -8  -1 1.36472 1.44082   1
   7   8  -1 3.09275 1.53415   3
  -6  -8   1 12.7673 2.39354   4
   6  -8  -1 14.8212 2.29139   1
   6   8  -1 14.3434 2.25604   3
   6   8  -1 14.3599 2.31275   2
   5  -8  -1 160.957 5.81849   3
   5  -8  -1 157.708 6.55220   2
   5  -8  -1 154.602 6.14854   1
  -5  -8   1 161.183 6.50108   4
   5   8  -1 160.143 6.42556   2
   5   8  -1 160.141 6.20359   3
   4  -8  -1 14.0344 1.76250   1
  -4  -8   1 12.8622 1.82938   4
   4  -8  -1 15.4903 1.44015   3
   4  -8  -1 13.7777 1.74715   2
   4   8  -1 17.5929 1.97692   3
   4   8  -1 16.0584 1.88082   2
   3  -8  -1 120.790 4.55410   2
   3  -8  -1 122.275 4.53130   1
  -3  -8   1 124.740 4.69125   4
   3   8  -1 118.413 4.42179   3
   3   8  -1 120.219 4.47291   2
   2  -8  -1 1383.64 35.6161   1
  -2  -8   1 1416.31 36.5815   4
   2  -8  -1 1444.92 35.6270   4
   2   8  -1 1453.11 36.1336   3
   2   8  -1 1450.92 36.0775   2
   0  -8   1 1449.46 34.8813   1
   0  -8  -1 1439.60 35.8920   4
   0  -8   1 1409.09 36.0924   4
   0  -8  -1 1406.24 35.0743   1
   1  -8   1 17.7070 1.22934   4
   1  -8   1 17.6567 1.15298   2
  -1  -8  -1 19.3866 1.21424   1
  -1  -8  -1 16.3065 1.37547   4
   1   8   1 18.8996 1.18218   2
   1   8   1 17.9911 1.10894   1
   2  -8   1 503.662 13.8693   4
  -2  -8  -1 509.839 14.1340   4
   2  -8   1 509.229 13.7165   2
  -2  -8  -1 489.719 13.1159   1
   2   8   1 505.417 13.1392   1
   2   8   1 517.369 13.7956   2
   3  -8   1 95.5806 4.00956   1
   3  -8   1 92.1247 3.86178   4
  -3  -8  -1 89.4453 4.16538   4
   3  -8   1 90.2663 2.85185   3
   3  -8   1 94.2710 3.92508   2
   3   8   1 93.9021 3.42567   1
   3   8   1 93.8852 3.91068   2
   4  -8   1 168.994 6.40542   1
  -4  -8  -1 173.871 6.79443   4
   4   8   1 169.772 6.38345   2
   4   8   1 167.731 5.60735   1
   5  -8   1 104.940 5.08275   1
  -5  -8  -1 106.754 5.49192   4
   6  -8   1 62.5820 4.23987   1
  -6  -8  -1 61.7333 4.60901   4
   7  -8   1 55.6961 4.58591   1
  -7  -8  -1 46.3463 5.03649   4
  -7  -9   1 22.9704 3.30230   4
   7  -9  -1 29.9225 3.51390   1
   7   9  -1 25.0502 3.25665   3
   6  -9  -1 20.8634 2.63350   1
  -6  -9   1 25.9767 3.15231   4
   6   9  -1 25.5132 2.86635   3
   6   9  -1 24.1492 3.01686   2
   5  -9  -1 46.4857 2.82319   3
  -5  -9   1 53.0999 3.49778   4
   5  -9  -1 52.5042 3.29245   1
   5  -9  -1 48.2655 3.42989   2
   5   9  -1 46.0908 3.24969   2
   5   9  -1 52.3965 3.22745   3
   4  -9  -1 94.0288 3.84797   3
   4  -9  -1 93.2812 4.17732   1
  -4  -9   1 94.6139 4.38522   4
   4  -9  -1 100.011 4.37038   2
   4   9  -1 88.4420 4.12085   2
   4   9  -1 98.4840 4.20216   3
  -3  -9   1 66.4434 3.33117   4
   3  -9  -1 72.0063 3.32909   2
   3  -9  -1 72.9672 3.32431   1
   3   9  -1 73.9837 3.22597   3
   3   9  -1 72.9112 3.20363   2
  -2  -9   1 692.606 18.9179   4
   2  -9  -1 663.358 18.4468   1
   2  -9  -1 723.233 18.0147   4
   2   9  -1 715.432 18.6188   3
   2   9  -1 738.640 18.6374   2
  -1  -9   1 762.506 18.3551   1
   1  -9  -1 713.638 19.2297   1
   1  -9  -1 750.521 18.9901   4
   1   9  -1 752.303 19.1749   3
   0  -9   1 81.2151 3.13247   4
   0  -9   1 86.2828 2.89167   1
   0  -9  -1 85.7332 3.04153   4
   1  -9   1 0.44008 0.49914   1
   1  -9   1 2.00896 0.58570   4
  -1  -9  -1 1.66281 0.73216   4
   1  -9   1 0.40404 0.42876   2
  -1  -9  -1 1.27291 0.52171   1
   1   9   1 1.13264 0.39960   2
   2  -9   1 122.856 4.45062   4
   2  -9   1 127.166 4.46453   2
  -2  -9  -1 119.170 4.70334   4
   2   9   1 131.424 4.08269   1
   2   9   1 131.096 4.49509   2
   3  -9   1 1.22625 0.70901   1
   3  -9   1 0.07584 0.62020   4
   3  -9   1 -0.3374 0.31168   3
   3  -9   1 -0.4819 0.50258   2
  -3  -9  -1 -0.6501 0.74670   4
   3   9   1 0.05984 0.36589   2
   3   9   1 0.89266 0.55347   1
   4  -9   1 76.1529 4.04352   1
  -4  -9  -1 85.8026 4.57866   4
   4   9   1 79.4052 4.03196   2
   4   9   1 83.4182 3.41699   1
   5  -9   1 5.30717 1.53215   1
  -5  -9  -1 1.38528 1.64665   4
  -6  -9  -1 53.9071 4.53933   4
   6  -9   1 55.1673 4.10667   1
   7 -10  -1 15.6328 2.85757   1
  -7 -10   1 23.5449 3.29020   4
   7  10  -1 13.2720 2.38088   3
   6 -10  -1 1.81801 1.32287   1
  -6 -10   1 -0.1474 1.30350   4
   6  10  -1 0.63569 0.98276   2
   6  10  -1 0.85160 1.04632   3
  -5 -10   1 170.006 6.94505   4
   5 -10  -1 168.265 6.65080   1
   5 -10  -1 171.523 6.16126   3
   5 -10  -1 178.639 7.03767   2
   5  10  -1 170.308 6.77966   2
   5  10  -1 176.146 6.70626   3
   4 -10  -1 213.646 7.38983   2
   4 -10  -1 216.812 7.29235   1
  -4 -10   1 204.398 7.44618   4
   4  10  -1 198.685 7.16546   2
   4  10  -1 207.870 7.17137   3
   3 -10  -1 14.1478 1.68410   1
  -3 -10   1 14.6628 1.78875   4
   3 -10  -1 13.4032 1.55367   2
   3  10  -1 14.3190 1.61716   2
  -2 -10   1 30.3707 1.93849   4
   2 -10  -1 29.9729 1.36918   4
   2 -10  -1 29.0171 2.06527   1
   2  10  -1 28.2141 1.75184   3
   2  10  -1 25.9730 1.68302   2
  -1 -10   1 5.29457 0.63439   1
   1 -10  -1 5.07743 0.66794   4
   1 -10  -1 6.25853 1.15151   1
  -1 -10   1 4.71839 0.85494   4
   1  10  -1 5.26645 0.77139   2
   0 -10   1 351.889 9.40521   1
   0 -10  -1 355.566 9.77311   4
   0 -10   1 347.852 9.94301   4
   1 -10   1 1648.80 40.7706   2
   1 -10   1 1615.43 41.2425   4
   1 -10   1 1636.99 40.1966   1
  -1 -10  -1 1596.53 41.3210   4
  -2 -10  -1 1.32412 0.89315   4
   2 -10   1 1.74232 0.67470   2
   2 -10   1 2.59066 0.74701   1
   2 -10   1 2.02639 0.66103   4
   2  10   1 3.50908 0.68359   1
   2  10   1 1.43789 0.51919   2
  -3 -10  -1 0.74884 0.51275   1
   3 -10   1 0.29109 0.63730   4
   3 -10   1 -0.2482 0.26326   3
  -3 -10  -1 -0.6320 0.35598   4
   3 -10   1 0.82578 0.69216   1
   3 -10   1 0.02197 0.57525   2
   3  10   1 0.43385 0.49297   1
   3  10   1 0.44497 0.38276   2
   4 -10   1 18.9747 2.34489   1
  -4 -10  -1 21.7371 2.79378   4
   4  10   1 19.0664 1.75515   1
   4  10   1 19.2604 2.19550   2
  -5 -10  -1 1.85401 1.53155   4
   5 -10   1 2.28609 1.32970   1
  -6 -10  -1 63.6725 4.79352   4
   6 -10   1 65.0971 4.41363   1
   7 -11  -1 20.8195 3.22783   1
  -7 -11   1 19.1389 3.22873   4
  -6 -11   1 2.78205 1.50884   4
   6 -11  -1 1.59391 1.40068   1
   6  11  -1 1.38710 1.39730   3
   6  11  -1 2.15566 1.12525   2
   5 -11  -1 4.50701 1.30545   2
  -5 -11   1 2.02343 1.37086   4
   5 -11  -1 2.87796 0.97336   3
   5 -11  -1 2.91056 1.28022   1
   5  11  -1 1.92638 1.07522   3
   5  11  -1 1.87246 0.95839   2
   4 -11  -1 88.6222 4.29176   2
   4 -11  -1 87.6701 4.21035   1
  -4 -11   1 88.1207 4.37004   4
   4  11  -1 86.7121 4.05457   3
   4  11  -1 90.6000 4.15801   2
   3 -11  -1 13.3724 1.70173   1
  -3 -11   1 15.2468 1.85133   4
   3 -11  -1 13.5397 1.58204   2
   3 -11  -1 13.7908 1.11132   4
   3  11  -1 14.6538 1.65770   2
   2 -11  -1 8.56031 0.86927   4
  -2 -11   1 7.55683 1.20872   4
   2 -11  -1 6.48813 1.09335   2
   2  11  -1 8.13867 1.09494   2
   2  11  -1 8.60540 1.16276   3
  -1 -11   1 267.006 6.91090   1
  -1 -11   1 249.019 7.78212   4
   1 -11  -1 252.758 7.20398   4
   1 -11  -1 254.213 7.75292   1
   1  11  -1 255.040 7.39139   2
   0 -11  -1 58.8188 2.50578   4
   0 -11   1 58.7984 2.62489   4
   0 -11  -1 57.0128 2.68095   1
   1 -11   1 461.518 12.1712   2
   1 -11   1 427.290 12.3016   4
  -1 -11  -1 433.996 12.4444   4
   1 -11   1 447.125 12.0783   1
   2 -11   1 8.59617 1.25766   1
  -2 -11  -1 8.51995 1.43319   4
  -2 -11  -1 4.55356 0.81250   1
   2 -11   1 8.29179 1.12869   4
   2 -11   1 7.02946 1.03502   2
   2  11   1 9.32297 1.02092   1
   2  11   1 6.45662 0.94027   2
  -3 -11  -1 31.3239 1.77500   1
   3 -11   1 32.2757 2.21615   2
   3 -11   1 30.0249 1.36091   3
   3 -11   1 28.4650 2.05032   4
   3  11   1 25.1525 2.01513   2
   3  11   1 33.2670 1.79647   1
   4 -11   1 126.123 5.53054   1
  -4 -11  -1 136.480 6.02244   4
  -4 -11  -1 128.993 4.56876   1
   4  11   1 130.266 5.52213   2
   4  11   1 129.057 4.54466   1
   5 -11   1 -0.0788 1.03707   1
  -5 -11  -1 0.17200 1.50110   4
  -6 -11  -1 10.4771 2.64102   4
   6 -11   1 13.8469 2.51547   1
  -7 -12   1 1.44728 1.90237   4
   7 -12  -1 -1.2612 1.45213   1
  -6 -12   1 -0.2303 1.33071   4
   6 -12  -1 -1.0564 1.08276   1
   6  12  -1 -1.0705 1.04879   3
   6  12  -1 -0.0317 0.93889   2
   5 -12  -1 15.3962 2.33949   1
  -5 -12   1 12.5642 2.24902   4
   5  12  -1 13.0642 2.14605   3
   5  12  -1 9.73496 1.73994   2
   4 -12  -1 3.82361 1.26691   1
  -4 -12   1 0.84658 1.07942   4
   4 -12  -1 1.42982 0.89954   2
   4  12  -1 0.16029 0.67315   2
   4  12  -1 3.89703 1.11783   3
   3 -12  -1 79.1477 2.93042   4
  -3 -12   1 80.1591 3.85957   4
   3 -12  -1 81.0049 3.71736   2
   3 -12  -1 83.5209 3.86063   1
   3  12  -1 76.5720 3.55777   2
  -2 -12   1 1515.29 35.7476   1
   2 -12  -1 1457.64 37.6634   2
  -2 -12   1 1383.38 38.1719   4
   2 -12  -1 1522.59 37.1991   4
   2  12  -1 1502.93 37.5939   2
  -1 -12   1 451.684 11.3677   1
  -1 -12   1 437.276 12.4769   4
   1 -12  -1 433.347 12.2303   1
   1 -12  -1 438.535 11.8219   4
   1  12  -1 430.825 11.9577   2
   0 -12   1 609.697 16.3012   4
   0 -12  -1 609.525 16.0436   4
   0 -12  -1 622.286 15.8901   1
   0 -12   1 556.800 15.4454   1
   1 -12   1 1698.88 42.7426   2
   1 -12   1 1689.28 42.1251   1
  -1 -12  -1 1730.44 41.8807   1
   1 -12   1 1693.67 43.2372   4
  -1 -12  -1 1675.75 43.3471   4
   2 -12   1 391.942 11.0458   2
   2 -12   1 376.639 11.0540   1
  -2 -12  -1 377.950 10.3589   1
  -2 -12  -1 384.744 11.4780   4
   2 -12   1 380.969 11.0977   4
   2  12   1 378.945 11.0163   2
   3 -12   1 50.1069 2.81338   4
  -3 -12  -1 52.8097 2.44463   1
   3  12   1 52.5657 2.33777   1
   3  12   1 53.2207 2.93168   2
   4 -12   1 9.67002 1.84893   1
  -4 -12  -1 8.66587 2.02928   4
   5 -12   1 3.41555 1.43651   1
  -5 -12  -1 2.98009 1.75234   4
   6 -12   1 14.1796 2.66561   1
  -6 -12  -1 8.69895 2.53898   4
   6 -13  -1 -0.4481 1.24442   1
  -6 -13   1 0.31647 1.36602   4
   5 -13  -1 0.17734 1.11725   1
  -5 -13   1 -0.9621 1.04830   4
   5  13  -1 0.56113 0.91029   2
   5  13  -1 0.19029 0.97544   3
   4 -13  -1 108.243 4.87562   1
  -4 -13   1 96.6404 4.81842   4
   4 -13  -1 104.436 4.75917   2
   4  13  -1 101.043 4.61294   2
   4  13  -1 97.8633 4.54143   3
   3 -13  -1 29.3280 2.36685   1
  -3 -13   1 34.6169 2.55393   4
   3 -13  -1 32.9270 1.76546   4
   3 -13  -1 34.5456 2.42022   2
   3  13  -1 32.0664 2.21120   2
   2 -13  -1 505.197 13.5213   4
   2 -13  -1 510.339 14.2150   2
  -2 -13   1 509.408 12.7511   1
   2 -13  -1 511.265 14.3175   1
   2  13  -1 503.565 14.0594   2
  -1 -13   1 0.14800 0.54579   4
  -1 -13   1 0.72259 0.48093   1
   1 -13  -1 0.90436 0.49881   4
   1 -13  -1 1.03408 0.91514   1
   0 -13  -1 14.5470 1.67007   1
   0 -13  -1 9.27867 1.15882   4
   0 -13   1 10.8350 1.31083   4
   0 -13   1 13.6863 1.25040   1
   1 -13   1 473.461 13.5430   4
   1 -13   1 485.158 13.3568   2
  -1 -13  -1 485.790 13.7281   4
   1 -13   1 482.234 13.2589   1
  -1 -13  -1 494.578 13.0864   1
  -2 -13  -1 119.548 4.15745   1
   2 -13   1 109.417 4.42887   4
  -2 -13  -1 112.516 4.83989   4
   2 -13   1 122.845 4.56060   2
   2 -13   1 120.451 4.65460   1
  -3 -13  -1 -0.4055 0.50349   4
   3 -13   1 -0.1259 0.30831   1
  -3 -13  -1 1.29059 0.73875   1
   3 -13   1 -0.9234 0.61630   4
   3  13   1 -0.0388 0.60832   1
   3  13   1 0.22764 0.56677   2
   4 -13   1 60.1367 3.75722   1
   4 -13   1 59.3719 3.42755   4
  -4 -13  -1 58.5753 3.96620   4
   5 -13   1 3.03821 1.49506   1
  -5 -13  -1 3.09918 1.81295   4
  -6 -13  -1 -0.7001 1.74196   4
   6 -13   1 -1.4112 1.32713   1
   6 -14  -1 37.2769 3.93186   1
  -6 -14   1 32.6890 3.78432   4
   5 -14  -1 38.9838 3.27947   1
  -5 -14   1 42.7421 3.61712   4
   5  14  -1 46.4556 3.28678   2
  -4 -14   1 36.3796 2.94439   4
   4 -14  -1 36.0045 2.86409   2
   4 -14  -1 37.1447 2.98455   1
   4  14  -1 30.5787 2.56128   2
   3 -14  -1 25.1415 1.58829   4
  -3 -14   1 20.1420 2.17432   4
   3 -14  -1 27.8403 2.21849   2
   3  14  -1 25.3632 2.01641   2
  -2 -14   1 371.172 9.72095   1
   2 -14  -1 380.303 10.4338   4
   2 -14  -1 371.788 11.0762   2
   2 -14  -1 376.881 11.2501   1
   2  14  -1 384.387 10.9826   2
  -1 -14   1 19.4041 1.75090   4
  -1 -14   1 15.9410 1.20083   1
   1 -14  -1 18.4074 1.97702   1
   1 -14  -1 21.9185 1.43600   4
   0 -14  -1 4.17223 0.87783   4
   0 -14  -1 4.68279 1.23922   1
   0 -14   1 4.07268 0.93626   4
   0 -14   1 6.20798 0.97994   1
   1 -14   1 471.079 13.3200   1
  -1 -14  -1 484.388 13.8380   4
   1 -14   1 485.925 13.6795   4
   1 -14   1 493.262 13.4923   2
  -1 -14  -1 487.557 13.2115   1
  -2 -14  -1 0.14307 0.79689   1
   2 -14   1 0.95923 0.72106   4
   2 -14   1 -0.0589 0.59866   2
  -2 -14  -1 0.55585 0.99988   4
   2 -14   1 0.25143 0.64882   1
   2  14   1 0.42853 0.45815   2
  -3 -14  -1 70.5573 4.06213   4
   3 -14   1 71.1672 3.53699   4
  -3 -14  -1 72.5556 3.01482   1
   3 -14   1 64.6245 3.62338   1
   3  14   1 74.7394 3.63616   2
   4 -14   1 37.9122 2.83828   4
   4 -14   1 37.1411 3.00215   1
  -4 -14  -1 38.8146 3.32297   4
   5 -14   1 1.15257 1.32532   1
  -5 -14  -1 -0.2902 1.57333   4
  -6 -14  -1 16.3909 3.32536   4
   6 -14   1 18.0694 3.04323   1
   6 -15  -1 1.10607 1.36195   1
  -6 -15   1 -0.4145 1.46581   4
  -5 -15   1 5.61782 1.83110   4
   5 -15  -1 3.77729 1.59036   1
   5  15  -1 6.65465 1.68382   2
  -4 -15   1 199.304 7.81903   4
   4 -15  -1 207.680 7.70453   2
   4 -15  -1 206.340 7.76640   1
   4  15  -1 210.220 7.60924   2
  -3 -15   1 -0.6371 0.85202   4
   3 -15  -1 0.85351 0.78617   2
   3 -15  -1 0.10324 0.53538   4
   3 -15  -1 0.23980 0.79088   1
   3  15  -1 -0.1821 0.52732   2
   2 -15  -1 169.960 5.95702   2
   2 -15  -1 165.294 5.26599   4
  -2 -15   1 161.265 4.74857   1
   2 -15  -1 166.997 6.16932   1
   2  15  -1 159.391 5.72596   2
  -1 -15   1 -0.0336 0.32746   1
   1 -15  -1 0.76943 0.59524   4
   1 -15  -1 0.79808 1.06027   1
  -1 -15   1 0.63469 0.69009   4
   0 -15  -1 62.4474 2.94241   4
   0 -15   1 63.3227 3.10539   4
   0 -15   1 63.3384 2.82709   1
   0 -15  -1 61.7903 3.25003   1
   1 -15   1 215.035 6.98561   4
  -1 -15  -1 205.146 7.10105   4
   1 -15   1 211.033 6.84942   1
  -1 -15  -1 214.188 6.80564   1
   1 -15   1 209.645 6.83219   2
  -2 -15  -1 63.8487 2.97046   1
   2 -15   1 61.9852 3.08383   4
  -2 -15  -1 54.9557 3.38995   4
   2 -15   1 62.3144 3.29049   1
   2  15   1 62.6307 3.09457   2
  -3 -15  -1 7.81053 1.28965   1
   3 -15   1 9.03630 1.49085   4
  -3 -15  -1 8.17458 1.77836   4
   3 -15   1 8.52294 1.61449   1
   3  15   1 8.45021 1.50139   2
  -4 -15  -1 29.1490 3.26660   4
   4 -15   1 31.5771 2.73562   4
   4 -15   1 38.6104 3.08483   1
  -5 -15  -1 1.37871 1.73412   4
   5 -15   1 2.81149 1.54637   1
   6 -15   1 1.96579 1.51186   1
  -6 -15  -1 2.43051 2.17511   4
  -6 -16   1 17.3940 2.98841   4
   6 -16  -1 18.6001 3.00332   1
   5 -16  -1 2.22218 1.48084   1
  -5 -16   1 5.52477 1.75799   4
   5  16  -1 4.44145 1.37553   2
  -4 -16   1 80.1456 4.47690   4
   4 -16  -1 81.0317 4.49049   1
   4  16  -1 76.2410 4.17338   2
  -3 -16   1 120.090 5.44820   4
   3 -16  -1 122.691 5.36377   1
   3 -16  -1 126.402 5.28890   2
   3  16  -1 129.931 5.14661   2
   2 -16  -1 42.1946 2.16339   4
  -2 -16   1 40.7891 1.87169   1
   2 -16  -1 42.9061 2.67673   2
   2 -16  -1 45.3881 3.06402   1
   2  16  -1 42.1798 2.48841   2
   1 -16  -1 4.29970 1.32049   1
   1 -16  -1 4.57443 0.94628   4
  -1 -16   1 5.38822 0.92078   1
  -1 -16   1 4.96604 1.16330   4
   0 -16   1 194.482 6.22254   1
   0 -16   1 196.197 6.74633   4
   0 -16  -1 195.730 6.51093   4
   0 -16  -1 192.604 6.72099   1
   1 -16   1 215.933 7.07728   1
  -1 -16  -1 218.033 7.37607   4
   1 -16   1 217.264 7.51757   2
   1 -16   1 215.926 7.18964   4
  -1 -16  -1 216.900 6.99862   1
   2 -16   1 275.480 8.78409   4
   2 -16   1 267.564 8.86380   1
  -2 -16  -1 282.601 8.35823   1
  -2 -16  -1 274.094 9.25142   4
   2  16   1 282.570 8.84173   2
  -3 -16  -1 28.0326 2.20113   1
   3 -16   1 26.3207 2.72856   1
  -3 -16  -1 23.3424 2.68040   4
   3 -16   1 23.7489 2.15018   4
   3  16   1 28.2924 2.31497   2
  -4 -16  -1 14.5975 2.40327   4
   4 -16   1 14.3585 2.25125   1
   4 -16   1 12.8624 1.93991   4
  -5 -16  -1 -0.2421 1.70101   4
   5 -16   1 2.59581 1.49529   1
   6 -16   1 5.60604 2.13079   1
  -6 -16  -1 4.64188 2.52069   4
  -6 -17   1 4.03902 2.04699   4
   6 -17  -1 8.10140 2.28983   1
   5 -17  -1 5.77444 1.93366   1
  -5 -17   1 8.05337 2.02800   4
   5  17  -1 7.56148 1.69481   2
   4 -17  -1 3.21618 1.50034   1
  -4 -17   1 2.18475 1.32884   4
   4  17  -1 3.58078 1.22635   2
   3 -17  -1 78.1177 4.05583   2
  -3 -17   1 77.0282 4.22660   4
   3 -17  -1 72.4129 4.06368   1
   3  17  -1 74.4079 3.78903   2
   2 -17  -1 44.2916 2.32029   4
  -2 -17   1 40.8769 2.87426   4
   2 -17  -1 49.5917 3.23445   1
  -2 -17   1 44.6736 2.11106   1
   2 -17  -1 47.3119 2.89045   2
   2  17  -1 45.4841 2.64409   2
   1 -17  -1 17.6807 2.20173   1
  -1 -17   1 16.1267 1.96231   4
   1 -17  -1 16.6207 1.68048   4
  -1 -17   1 19.0858 1.51996   1
   0 -17   1 6.93178 1.17847   1
   0 -17   1 4.54931 1.13332   4
   0 -17  -1 5.06068 1.10568   4
   0 -17  -1 5.18301 1.49216   1
   1 -17   1 14.2432 1.67989   4
   1 -17   1 13.7429 1.74595   1
  -1 -17  -1 15.8783 2.00581   1
  -1 -17  -1 11.8606 1.69017   4
  -2 -17  -1 108.780 5.02850   4
  -2 -17  -1 104.916 4.39201   1
   2 -17   1 107.188 4.76364   1
   2 -17   1 109.769 4.57899   4
   3 -17   1 31.9428 2.47771   4
  -3 -17  -1 35.0943 3.04478   4
   3 -17   1 34.2245 2.85686   1
   4 -17   1 21.1055 2.65993   1
   4 -17   1 24.8252 2.66161   4
  -4 -17  -1 15.9781 2.66793   4
  -5 -17  -1 5.10553 2.15674   4
   5 -17   1 6.80916 2.07268   1
   6 -17   1 10.4456 2.64438   1
  -6 -17  -1 15.3489 3.27570   4
  -6 -18   1 11.0821 2.59410   4
   6 -18  -1 8.59095 2.33380   1
   5 -18  -1 40.0990 4.02766   1
  -5 -18   1 35.3232 3.84771   4
   5  18  -1 33.4792 3.08560   2
   4 -18  -1 31.2794 3.29770   1
  -4 -18   1 32.5966 3.11114   4
   4  18  -1 30.0443 2.69371   2
   3 -18  -1 6.19583 1.62960   1
  -3 -18   1 7.96505 1.67468   4
   3 -18  -1 6.93573 1.57271   2
   3  18  -1 6.09056 1.30325   2
   2 -18  -1 0.39267 0.61386   4
   2 -18  -1 2.49752 1.33996   1
   2 -18  -1 -0.6708 0.66461   2
  -2 -18   1 1.92376 1.15296   4
   2  18  -1 0.91261 0.73173   2
  -1 -18   1 233.342 8.12012   4
   1 -18  -1 232.168 7.37204   4
   1 -18  -1 217.159 7.77230   1
  -1 -18   1 232.404 7.00663   1
   0 -18   1 70.2847 3.30119   1
   0 -18   1 75.9929 3.72843   4
   0 -18  -1 70.8406 3.44805   4
   0 -18  -1 71.3876 3.81952   1
   1 -18   1 1.61565 0.89557   1
   1 -18   1 2.08810 0.90010   4
  -1 -18  -1 2.45400 0.98917   4
  -1 -18  -1 -0.3158 1.27118   1
   2 -18   1 59.0523 3.21899   4
   2 -18   1 56.9815 3.40595   1
  -2 -18  -1 55.5427 3.61319   4
  -2 -18  -1 61.7474 3.37571   1
  -3 -18  -1 23.6031 2.79689   4
   3 -18   1 23.2108 2.75369   1
   3 -18   1 24.6912 2.35129   4
   4 -18   1 1.17284 1.23607   4
   4 -18   1 1.11811 1.10431   1
  -4 -18  -1 -0.9111 1.39019   4
  -5 -18  -1 -0.6489 1.59532   4
   5 -18   1 0.43573 1.54549   1
   6 -19  -1 -0.2242 1.44170   1
  -6 -19   1 -1.3400 1.53179   4
  -5 -19   1 11.5449 2.42962   4
   5 -19  -1 16.4258 2.77778   1
   5  19  -1 13.6086 2.31426   2
  -4 -19   1 0.11714 1.29901   4
   4 -19  -1 -0.3414 1.15862   1
   4  19  -1 1.37512 1.00780   2
   3 -19  -1 3.31925 1.48884   1
  -3 -19   1 2.15287 1.25763   4
   3  19  -1 2.29851 0.99623   2
  -2 -19   1 10.7541 1.88593   4
   2 -19  -1 13.9442 1.92068   2
   2 -19  -1 15.2176 2.19895   1
   2 -19  -1 14.8144 1.60395   4
   1 -19  -1 12.3743 1.55265   4
   1 -19  -1 10.7612 1.96439   1
  -1 -19   1 13.2937 1.57457   1
  -1 -19   1 12.8315 1.86508   4
   0 -19  -1 6.05873 1.19593   4
   0 -19   1 4.54281 1.15956   1
   0 -19  -1 6.04992 1.64123   1
   0 -19   1 5.52612 1.31220   4
   1 -19   1 16.9752 1.96259   4
  -1 -19  -1 22.1469 2.34250   4
   1 -19   1 21.0574 2.19962   1
  -1 -19  -1 23.5854 2.49431   1
  -2 -19  -1 194.769 7.66547   4
  -2 -19  -1 208.394 6.99155   1
   2 -19   1 213.080 7.58433   1
   2 -19   1 207.771 7.32528   4
   3 -19   1 30.7476 2.50513   4
  -3 -19  -1 23.3481 2.89543   4
   3 -19   1 25.1094 2.82380   1
   4 -19   1 0.04801 1.10148   1
  -4 -19  -1 0.47045 1.50911   4
  -5 -19  -1 -0.2782 1.66965   4
   5 -19   1 -1.3452 1.21527   1
  -5 -20   1 1.34264 1.53186   4
   5 -20  -1 -0.2275 1.44773   1
   4 -20  -1 2.12599 1.47291   1
  -4 -20   1 0.39583 1.30655   4
   4  20  -1 0.86975 0.90878   2
  -3 -20   1 12.2171 2.15506   4
   3 -20  -1 11.8335 2.14455   1
   3  20  -1 13.2292 2.01140   2
   2 -20  -1 41.0130 3.29497   1
  -2 -20   1 43.0796 3.18662   4
   2 -20  -1 39.0328 2.44982   4
   1 -20  -1 22.6874 2.66587   1
  -1 -20   1 21.0604 2.46832   4
   1 -20  -1 20.6988 1.93453   4
  -1 -20   1 22.8439 1.94106   1
   0 -20   1 18.9397 2.01770   1
   0 -20  -1 19.2343 2.10538   4
   0 -20  -1 20.4007 2.42401   1
   0 -20   1 17.9886 2.24388   4
  -1 -20  -1 20.3419 2.49808   1
   1 -20   1 20.3081 2.26905   1
  -1 -20  -1 19.1869 2.28907   4
   1 -20   1 14.8692 1.92366   4
  -2 -20  -1 7.57173 1.83068   1
   2 -20   1 4.16579 1.33305   1
  -2 -20  -1 4.01065 1.48428   4
   2 -20   1 5.45133 1.32969   4
   3 -20   1 -0.0947 0.92265   4
   3 -20   1 -0.8774 1.06730   1
  -3 -20  -1 1.12032 1.49784   4
   4 -20   1 4.72034 1.75758   1
  -4 -20  -1 5.04741 1.93890   4
  -5 -20  -1 7.61326 2.34717   4
   5 -20   1 2.64165 1.88808   1
  -5 -21   1 0.55665 1.52003   4
   5 -21  -1 0.61687 1.61956   1
  -4 -21   1 37.4811 3.49371   4
   4 -21  -1 40.8792 3.63544   1
   4  21  -1 37.4131 3.14694   2
  -3 -21   1 97.4764 5.28046   4
   3 -21  -1 103.966 5.30939   1
   3  21  -1 100.637 4.88175   2
   2 -21  -1 8.32003 1.43259   4
   2 -21  -1 5.36490 1.75685   1
  -2 -21   1 8.54162 1.80668   4
   1 -21  -1 1.47819 1.46131   1
   1 -21  -1 1.51032 0.95244   4
  -1 -21   1 1.30724 1.10630   4
  -1 -21   1 0.70241 0.89579   1
   0 -21  -1 58.7260 3.70285   1
   0 -21  -1 58.5408 3.41930   4
   0 -21   1 58.2018 3.17484   1
   0 -21   1 56.9967 3.51918   4
   1 -21   1 -1.0350 0.78980   4
  -1 -21  -1 -0.0731 0.85732   4
   1 -21   1 0.20373 0.96265   1
  -1 -21  -1 -2.5880 1.20183   1
  -2 -21  -1 2.70674 1.63197   1
   2 -21   1 0.30089 1.05699   1
  -2 -21  -1 2.33734 1.20717   4
   2 -21   1 1.25855 1.08732   4
   3 -21   1 27.5122 3.10650   1
  -3 -21  -1 25.4245 3.11615   4
   3 -21   1 27.6962 2.56512   4
   4 -21   1 0.49861 1.43585   1
  -4 -21  -1 0.26290 1.58278   4
   5 -21   1 -0.0453 1.49976   1
  -5 -21  -1 0.16988 1.64858   4
   5 -22  -1 -1.5371 1.65965   1
  -5 -22   1 0.55365 1.67389   4
   4 -22  -1 1.37051 1.61354   1
  -4 -22   1 4.85168 1.85083   4
   4  22  -1 2.65144 1.27372   2
   3 -22  -1 26.0289 3.17518   1
  -3 -22   1 26.8712 3.09096   4
   2 -22  -1 13.4566 2.34619   1
  -2 -22   1 17.6430 2.49675   4
   1 -22  -1 114.949 5.40977   1
  -1 -22   1 108.322 4.44320   1
  -1 -22   1 109.565 5.30638   4
   1 -22  -1 110.427 4.75531   4
   0 -22   1 19.3020 2.12774   1
   0 -22  -1 18.2734 2.21820   4
   0 -22   1 20.1219 2.42020   4
   0 -22  -1 15.7201 2.27080   1
   1 -22   1 42.5332 3.01320   1
   1 -22   1 40.5074 2.90732   4
  -1 -22  -1 37.3161 2.97726   4
  -1 -22  -1 37.9634 3.19994   1
   2 -22   1 159.031 6.37765   4
  -2 -22  -1 158.707 6.83147   4
   2 -22   1 163.297 6.72149   1
   3 -22   1 32.7548 3.51416   1
   3 -22   1 33.4912 2.80993   4
  -3 -22  -1 26.7574 3.30049   4
  -4 -22  -1 2.24617 1.85545   4
   4 -22   1 2.78838 1.64301   1
  -5 -22  -1 4.43012 2.29729   4
   5 -22   1 -0.0001 1.59591   1
   5 -23  -1 0.22565 1.75701   1
  -5 -23   1 0.17024 1.52195   4
   4 -23  -1 -0.0238 1.34078   1
  -4 -23   1 1.58488 1.59960   4
   4  23  -1 1.43253 1.17310   2
   3 -23  -1 15.1538 2.59247   1
  -3 -23   1 20.2985 2.87646   4
   2 -23  -1 60.6384 4.12684   1
  -2 -23   1 59.3219 4.12451   4
   1 -23  -1 9.47396 2.07923   1
  -1 -23   1 7.85139 1.84511   4
   1 -23  -1 8.82973 1.58229   4
   0 -23   1 78.3774 3.86536   1
   0 -23   1 71.6993 4.20940   4
   0 -23  -1 74.0222 4.15076   4
   0 -23  -1 74.5012 4.28834   1
   1 -23   1 8.24570 1.70107   4
   1 -23   1 9.39464 1.74351   1
  -1 -23  -1 9.04865 1.85435   4
  -1 -23  -1 10.7022 2.16011   1
  -2 -23  -1 13.8260 2.32375   4
   2 -23   1 12.6334 2.00256   4
   2 -23   1 12.6735 2.17935   1
  -3 -23  -1 4.75274 1.76809   4
   3 -23   1 4.86768 1.77858   1
   3 -23   1 3.60814 1.42223   4
   4 -23   1 -1.3417 1.19575   1
  -4 -23  -1 -0.5365 1.48577   4
   4 -24  -1 -0.6502 1.44035   1
  -4 -24   1 -0.0163 1.47578   4
  -3 -24   1 51.3754 4.07194   4
   3 -24  -1 55.7309 4.32400   1
  -2 -24   1 4.40306 1.73877   4
   2 -24  -1 1.51117 1.51267   1
  -1 -24   1 -0.5590 1.12967   4
   1 -24  -1 -1.3801 1.42091   1
   1 -24  -1 0.58742 1.03059   4
   0 -24   1 77.7507 4.02880   1
   0 -24  -1 85.6581 4.51458   4
   0 -24   1 77.7928 4.55099   4
   0 -24  -1 82.0049 4.59227   1
   1 -24   1 11.3074 2.04798   1
  -1 -24  -1 13.2817 2.22713   4
   1 -24   1 10.8742 1.92860   4
  -1 -24  -1 12.3322 2.33560   1
  -2 -24  -1 15.1314 2.49296   4
   2 -24   1 11.5300 2.15338   1
   2 -24   1 14.1666 2.20126   4
   3 -24   1 45.5013 3.81918   1
  -3 -24  -1 40.2684 3.81124   4
   4 -24   1 -1.1245 1.48143   1
  -4 -24  -1 1.25421 1.76257   4
   4 -25  -1 -1.0669 1.49342   1
  -4 -25   1 -0.4689 1.42277   4
   3 -25  -1 0.87388 1.75385   1
  -3 -25   1 6.88086 1.95835   4
  -2 -25   1 26.4971 3.39618   4
   2 -25  -1 27.1620 3.27070   1
  -1 -25   1 2.97494 1.63149   4
   1 -25  -1 2.66423 1.70028   1
   1 -25  -1 3.00143 1.31902   4
   0 -25  -1 31.9197 3.00132   4
   0 -25   1 39.5275 3.33411   4
   0 -25   1 37.2643 2.93527   1
   0 -25  -1 38.0331 3.55441   1
   1 -25   1 0.93100 1.27941   4
   1 -25   1 2.70088 1.43458   1
  -1 -25  -1 1.73070 1.77674   1
  -1 -25  -1 3.59021 1.55995   4
  -2 -25  -1 3.37935 1.60402   4
   2 -25   1 1.60181 1.27077   4
   2 -25   1 0.78680 1.38556   1
  -3 -25  -1 15.1904 2.81006   4
   3 -25   1 12.6984 2.53853   1
  -4 -25  -1 0.68137 1.63751   4
   4 -25   1 0.19170 1.61723   1
   4 -26  -1 15.3870 2.92633   1
  -4 -26   1 9.03040 2.59174   4
   3 -26  -1 16.8722 2.99395   1
  -3 -26   1 18.9761 2.97336   4
   2 -26  -1 9.85788 2.37962   1
  -2 -26   1 14.8970 2.78784   4
   1 -26  -1 16.0056 2.27900   4
  -1 -26   1 18.6178 2.82225   4
   1 -26  -1 17.3233 2.75310   1
   0 -26   1 25.1511 2.71277   1
   0 -26  -1 25.0470 3.07886   1
   0 -26  -1 25.7239 2.93916   4
   0 -26   1 23.1972 2.92954   4
  -1 -26  -1 13.4966 2.36089   4
   1 -26   1 8.48526 2.01472   4
   1 -26   1 14.4909 2.32959   1
  -2 -26  -1 3.11323 1.79105   4
   2 -26   1 0.52380 1.46866   1
   2 -26   1 3.37836 1.58413   4
   3 -26   1 -0.7802 1.36245   1
  -3 -26  -1 -0.2956 1.64398   4
  -3 -27   1 -1.1934 1.42057   4
   3 -27  -1 0.73350 1.90106   1
  -2 -27   1 12.1047 2.50123   4
   2 -27  -1 7.85848 2.27392   1
  -1 -27   1 3.91460 1.86939   4
   1 -27  -1 3.21929 1.95320   1
   0 -27  -1 2.77543 1.63097   4
   0 -27   1 0.76103 1.45913   4
   0 -27  -1 0.10159 1.69547   1
   0 -27   1 0.18315 1.28151   1
   1 -27   1 -0.9113 1.30818   1
   1 -27   1 1.05857 1.45053   4
  -1 -27  -1 0.76947 1.47448   4
  -2 -27  -1 16.7282 2.83445   4
   2 -27   1 15.0179 2.76502   1
   2 -27   1 15.8865 2.53030   4
  -3 -27  -1 1.78853 1.76189   4
   3 -27   1 3.09989 1.88448   1
  -3 -28   1 10.6640 2.65901   4
   3 -28  -1 6.48411 2.40634   1
  -2 -28   1 11.5927 2.63321   4
   2 -28  -1 10.0367 2.54320   1
   1 -28  -1 0.59095 1.75855   1
  -1 -28   1 -0.8962 1.51301   4
   0 -28   1 22.0210 3.09091   4
   0 -28  -1 21.4627 3.13783   1
   0 -28  -1 22.6683 2.99206   4
   1 -28   1 17.9500 2.69914   1
   1 -28   1 17.1866 2.69664   4
  -1 -28  -1 17.9684 3.00476   4
   2 -28   1 0.82193 1.67448   1
  -2 -28  -1 -0.7827 1.55458   4
   2 -28   1 1.04741 1.46505   4
   2 -29  -1 8.27558 2.41130   1
  -2 -29   1 8.44735 2.47035   4
  -1 -29   1 0.18893 1.59637   4
   1 -29  -1 0.05438 1.81574   1
   0 -29   1 39.6436 4.07765   4
   0 -29  -1 36.4384 3.79427   4
   0 -29  -1 35.0664 3.86126   1
   1 -29   1 10.9157 2.31183   1
  -1 -29  -1 10.2602 2.63657   4
   1 -29   1 9.91413 2.26251   4
  -2 -29  -1 13.3712 2.67285   4
   2 -29   1 10.7065 2.54178   1
  -1 -30   1 4.40220 2.24011   4
   1 -30  -1 3.83626 2.22102   1
   0 -30   1 24.5387 3.36777   4
   0 -30  -1 31.3079 3.58656   4
   0 -30  -1 21.1108 3.48294   1
  -1 -30  -1 48.9950 4.76091   4
   1 -30   1 46.4477 4.00043   1
   1 -30   1 44.0971 4.03848   4
   7   0  -2 -1.0153 0.90801   3
   7   0  -2 -0.4551 1.00008   2
   6   0  -2 35.0700 2.66815   3
   6   0  -2 33.6669 3.08072   2
  -5   0   2 0.18501 0.72513   4
   5   0  -2 0.54317 0.62046   3
   5   0  -2 0.30465 0.60597   1
   5   0  -2 0.08927 0.71212   2
   4   0  -2 171.917 6.05654   2
   4   0  -2 170.398 6.04398   3
  -4   0   2 177.071 5.54202   4
   4   0  -2 174.484 5.36599   1
  -3   0   2 0.95997 0.39891   4
   3   0  -2 -0.4096 0.43713   2
   3   0  -2 0.97640 0.49056   1
   3   0  -2 0.00331 0.53164   3
  -2   0   2 39.0187 1.50227   4
   2   0  -2 37.4949 1.64832   1
  -1   0   2 -0.8534 0.21056   4
   1   0  -2 -0.8535 0.29410   1
  -1   0   2 0.54234 0.35359   1
   0   0   2 2790.78 68.5440   1
   0   0   2 2884.67 70.4626   4
   1   0   2 0.04954 0.31089   1
  -1   0  -2 -0.3429 0.25877   2
   2   0   2 5321.28 130.781   1
   2   0   2 5522.15 132.943   2
   3   0   2 0.12808 0.57029   1
   3   0   2 -0.9225 0.38209   2
   4   0   2 258.508 8.45237   1
   5   0   2 0.24318 0.92585   1
   6   0   2 22.8882 2.85285   1
   7  -1  -2 -0.2249 1.06545   2
   7  -1  -2 -0.7223 0.87966   3
   7   1  -2 0.02048 1.12149   2
   7   1  -2 1.07481 1.04543   3
   6  -1  -2 11.8970 1.87772   3
   6  -1  -2 11.1567 2.06935   2
   6   1  -2 13.4934 2.01437   3
   6   1  -2 12.0002 2.01934   2
  -5  -1   2 2.25113 0.91936   4
   5  -1  -2 3.25556 0.96504   1
   5  -1  -2 2.80498 1.00313   2
   5  -1  -2 1.20644 0.81367   3
  -5   1   2 0.95067 0.85292   4
   5   1  -2 2.82765 0.97231   3
   5   1  -2 4.31740 0.93820   1
   5   1  -2 2.21873 0.92059   2
   4  -1  -2 396.313 10.8521   1
  -4  -1   2 396.304 11.1146   4
   4  -1  -2 390.242 11.6129   3
   4  -1  -2 391.724 11.6156   2
   4   1  -2 404.192 10.6555   1
   4   1  -2 396.746 11.6143   2
   4   1  -2 395.667 11.5947   3
   3  -1  -2 609.471 16.6971   3
   3  -1  -2 599.804 16.3827   2
  -3  -1   2 647.428 16.2211   4
   3  -1  -2 614.862 15.8730   1
   3   1  -2 591.983 16.3715   2
  -3   1   2 643.882 15.9944   4
   3   1  -2 616.845 15.6264   1
   3   1  -2 615.521 16.7058   3
  -2  -1   2 1.80978 0.44099   4
   2  -1  -2 1.57372 0.55516   1
  -2   1   2 1.53733 0.33478   4
   2   1  -2 1.92012 0.52188   1
  -1  -1   2 131.681 3.83567   1
  -1  -1   2 134.876 3.96510   4
   1  -1  -2 133.608 3.97984   1
   1   1  -2 133.216 3.83814   1
  -1   1   2 134.408 3.95044   1
  -1   1   2 135.052 3.80061   4
   0  -1   2 1223.82 30.3117   1
   0  -1   2 1242.55 31.1605   4
   0   1   2 1237.28 31.1116   4
   0   1   2 1229.05 30.3651   1
  -1  -1  -2 21.2901 1.13942   2
  -1   1  -2 22.3993 1.16100   2
   1   1   2 18.3876 1.23528   1
   2  -1   2 770.670 20.3573   1
   2  -1   2 794.645 20.4011   2
   2   1   2 804.501 20.4433   2
   2   1   2 776.344 20.2878   1
   3  -1   2 -0.2068 0.51259   2
   3  -1   2 0.34329 0.56579   1
   3   1   2 0.18193 0.56755   1
   3   1   2 -0.0022 0.47600   2
   4  -1   2 22.7632 2.34195   1
   4   1   2 22.3109 2.05865   1
   5  -1   2 6.30787 1.58435   1
   5   1   2 6.66541 1.50086   1
   6  -1   2 0.47126 1.24183   1
   6   1   2 -0.7281 1.19780   1
   7  -2  -2 7.89657 1.74910   3
   7   2  -2 6.29524 1.69176   3
   7   2  -2 4.57901 1.66743   2
   6  -2  -2 81.1308 4.21062   3
   6  -2  -2 85.2315 4.81155   2
   6   2  -2 90.8798 4.38751   3
   6   2  -2 86.1603 4.70672   2
   5  -2  -2 34.5758 2.19594   1
  -5  -2   2 36.3844 2.38313   4
   5  -2  -2 35.7681 2.45960   3
   5  -2  -2 32.2198 2.54841   2
  -5   2   2 31.2025 2.09986   4
   5   2  -2 36.4783 2.63838   2
   5   2  -2 34.5282 2.42816   3
   4  -2  -2 52.7422 2.84992   2
  -4  -2   2 53.0840 2.55379   4
   4  -2  -2 53.0834 2.86575   3
   4  -2  -2 54.0812 2.57027   1
   4   2  -2 52.5208 2.79853   3
   4   2  -2 56.6194 2.22928   1
   4   2  -2 53.0371 2.88715   2
  -4   2   2 52.1707 2.28789   4
   3  -2  -2 902.298 23.4159   1
   3  -2  -2 942.922 24.3675   3
   3  -2  -2 913.617 24.0302   2
  -3   2   2 964.091 23.5396   4
   3   2  -2 915.655 24.0222   2
   3   2  -2 945.025 22.9607   1
   3   2  -2 928.894 24.3117   3
   2   2  -2 225.051 6.70675   3
  -1  -2   2 625.345 16.1614   4
  -1  -2   2 636.263 15.6068   1
   1  -2  -2 615.099 15.8298   1
  -1   2   2 611.567 15.7528   1
   1   2  -2 645.697 15.6005   1
  -1   2   2 626.234 15.8281   4
   0  -2   2 277.286 7.61885   4
   0  -2   2 265.196 7.31683   1
   2  -2   2 255.757 7.81737   1
   2  -2   2 269.555 7.70194   2
   2   2   2 261.419 7.67553   2
   2   2   2 270.523 7.80328   1
   3  -2   2 141.221 5.07603   1
   3  -2   2 135.791 4.96085   2
   3   2   2 130.007 4.83676   1
   3   2   2 130.580 4.87832   2
   4  -2   2 0.19599 0.77077   1
   4   2   2 -0.5577 0.62233   1
   5  -2   2 15.8747 2.25723   1
   5   2   2 14.1896 2.09928   1
   6  -2   2 8.30801 1.95921   1
   6   2   2 7.07211 1.80051   1
   7  -3  -2 4.44827 1.45475   3
   7   3  -2 5.45924 1.82391   2
   7   3  -2 4.75121 1.59312   3
   6  -3  -2 9.87203 1.76189   3
   6  -3  -2 14.2091 2.22062   2
  -6  -3   2 8.76573 1.67572   4
   6  -3  -2 8.95013 1.66858   1
   6   3  -2 11.6715 1.95763   3
   6   3  -2 9.29517 1.83195   2
   5  -3  -2 31.4097 2.21514   1
   5  -3  -2 32.4956 2.35659   3
  -5  -3   2 37.2610 2.44241   4
   5  -3  -2 32.4108 2.58565   2
   5   3  -2 34.1617 2.55187   2
   5   3  -2 34.9923 2.45955   3
  -4  -3   2 33.7066 2.02210   4
   4  -3  -2 31.2430 2.18683   3
   4  -3  -2 32.4141 2.00437   1
   4  -3  -2 32.8306 2.20588   2
  -4   3   2 32.5941 1.68556   4
   4   3  -2 31.6345 2.13464   3
   4   3  -2 29.5904 2.16855   2
   4   3  -2 33.5019 1.57495   1
  -3  -3   2 2.22249 0.59443   4
   3  -3  -2 1.23819 0.70605   1
   3  -3  -2 2.77253 0.68781   2
   3   3  -2 2.42626 0.74415   3
   3   3  -2 3.69786 0.55984   1
  -3   3   2 2.99832 0.48563   4
   3   3  -2 0.96618 0.61708   2
   2  -3  -2 50.5872 2.07200   2
   2  -3  -2 53.4683 2.27547   1
  -2  -3   2 55.1427 2.13810   4
   2   3  -2 52.2447 1.74712   1
   2   3  -2 50.8286 2.27704   3
  -1  -3   2 512.227 13.3002   4
  -1  -3   2 507.292 12.6592   1
   1  -3  -2 506.683 13.0117   1
  -1   3   2 515.278 12.7953   4
   1   3  -2 497.975 12.5489   2
   1   3  -2 489.753 13.1835   3
   0  -3   2 93.5094 3.11544   1
   0  -3   2 101.534 3.34254   4
   0   3  -2 98.1620 2.66213   2
  -1  -3  -2 53.6264 2.07416   2
   1   3   2 52.1979 2.25540   1
  -1   3  -2 53.4202 2.01710   2
   2  -3   2 151.316 5.07866   1
   2  -3   2 154.364 4.81324   2
   2  -3   2 143.647 5.15149   4
   2   3   2 144.550 4.89093   1
   2   3   2 142.448 4.76455   2
   3  -3   2 333.914 10.0336   1
   3  -3   2 337.733 9.95895   2
   3   3   2 333.609 9.76845   1
   3   3   2 328.568 9.87177   2
   4  -3   2 5.89859 1.34259   1
   4   3   2 5.81263 1.26771   1
   5  -3   2 15.7173 2.28963   1
   5   3   2 20.5138 2.46902   1
   6  -3   2 4.15396 1.62407   1
   6   3   2 1.09793 1.33886   1
   7  -4  -2 5.69654 1.54178   3
   7   4  -2 3.71630 1.43163   3
   7   4  -2 5.34417 1.75455   2
   6  -4  -2 -0.5156 0.80182   3
  -6  -4   2 0.13485 0.86834   4
   6  -4  -2 -0.7800 0.81027   1
   6  -4  -2 1.82355 1.08892   2
   6   4  -2 -0.2764 0.83665   3
   6   4  -2 -1.3552 0.73713   2
   5  -4  -2 33.4716 2.44201   3
  -5  -4   2 38.6007 2.53204   4
   5  -4  -2 30.3630 2.56595   2
   5  -4  -2 30.0612 2.25307   1
   5   4  -2 38.1774 2.67683   2
   5   4  -2 35.2640 2.46929   3
   4  -4  -2 176.392 6.19870   3
   4  -4  -2 173.207 6.18403   2
  -4  -4   2 177.980 5.97791   4
   4  -4  -2 176.922 5.85485   1
   4   4  -2 174.046 6.16339   3
   4   4  -2 179.476 6.17730   2
  -4   4   2 180.589 5.26821   4
   4   4  -2 178.526 5.03070   1
  -3  -4   2 112.836 3.95417   4
   3  -4  -2 111.211 4.02333   1
   3  -4  -2 111.441 4.03260   2
   3   4  -2 106.616 4.11635   3
   3   4  -2 109.375 3.98155   2
  -3   4   2 117.877 3.24291   4
  -2  -4   2 121.764 3.84645   4
   2  -4  -2 106.016 3.85033   1
   2  -4  -2 116.695 3.73609   2
   2   4  -2 110.700 3.90372   3
  -1  -4   2 407.524 10.2287   1
  -1  -4   2 403.344 10.9039   4
   1  -4  -2 398.263 10.7173   1
   1   4  -2 407.337 10.2329   2
   1   4  -2 405.393 10.7689   3
   0  -4   2 385.305 11.0916   4
   0  -4   2 426.562 10.7325   1
   0   4  -2 413.177 10.3538   2
   0   4  -2 417.097 10.5558   3
  -1  -4  -2 259.886 7.07965   2
   1  -4   2 247.219 7.47136   4
  -1   4  -2 244.911 6.91028   2
   1   4   2 242.212 7.16923   1
   1   4   2 257.460 6.94319   2
   2  -4   2 185.472 6.12989   1
   2  -4   2 198.587 5.91632   2
   2  -4   2 185.274 6.31052   4
   2   4   2 189.971 5.95054   1
   2   4   2 192.560 5.89304   2
   3  -4   2 27.1363 2.14532   1
   3  -4   2 24.8499 1.91208   2
   3   4   2 24.4038 1.88243   1
   3   4   2 27.0772 1.97182   2
   4  -4   2 4.83613 1.26975   1
   4   4   2 3.81360 1.10324   1
   5  -4   2 54.7996 3.67492   1
   5   4   2 57.9947 3.44004   1
   6  -4   2 25.7806 3.13811   1
   7  -5  -2 3.02747 1.30579   3
   7   5  -2 1.77241 1.29151   2
   7   5  -2 3.73746 1.41554   3
   6  -5  -2 4.75033 1.46601   1
  -6  -5   2 6.69178 1.52104   4
   6  -5  -2 3.89896 1.25785   3
   6  -5  -2 6.35146 1.57839   2
   6   5  -2 7.57185 1.62622   3
   6   5  -2 5.17050 1.50019   2
  -5  -5   2 24.8405 2.15935   4
   5  -5  -2 23.6854 2.09508   1
   5  -5  -2 26.9163 2.37862   2
   5  -5  -2 27.3818 2.23395   3
   5   5  -2 25.7222 2.17605   3
   5   5  -2 26.0709 2.31088   2
   4  -5  -2 53.2346 2.92133   2
  -4  -5   2 55.3671 2.78971   4
   4  -5  -2 53.1633 2.87950   3
   4  -5  -2 50.6555 2.68602   1
   4   5  -2 49.1011 2.77776   2
  -4   5   2 52.7893 2.08315   4
   4   5  -2 51.4726 2.78271   3
   3  -5  -2 221.253 6.72273   2
   3  -5  -2 221.266 6.70128   1
  -3  -5   2 222.624 6.68881   4
   3   5  -2 188.106 6.63585   3
   3   5  -2 220.043 6.66131   2
   2  -5  -2 86.9863 3.33441   1
   2  -5  -2 79.4074 2.99025   2
   2   5  -2 88.6186 3.23794   3
  -1  -5   2 11.2113 0.69378   1
  -1  -5   2 10.2495 0.91793   4
   1  -5  -2 10.8766 1.16229   1
   1   5  -2 9.96966 0.62400   2
   1   5  -2 9.79410 0.81097   3
   0  -5   2 391.446 10.4153   1
   0   5  -2 407.047 10.2420   3
   0   5   2 388.471 10.5498   1
   0   5  -2 405.338 10.1991   2
   1  -5   2 0.79791 0.45520   4
   1  -5   2 0.81426 0.49060   1
  -1   5  -2 1.14056 0.42717   2
   1   5   2 1.42885 0.42045   2
   1   5   2 0.28775 0.40648   1
   2  -5   2 10.2674 1.34966   4
   2  -5   2 11.0078 1.33913   1
   2  -5   2 12.8250 1.12920   2
   2   5   2 9.48049 1.14109   1
   2   5   2 9.81396 1.12001   2
   3  -5   2 248.264 7.76310   2
   3  -5   2 240.913 7.84694   1
   3   5   2 243.166 7.68080   2
   3   5   2 236.386 7.51017   1
   4  -5   2 32.2047 2.63894   1
   4   5   2 31.5478 2.35353   1
   5  -5   2 3.44181 1.32934   1
   5   5   2 0.97730 1.05663   1
   6  -5   2 5.45863 1.79973   1
   7   6  -2 7.95090 1.91456   3
   7   6  -2 10.2269 2.20794   2
   6  -6  -2 7.32598 1.51712   3
   6  -6  -2 7.25461 1.65579   2
   6  -6  -2 7.34506 1.66713   1
  -6  -6   2 9.11371 1.82604   4
   6   6  -2 6.17338 1.55944   2
   6   6  -2 5.33235 1.49658   3
   5  -6  -2 9.58045 1.70840   2
  -5  -6   2 9.20938 1.59923   4
   5  -6  -2 10.7392 1.65667   1
   5  -6  -2 8.24758 1.49630   3
   5   6  -2 8.59035 1.51856   3
   5   6  -2 8.50604 1.51846   2
   4  -6  -2 127.561 4.97163   2
  -4  -6   2 129.859 4.86212   4
   4  -6  -2 126.894 4.92017   3
   4  -6  -2 123.792 4.74617   1
   4   6  -2 121.013 4.84178   3
   4   6  -2 127.550 4.92441   2
   3  -6  -2 49.7160 2.45354   2
   3  -6  -2 46.2828 2.51558   1
  -3  -6   2 46.3188 2.37654   4
   3   6  -2 44.6921 2.29113   2
   2  -6  -2 77.9843 2.90568   2
   2  -6  -2 71.0944 3.16622   1
  -2  -6   2 80.9695 3.07645   4
   2   6  -2 80.7477 3.07103   3
   2   6  -2 76.3918 2.74910   2
  -1  -6   2 9.21313 0.65138   1
   1  -6  -2 9.41772 0.69193   4
   1  -6  -2 9.30114 1.17036   1
   1   6  -2 9.94560 0.84643   3
   1   6  -2 13.5085 0.75169   2
   0  -6   2 492.104 12.8456   1
   0   6  -2 492.532 12.6817   2
   0   6   2 495.781 13.0134   1
   0   6  -2 506.793 12.6469   3
  -1  -6  -2 1539.24 37.5330   1
   1  -6   2 1504.26 37.5968   1
   1  -6   2 1501.52 38.7243   4
  -1   6  -2 1530.50 37.8780   2
   1   6   2 1498.19 37.5044   1
   1   6   2 1533.63 37.8990   2
   2  -6   2 67.6082 2.77703   2
   2  -6   2 64.3918 3.03821   4
   2   6   2 64.5323 2.72788   2
   2   6   2 61.6532 2.76047   1
   3  -6   2 131.108 5.03386   1
   3   6   2 124.959 4.80912   2
   3   6   2 128.595 4.68074   1
   4  -6   2 22.0410 2.45784   1
   4   6   2 24.5911 2.11981   1
   5  -6   2 24.4313 2.87446   1
   5   6   2 16.7385 2.18799   1
   6  -6   2 2.47331 1.62008   1
  -6  -6  -2 3.32360 2.00839   4
   7   7  -2 14.0798 2.48893   3
   7   7  -2 12.0033 2.26354   2
   6  -7  -2 7.23530 1.73172   2
   6  -7  -2 8.24719 1.66702   3
  -6  -7   2 7.86742 1.74199   4
   6  -7  -2 7.97798 1.82525   1
   6   7  -2 8.89596 1.78388   2
   6   7  -2 7.69008 1.69145   3
   5  -7  -2 70.2992 3.64500   1
   5  -7  -2 67.5643 3.59198   3
   5  -7  -2 74.6630 3.97647   2
  -5  -7   2 70.6523 3.70861   4
   5   7  -2 71.9305 3.80440   2
   5   7  -2 67.7065 3.64530   3
   4  -7  -2 182.467 6.37698   1
   4  -7  -2 187.734 6.59517   2
  -4  -7   2 184.522 6.46967   4
   4   7  -2 198.310 6.56325   2
   4   7  -2 181.381 6.49035   3
  -3  -7   2 131.491 4.75537   4
   3  -7  -2 128.619 4.66051   2
   3  -7  -2 132.094 4.80580   1
   3   7  -2 127.070 4.52183   2
   2  -7  -2 698.522 18.3466   2
  -2  -7   2 698.737 18.6713   4
   2  -7  -2 696.628 18.4198   1
   2   7  -2 714.234 18.1749   2
   2   7  -2 702.777 18.4416   3
  -1  -7   2 269.591 8.01910   4
   1  -7  -2 246.855 7.81463   1
  -1  -7   2 287.695 7.25601   1
   1  -7  -2 294.307 7.33696   4
   1   7  -2 281.298 7.70085   3
   0  -7   2 723.048 18.2002   1
   0   7   2 718.095 18.3595   1
   0   7  -2 719.245 18.0845   3
   1  -7   2 132.198 4.47082   1
   1  -7   2 129.709 4.62182   4
  -1  -7  -2 131.501 4.36075   1
  -1   7  -2 130.200 4.18016   2
   1   7   2 134.334 4.21013   2
   1   7   2 131.162 4.36214   1
   2  -7   2 22.8863 1.53545   2
   2  -7   2 18.6458 1.62783   4
   2   7   2 19.0057 1.46695   1
   2   7   2 19.6611 1.41286   2
   3  -7   2 10.3732 1.59373   1
   3  -7   2 12.0684 1.73071   4
   3   7   2 9.11790 1.32874   2
   3   7   2 11.1508 1.45380   1
   4  -7   2 0.73715 0.91517   1
   4   7   2 -0.9707 0.84205   1
   5  -7   2 20.7269 2.73498   1
   5   7   2 19.7790 2.29666   1
   6  -7   2 4.08136 1.81946   1
  -6  -7  -2 7.00868 2.36893   4
   7  -8  -2 0.54099 1.48511   1
  -7  -8   2 1.32743 1.45982   4
   7   8  -2 0.16805 1.17610   3
   7   8  -2 1.66981 1.29715   2
   6  -8  -2 9.14609 1.90869   2
   6  -8  -2 6.64395 1.72271   1
   6  -8  -2 6.23152 1.52542   3
  -6  -8   2 4.50618 1.46563   4
   6   8  -2 7.13680 1.72661   2
   6   8  -2 5.78188 1.52786   3
   5  -8  -2 150.664 6.11179   2
   5  -8  -2 145.636 5.73430   3
  -5  -8   2 138.431 5.77687   4
   5  -8  -2 147.410 5.75013   1
   5   8  -2 143.705 5.85368   2
   5   8  -2 140.938 5.76859   3
   4  -8  -2 0.54819 0.73638   2
  -4  -8   2 5.18196 1.20265   4
   4  -8  -2 1.85639 0.97687   1
   4   8  -2 0.24952 0.59260   2
   4   8  -2 1.44646 0.73257   3
   3  -8  -2 45.7585 2.46784   2
   3  -8  -2 45.0268 2.65917   1
  -3  -8   2 44.4517 2.48813   4
   3   8  -2 48.7795 2.40926   2
   3   8  -2 45.4570 2.45632   3
  -2  -8   2 1318.82 33.8533   4
   2  -8  -2 1296.70 33.1673   1
   2  -8  -2 1314.91 33.3398   2
   2   8  -2 1320.03 33.4193   3
   2   8  -2 1324.91 33.1475   2
   1  -8  -2 40.1432 1.53606   4
  -1  -8   2 37.2541 1.49596   1
  -1  -8   2 35.9003 1.94047   4
   1   8  -2 37.8834 1.72946   3
   0  -8  -2 468.973 12.3491   4
   0  -8   2 447.856 12.0661   1
   0  -8  -2 456.042 12.3104   1
   0   8  -2 470.851 11.8565   3
  -1  -8  -2 96.4856 3.52766   1
   1  -8   2 93.5430 3.71442   4
   1  -8   2 94.7002 3.58052   1
   1   8   2 98.0153 3.49747   1
  -1   8  -2 94.7205 3.36759   2
   1   8   2 95.4988 3.35084   2
   2  -8   2 15.2525 1.68788   4
   2  -8   2 15.3692 1.30835   2
   2  -8   2 16.4685 1.48848   1
  -2  -8  -2 13.1080 1.38976   1
   2   8   2 16.8371 1.31719   2
   2   8   2 15.1019 1.36631   1
   3  -8   2 176.670 6.50821   4
   3  -8   2 171.518 6.36317   1
   3   8   2 184.812 6.00005   1
   3   8   2 178.081 6.21201   2
   4  -8   2 204.842 7.54928   1
   4   8   2 205.600 6.98057   1
  -5  -8  -2 102.187 5.64482   4
   5  -8   2 100.400 5.17834   1
   5   8   2 101.785 4.64338   1
   6  -8   2 8.08458 2.07973   1
  -6  -8  -2 3.75689 2.16398   4
  -7  -9   2 9.25518 2.09276   4
   7  -9  -2 15.0224 2.60060   1
   7   9  -2 11.9428 2.32315   3
   7   9  -2 12.9996 2.45302   2
   6  -9  -2 85.7664 4.57997   1
  -6  -9   2 80.6053 4.53827   4
   6  -9  -2 81.9223 4.27442   3
   6  -9  -2 89.4962 5.00767   2
   6   9  -2 81.8147 4.67923   2
   6   9  -2 83.4468 4.59069   3
  -5  -9   2 15.2721 2.12206   4
   5  -9  -2 14.4835 1.95996   3
   5  -9  -2 13.5813 2.08938   1
   5  -9  -2 16.0600 2.16722   2
   5   9  -2 13.6780 2.02849   2
   5   9  -2 17.2586 2.24051   3
   4  -9  -2 4.28350 1.13066   2
   4  -9  -2 2.04257 1.00100   1
  -4  -9   2 2.33618 0.94575   4
   4   9  -2 0.60658 0.53447   3
   4   9  -2 1.40208 0.80267   2
   3  -9  -2 113.544 4.59605   1
   3  -9  -2 116.823 4.46405   2
  -3  -9   2 114.681 4.52021   4
   3   9  -2 113.252 4.36927   3
   3   9  -2 114.729 4.24655   2
   2  -9  -2 166.263 5.44453   2
   2  -9  -2 167.921 5.84915   1
  -2  -9   2 165.399 5.67803   4
   2   9  -2 170.417 5.29162   2
   2   9  -2 170.818 5.46598   3
  -1  -9   2 96.7970 2.98642   1
   1  -9  -2 98.9518 3.05704   4
  -1  -9   2 100.025 3.73058   4
   1   9  -2 91.0799 3.25799   3
   1   9  -2 93.8666 3.15338   2
   0  -9  -2 12.1057 1.25967   4
   0  -9   2 13.1251 1.22412   4
   0  -9  -2 13.9544 1.46912   1
   0   9  -2 9.67686 0.77884   3
   1  -9   2 105.688 4.07364   4
  -1  -9  -2 106.413 4.12271   4
  -1  -9  -2 102.467 3.84665   1
   1  -9   2 110.542 4.01535   1
  -1   9  -2 112.170 3.78034   2
   1   9   2 111.850 3.84515   1
   2  -9   2 2.85822 0.72192   2
   2  -9   2 2.35484 0.82817   4
  -2  -9  -2 3.27901 0.79465   1
   2  -9   2 3.77825 0.94644   1
   2   9   2 2.62420 0.65180   2
   2   9   2 2.16434 0.69821   1
   3  -9   2 26.1203 2.28689   4
   3   9   2 29.5913 2.17210   2
   3   9   2 28.7202 1.99128   1
   4  -9   2 281.427 9.55820   1
  -4  -9  -2 276.064 9.94662   4
   4   9   2 280.173 8.77674   1
  -5  -9  -2 17.7203 2.67770   4
   5  -9   2 16.2118 2.44877   1
   6  -9   2 1.81147 1.59897   1
  -6  -9  -2 1.05083 1.90580   4
   7 -10  -2 2.07409 1.75476   1
  -7 -10   2 2.01129 1.61576   4
   7  10  -2 0.90754 1.42276   3
   7  10  -2 1.69521 1.39101   2
   6 -10  -2 2.38071 1.45350   1
   6 -10  -2 0.57704 1.11579   2
  -6 -10   2 1.36208 1.32953   4
   6 -10  -2 0.50432 0.96992   3
   6  10  -2 2.92945 1.24206   2
   6  10  -2 2.80061 1.29550   3
  -5 -10   2 11.8181 1.85433   4
   5 -10  -2 11.1681 2.01845   1
   5 -10  -2 18.9021 2.22404   3
   5 -10  -2 16.8234 2.35169   2
   5  10  -2 13.8393 2.00546   2
   5  10  -2 14.5181 2.08272   3
   4 -10  -2 22.7005 2.08796   2
   4 -10  -2 22.8875 2.37696   1
  -4 -10   2 23.5864 2.09251   4
   4  10  -2 13.4484 1.71814   3
   4  10  -2 24.1851 1.95060   2
   3 -10  -2 4.06405 1.24031   1
  -3 -10   2 1.87242 0.70661   4
   3 -10  -2 1.15709 0.67498   2
   3  10  -2 1.00668 0.51921   2
   3  10  -2 2.18361 0.79214   3
   2 -10  -2 20.5744 2.14669   1
  -2 -10   2 22.7403 1.76216   4
   2 -10  -2 24.1551 1.69959   2
   2  10  -2 23.1764 1.49146   2
   2  10  -2 22.8394 1.59921   3
  -1 -10   2 8.23810 1.14042   4
   1 -10  -2 8.33094 1.35438   1
  -1 -10   2 8.66722 0.86102   1
   1 -10  -2 9.16758 0.83800   4
   1  10  -2 8.18628 0.90441   2
   1  10  -2 6.99866 0.92028   3
   0 -10  -2 1466.22 35.9635   1
   0 -10   2 1412.09 36.9110   4
   0 -10  -2 1442.18 36.5328   4
  -1 -10  -2 113.639 4.32598   4
  -1 -10  -2 108.957 4.05269   1
   1 -10   2 107.802 4.25048   4
   1 -10   2 115.754 4.20881   1
  -1  10  -2 120.053 4.05552   2
   1  10   2 112.427 4.00269   1
   2 -10   2 22.7529 1.62251   2
   2 -10   2 20.5465 1.78221   1
  -2 -10  -2 23.5842 2.18576   4
  -2 -10  -2 20.3348 1.60203   1
   2 -10   2 23.3407 1.85343   4
   2  10   2 21.8920 1.60421   2
   2  10   2 22.4470 1.65640   1
   4 -10   2 39.7483 3.16812   1
  -4 -10  -2 37.7545 3.43167   4
   4  10   2 35.2469 2.54937   1
  -5 -10  -2 28.5135 3.42698   4
   5 -10   2 29.8740 3.33972   1
  -6 -10  -2 0.03045 1.83700   4
   6 -10   2 0.54381 1.53457   1
  -7 -11   2 22.4499 3.07952   4
   7 -11  -2 16.5570 2.87030   1
   7  11  -2 19.5291 2.93821   3
   6 -11  -2 0.19804 1.01526   3
   6 -11  -2 -1.3980 1.02763   1
  -6 -11   2 -0.9263 1.04038   4
   6  11  -2 1.03518 1.19058   3
   6  11  -2 0.02247 0.97690   2
  -5 -11   2 0.22168 0.96732   4
   5 -11  -2 0.61985 0.88295   2
   5 -11  -2 -1.1938 0.60653   3
   5 -11  -2 -1.0570 0.92142   1
   5  11  -2 -0.5281 0.67206   2
   5  11  -2 0.22236 0.89359   3
   4 -11  -2 24.1440 2.56690   1
  -4 -11   2 22.4646 2.39924   4
   4 -11  -2 24.2990 2.43478   2
   4  11  -2 21.5210 1.98455   3
   4  11  -2 24.7246 2.01337   2
  -3 -11   2 372.719 11.5051   4
   3 -11  -2 392.764 11.4352   2
   3 -11  -2 377.389 11.4420   1
   3  11  -2 385.336 11.1648   2
   3  11  -2 387.749 11.2943   3
   2 -11  -2 667.088 16.5035   4
  -2 -11   2 633.231 17.9274   4
   2 -11  -2 638.918 17.4660   2
   2 -11  -2 653.028 17.7573   1
   2  11  -2 658.729 17.3149   2
   2  11  -2 656.363 17.4688   3
   1 -11  -2 1121.41 28.9785   1
  -1 -11   2 1157.09 27.9879   1
   1 -11  -2 1174.13 28.7390   4
   1  11  -2 1125.36 28.8130   3
   1  11  -2 1097.49 28.7077   2
   0 -11  -2 18.4084 1.55670   4
   0 -11  -2 21.7844 1.81405   1
   0 -11   2 17.5725 1.52503   4
   0 -11   2 17.0630 1.38273   1
  -1 -11  -2 368.385 10.4895   1
  -1 -11  -2 370.297 10.8947   4
   1 -11   2 370.404 10.6334   1
   1 -11   2 387.043 11.0578   4
   1  11   2 375.277 10.3567   1
  -2 -11  -2 173.807 6.32924   4
   2 -11   2 175.568 6.15584   1
   2 -11   2 163.252 6.08347   4
  -2 -11  -2 173.453 5.72356   1
   2  11   2 175.664 5.63671   1
   2  11   2 175.366 5.83371   2
  -3 -11  -2 9.83841 1.96164   4
  -3 -11  -2 11.9273 1.53544   1
   3 -11   2 10.0126 1.71113   4
   3  11   2 11.7511 1.54212   1
  -4 -11  -2 2.53518 1.68969   4
  -4 -11  -2 2.83401 1.06140   1
   4 -11   2 3.76526 1.36875   1
   4  11   2 2.89014 1.19521   1
   5 -11   2 3.43478 1.54589   1
  -5 -11  -2 2.53607 1.82510   4
   6 -11   2 40.1814 4.24057   1
  -6 -11  -2 38.9661 4.42639   4
   7 -12  -2 -0.3020 1.50929   1
  -7 -12   2 -0.1472 1.36452   4
   7  12  -2 0.07735 1.31110   3
   6 -12  -2 4.47954 1.72798   1
  -6 -12   2 2.31268 1.41509   4
   6  12  -2 7.35127 1.81693   3
   6  12  -2 7.88227 1.80605   2
  -5 -12   2 81.9148 4.39239   4
   5 -12  -2 76.5380 4.30981   1
   5 -12  -2 77.0806 3.99250   3
   5 -12  -2 86.1308 4.53304   2
   5  12  -2 75.4119 4.14221   3
   5  12  -2 77.8167 4.17004   2
   4 -12  -2 3.92935 1.20555   2
   4 -12  -2 3.26774 1.29732   1
  -4 -12   2 4.47343 1.32839   4
   4  12  -2 6.50506 1.22124   2
   4  12  -2 4.19333 1.19901   3
   3 -12  -2 20.8266 2.39487   1
  -3 -12   2 21.9565 2.00721   4
   3 -12  -2 20.5434 1.90886   2
   3  12  -2 16.9845 1.83191   3
   3  12  -2 18.2842 1.68866   2
   2 -12  -2 56.6229 1.96674   4
   2 -12  -2 56.8534 2.79796   2
  -2 -12   2 54.2578 2.94948   4
   2 -12  -2 48.2374 3.08325   1
   2  12  -2 53.3446 2.66108   3
   2  12  -2 57.7435 2.60150   2
  -1 -12   2 81.8533 2.87495   1
   1 -12  -2 82.3508 2.96222   4
   1 -12  -2 81.2649 3.74299   1
   1  12  -2 84.7698 3.17112   3
   0 -12  -2 401.814 11.4211   1
   0 -12  -2 419.386 11.4312   4
   0 -12   2 416.968 11.1015   1
   0 -12   2 382.461 11.6687   4
   1 -12   2 66.5781 3.07460   1
   1 -12   2 74.2174 3.28329   4
  -1 -12  -2 64.1254 3.21664   4
  -1 -12  -2 66.4816 3.05736   1
   2 -12   2 163.237 5.91756   1
   2 -12   2 162.822 5.93378   4
  -2 -12  -2 159.919 5.48620   1
  -2 -12  -2 166.312 6.18922   4
   2  12   2 161.049 5.41343   1
   2  12   2 158.831 5.59160   2
  -3 -12  -2 52.1551 2.74964   1
  -3 -12  -2 48.5033 3.52938   4
   3 -12   2 48.8774 3.17469   1
   3 -12   2 51.4534 3.15539   4
   3  12   2 51.8524 2.73186   1
  -4 -12  -2 53.4044 2.98591   1
   4 -12   2 53.6719 3.56292   4
  -4 -12  -2 60.4083 4.17609   4
   4 -12   2 58.3331 3.70950   1
   4  12   2 50.6767 2.99055   1
  -5 -12  -2 1.79434 1.94529   4
   5 -12   2 5.97982 1.84318   1
  -6 -12  -2 5.12447 2.36928   4
   6 -12   2 3.16033 1.92382   1
  -6 -13   2 39.2215 3.49181   4
   6 -13  -2 38.8707 3.54332   1
   6  13  -2 46.1641 3.53852   2
   6  13  -2 36.8791 3.20852   3
   5 -13  -2 3.33284 1.48291   1
  -5 -13   2 0.86134 1.12128   4
   5 -13  -2 3.55466 1.37731   2
   5  13  -2 4.26455 1.34095   3
   5  13  -2 3.61968 1.26387   2
  -4 -13   2 1.42541 1.09676   4
   4 -13  -2 1.22476 1.24891   1
   4 -13  -2 0.51833 0.85679   2
   4  13  -2 2.09928 0.93257   3
   4  13  -2 0.77519 0.71523   2
   3 -13  -2 29.4404 2.69603   1
   3 -13  -2 23.5654 2.09809   2
  -3 -13   2 25.6759 2.24380   4
   3  13  -2 25.9149 2.05586   3
   3  13  -2 26.4414 1.96784   2
   2 -13  -2 222.137 6.08520   4
  -2 -13   2 216.807 7.41918   4
   2  13  -2 217.615 6.83928   2
   2  13  -2 212.656 6.92530   3
   1 -13  -2 304.759 9.15816   1
  -1 -13   2 256.845 8.99281   4
  -1 -13   2 309.680 8.14917   1
   1 -13  -2 309.029 8.39420   4
   0 -13   2 417.707 11.4356   1
   0 -13  -2 423.184 11.8008   4
   0 -13  -2 422.089 11.8824   1
   0 -13   2 405.903 12.1287   4
   1 -13   2 92.5285 3.87711   4
  -1 -13  -2 89.0043 3.95257   4
   1 -13   2 85.0771 3.63763   1
  -1 -13  -2 80.4553 3.59630   1
   2 -13   2 12.7329 1.72549   4
  -2 -13  -2 17.2930 1.88238   1
   2 -13   2 16.3663 1.92595   1
  -2 -13  -2 16.9921 2.13475   4
   2  13   2 16.9083 1.65789   1
   2  13   2 13.0695 1.52430   2
  -3 -13  -2 39.2267 2.46867   1
   3 -13   2 41.1091 2.97859   1
   3 -13   2 35.8962 2.83224   4
  -3 -13  -2 43.0895 3.39474   4
   3  13   2 34.6240 2.27032   1
   4 -13   2 5.98082 1.67805   1
   4 -13   2 4.56519 1.60167   4
  -4 -13  -2 4.46235 1.76752   4
  -4 -13  -2 4.43282 1.28117   1
   4  13   2 8.21041 1.50419   1
  -5 -13  -2 1.52932 1.85604   4
   5 -13   2 3.19675 1.60654   1
  -6 -13  -2 27.0404 4.00639   4
   6 -13   2 29.3429 3.72040   1
   6 -14  -2 -2.7807 1.12432   1
  -6 -14   2 0.17600 1.19493   4
   6  14  -2 -0.0343 0.86141   2
   6  14  -2 0.75734 1.16354   3
   5 -14  -2 42.4532 3.36546   2
  -5 -14   2 38.6917 3.28201   4
   5 -14  -2 39.1998 3.32252   1
   5  14  -2 42.3130 3.11108   2
   5  14  -2 41.3667 3.13700   3
   4 -14  -2 28.0143 2.64844   2
  -4 -14   2 29.7143 2.65918   4
   4 -14  -2 32.5723 2.85218   1
   4  14  -2 34.2860 2.55121   2
   4  14  -2 34.8181 2.60232   3
   3 -14  -2 41.8353 2.79873   2
   3 -14  -2 44.4152 3.20511   1
  -3 -14   2 41.9022 2.91654   4
   3  14  -2 43.8352 2.70108   3
   3  14  -2 45.9672 2.64947   2
  -2 -14   2 147.004 4.17367   1
   2 -14  -2 143.786 4.44906   4
   2  14  -2 147.241 5.26821   3
   2  14  -2 153.205 5.21648   2
  -1 -14   2 3.41759 1.02450   4
   1 -14  -2 5.95938 0.88876   4
   1 -14  -2 3.52609 1.32671   1
   0 -14  -2 70.8320 3.56655   1
   0 -14  -2 78.2702 3.33221   4
   0 -14   2 72.4420 3.46849   4
   0 -14   2 73.5202 3.08095   1
   1 -14   2 56.7235 2.84911   1
  -1 -14  -2 54.2484 3.09837   4
  -1 -14  -2 49.9944 2.84491   1
   1 -14   2 52.5534 2.92543   4
  -2 -14  -2 2.04620 1.28513   4
   2 -14   2 -0.1579 0.61363   1
  -2 -14  -2 0.34700 0.80353   1
   2 -14   2 0.38950 0.67394   4
   2  14   2 1.02928 0.59777   2
  -3 -14  -2 1.40993 1.52657   4
  -3 -14  -2 5.18409 1.28935   1
   3 -14   2 1.43808 1.18488   1
   3 -14   2 2.46412 1.20660   4
   3  14   2 1.81279 1.06137   1
  -4 -14  -2 29.6921 3.41856   4
   4 -14   2 33.8069 3.07202   1
   4 -14   2 30.7931 3.13356   4
  -5 -14  -2 33.6918 3.85118   4
   5 -14   2 27.1711 3.36524   1
   6 -14   2 13.9641 2.85934   1
  -6 -14  -2 8.36693 2.86991   4
  -6 -15   2 11.8589 2.36330   4
   6 -15  -2 6.95993 2.08948   1
   6  15  -2 13.9183 2.41346   2
   6  15  -2 11.4052 2.31131   3
   5 -15  -2 27.6173 3.05524   2
   5 -15  -2 29.0359 3.32076   1
  -5 -15   2 22.4032 2.85929   4
   5  15  -2 23.0009 2.74438   2
   5  15  -2 22.5157 2.70047   3
  -4 -15   2 4.30547 1.38473   4
   4 -15  -2 3.76184 1.49335   1
   4 -15  -2 7.30202 1.52019   2
   4  15  -2 6.66240 1.52585   3
   4  15  -2 6.36934 1.43628   2
   3 -15  -2 146.739 6.03505   1
   3 -15  -2 142.812 5.67416   2
  -3 -15   2 136.360 5.73606   4
   3  15  -2 134.785 5.42315   3
   3  15  -2 138.678 5.33975   2
   2 -15  -2 10.2343 1.01793   4
   2  15  -2 11.5336 1.54805   3
   2  15  -2 7.14678 1.11296   2
   1 -15  -2 55.5583 3.27401   1
  -1 -15   2 36.5335 1.93888   1
   1 -15  -2 50.6627 2.27640   4
  -1 -15   2 41.7135 2.66647   4
   0 -15   2 69.3184 3.41726   4
   0 -15  -2 61.7574 3.44593   1
   0 -15   2 68.3975 3.00362   1
   0 -15  -2 71.6430 3.24096   4
  -1 -15  -2 181.010 6.25511   1
   1 -15   2 180.377 6.48253   4
  -1 -15  -2 182.700 6.50924   4
   1 -15   2 178.591 6.19943   1
  -2 -15  -2 0.91005 1.04386   1
  -2 -15  -2 -0.0178 1.14466   4
   2 -15   2 0.59078 0.79842   1
   2 -15   2 0.90723 0.87344   4
   3 -15   2 47.0522 3.34850   1
   3 -15   2 45.7378 3.30948   4
  -3 -15  -2 46.7769 3.73560   4
  -3 -15  -2 54.6501 2.98418   1
   3  15   2 48.1903 2.71068   1
   4 -15   2 11.8545 2.16494   1
   4 -15   2 13.8209 2.38488   4
  -4 -15  -2 13.2315 2.44016   4
   5 -15   2 14.5546 2.53776   1
  -5 -15  -2 23.8367 3.57448   4
  -6 -16   2 -0.2451 1.36018   4
   6 -16  -2 1.06611 1.58916   1
   6  16  -2 5.50766 1.63462   2
  -5 -16   2 1.45631 1.33350   4
   5 -16  -2 0.74712 1.51956   1
   5  16  -2 0.72237 0.85453   2
   5  16  -2 3.75356 1.41989   3
   4 -16  -2 33.2905 2.84284   2
  -4 -16   2 29.4661 2.82778   4
   4 -16  -2 32.6434 3.32060   1
   4  16  -2 33.3363 2.64915   2
   4  16  -2 32.3671 2.73566   3
   3 -16  -2 15.7744 1.97848   2
  -3 -16   2 10.9506 1.82030   4
   3 -16  -2 12.5517 2.15783   1
   3  16  -2 14.8602 2.00494   3
   3  16  -2 13.2379 1.67354   2
   2 -16  -2 67.1655 2.68047   4
   2 -16  -2 70.9458 4.05641   1
   2  16  -2 69.7997 3.25871   2
   1 -16  -2 0.32772 0.57017   4
  -1 -16   2 0.79236 0.80303   4
  -1 -16   2 1.18157 0.62267   1
   1 -16  -2 -0.2496 1.27195   1
   0 -16   2 162.984 6.20938   4
   0 -16  -2 168.382 6.25048   1
   0 -16  -2 173.071 5.93734   4
   0 -16   2 174.844 5.74275   1
  -1 -16  -2 291.913 8.97679   1
   1 -16   2 279.866 8.90789   1
  -1 -16  -2 291.760 9.29810   4
   1 -16   2 287.015 9.30119   4
   2 -16   2 0.62672 0.79880   4
  -2 -16  -2 -0.6137 1.03800   1
  -2 -16  -2 1.97834 1.33904   4
   2 -16   2 -0.0538 0.76059   1
   3 -16   2 168.735 6.75748   4
  -3 -16  -2 167.068 7.14344   4
  -3 -16  -2 170.378 5.98556   1
   3 -16   2 172.144 6.88986   1
   4 -16   2 58.7833 3.95097   4
  -4 -16  -2 55.7003 4.39682   4
   4 -16   2 57.6123 3.94904   1
  -5 -16  -2 14.2795 2.95555   4
   5 -16   2 12.5846 2.52111   1
   6 -17  -2 5.94774 2.25954   1
  -6 -17   2 7.68039 2.21353   4
   6  17  -2 6.24699 1.68859   2
   5 -17  -2 1.48341 1.51809   1
  -5 -17   2 2.03476 1.39149   4
   5  17  -2 3.40943 1.36987   2
   4 -17  -2 31.7941 3.33293   1
  -4 -17   2 33.7678 3.42497   4
   4 -17  -2 34.2692 2.94992   2
   4  17  -2 29.4186 2.56818   2
   3 -17  -2 297.483 9.85103   2
   3 -17  -2 294.975 10.1483   1
  -3 -17   2 292.128 10.0808   4
   3  17  -2 302.170 9.61222   2
   2 -17  -2 430.180 12.8182   1
   2 -17  -2 429.258 11.4113   4
  -2 -17   2 356.315 12.6237   4
   2  17  -2 433.752 12.1936   2
  -1 -17   2 101.363 4.64249   4
   1 -17  -2 101.088 3.95693   4
   1 -17  -2 111.105 5.14079   1
  -1 -17   2 104.359 3.77554   1
   0 -17   2 102.403 4.12069   1
   0 -17  -2 109.473 4.32073   4
   0 -17  -2 92.5607 4.51513   1
   0 -17   2 110.071 4.70399   4
  -1 -17  -2 49.6207 3.21968   1
   1 -17   2 51.3267 2.98023   1
  -1 -17  -2 50.6240 3.18681   4
   1 -17   2 51.1528 3.10184   4
   2 -17   2 20.6097 2.37845   1
  -2 -17  -2 20.3773 2.50896   4
  -2 -17  -2 23.7643 2.42114   1
   2 -17   2 22.1408 2.38411   4
   3 -17   2 -1.5792 0.93067   4
   3 -17   2 0.95491 1.20606   1
  -3 -17  -2 0.74371 1.14936   1
  -3 -17  -2 -0.2785 1.39993   4
  -4 -17  -2 -0.9533 1.55196   4
   4 -17   2 -1.1507 1.12270   4
   4 -17   2 -0.4496 1.00552   1
   5 -17   2 10.9222 2.26613   1
  -5 -17  -2 3.40083 2.24127   4
  -6 -18   2 4.06645 1.69092   4
   6 -18  -2 4.64177 2.11134   1
   6  18  -2 1.38564 1.33779   2
  -5 -18   2 9.20455 2.17715   4
   5 -18  -2 12.3115 2.54783   1
   5  18  -2 8.97277 1.78094   2
  -4 -18   2 56.8411 3.93431   4
   4 -18  -2 57.0763 4.06876   1
   4 -18  -2 51.5808 3.64834   2
   4  18  -2 64.1339 3.72690   2
   3 -18  -2 44.7377 3.55645   1
   3 -18  -2 47.3313 3.28417   2
  -3 -18   2 43.2443 3.22967   4
   3  18  -2 48.7121 3.00293   2
   2 -18  -2 1.57036 1.01363   2
   2 -18  -2 0.79739 1.40184   1
  -2 -18   2 1.11741 1.09875   4
  -1 -18   2 222.294 6.77372   1
   1 -18  -2 227.277 7.12675   4
   1 -18  -2 218.076 8.06866   1
  -1 -18   2 217.310 7.87728   4
   0 -18  -2 170.567 6.61273   1
   0 -18  -2 174.105 6.22670   4
   0 -18   2 179.984 6.06540   1
   0 -18   2 175.732 6.65078   4
   1 -18   2 386.114 12.0099   4
   1 -18   2 381.357 11.5387   1
  -1 -18  -2 385.898 11.9473   4
  -1 -18  -2 389.794 11.6626   1
   2 -18   2 98.9837 4.75377   4
  -2 -18  -2 105.724 4.55810   1
  -2 -18  -2 100.917 5.01416   4
   2 -18   2 105.292 4.86833   1
  -3 -18  -2 16.7424 2.57225   4
   3 -18   2 16.8146 2.43679   1
   3 -18   2 17.8732 2.38620   4
  -3 -18  -2 18.6950 2.37506   1
   4 -18   2 5.93546 1.88278   4
  -4 -18  -2 2.38658 1.94584   4
   4 -18   2 6.60430 1.93538   1
  -5 -18  -2 13.0543 3.07597   4
   5 -18   2 8.36475 2.33166   1
  -6 -19   2 -0.3270 1.46406   4
   6 -19  -2 -1.1340 1.59600   1
   6  19  -2 1.66249 1.18229   2
   5 -19  -2 6.31888 2.11064   1
  -5 -19   2 3.76470 1.76695   4
   5  19  -2 6.71918 1.72705   2
  -4 -19   2 14.1581 2.37264   4
   4 -19  -2 11.3195 2.21186   1
   4  19  -2 16.5987 2.20067   2
   3 -19  -2 32.5777 3.34480   1
   3 -19  -2 33.4035 2.95691   2
  -3 -19   2 32.2649 2.88114   4
   3  19  -2 34.3988 2.61528   2
   2 -19  -2 1.04065 0.94629   2
   2 -19  -2 3.76122 1.63116   1
  -2 -19   2 2.96582 1.30071   4
  -1 -19   2 0.40164 0.70217   1
  -1 -19   2 1.62581 1.00174   4
   1 -19  -2 -0.0175 1.50767   1
   1 -19  -2 -0.2724 0.70523   4
   0 -19   2 12.8506 1.87094   4
   0 -19  -2 12.9547 2.24428   1
   0 -19  -2 10.2684 1.58695   4
   0 -19   2 11.3945 1.57275   1
   1 -19   2 25.3026 2.28509   1
   1 -19   2 21.3183 2.39096   4
  -1 -19  -2 17.0199 2.22351   4
  -1 -19  -2 18.7805 2.49600   1
  -2 -19  -2 42.4943 3.48300   4
  -2 -19  -2 40.8346 3.05794   1
   2 -19   2 37.0511 2.94575   1
   2 -19   2 35.9954 2.92969   4
  -3 -19  -2 78.6509 4.95348   4
   3 -19   2 83.1944 4.48693   4
   3 -19   2 76.3204 4.57209   1
  -4 -19  -2 10.0471 2.64135   4
   4 -19   2 18.5224 2.85555   1
   4 -19   2 12.5931 2.25262   4
   5 -19   2 5.38169 2.05234   1
  -5 -19  -2 2.99687 2.25263   4
   5 -20  -2 14.9598 2.86066   1
  -5 -20   2 16.3550 2.80845   4
   5  20  -2 14.4440 2.24687   2
  -4 -20   2 27.2668 3.20132   4
   4 -20  -2 25.6706 3.22388   1
   4  20  -2 26.4356 2.87438   2
   3 -20  -2 116.254 5.45984   2
  -3 -20   2 107.868 5.49597   4
   3 -20  -2 114.350 5.72016   1
   3  20  -2 111.130 5.06321   2
  -2 -20   2 12.2724 2.08628   4
   2 -20  -2 14.9624 2.10186   2
   2 -20  -2 11.6760 2.20409   1
   1 -20  -2 13.4941 2.36290   1
  -1 -20   2 13.2499 2.09332   4
  -1 -20   2 13.4787 1.55849   1
   1 -20  -2 13.9678 1.70891   4
   0 -20  -2 2.63996 1.12196   4
   0 -20  -2 2.44069 1.66994   1
   0 -20   2 2.98069 1.18778   4
   0 -20   2 2.53639 1.05538   1
   1 -20   2 17.4515 2.25036   4
  -1 -20  -2 18.7300 2.33081   4
  -1 -20  -2 15.2868 2.32986   1
   1 -20   2 17.5322 2.17059   1
  -2 -20  -2 38.6754 3.09237   1
  -2 -20  -2 34.1286 3.15294   4
   2 -20   2 34.1845 2.90464   4
   2 -20   2 35.9800 3.02283   1
   3 -20   2 4.14680 1.66412   1
  -3 -20  -2 3.92064 1.85988   4
   3 -20   2 4.40373 1.59243   4
  -4 -20  -2 -1.2689 1.50017   4
   4 -20   2 1.89612 1.57232   1
   4 -20   2 2.98076 1.56496   4
  -5 -20  -2 19.0735 3.63989   4
   5 -20   2 27.6111 3.65666   1
  -5 -21   2 9.97004 2.39512   4
   5 -21  -2 5.07168 2.08545   1
   5  21  -2 5.06908 1.46247   2
   4 -21  -2 1.97086 1.51764   1
  -4 -21   2 4.06494 1.78388   4
   4  21  -2 2.11971 1.06359   2
  -3 -21   2 1.39386 1.18545   4
   3 -21  -2 0.43019 1.55130   1
   3  21  -2 0.69910 0.82712   2
   2 -21  -2 17.5768 2.37748   2
  -2 -21   2 15.6611 2.33458   4
   2 -21  -2 13.3269 2.39674   1
  -1 -21   2 271.255 8.84941   1
   1 -21  -2 280.531 9.77426   1
   1 -21  -2 284.638 8.91381   4
  -1 -21   2 273.523 9.79604   4
   0 -21  -2 0.49031 0.93339   4
   0 -21   2 -1.1383 0.85066   4
   0 -21   2 -0.0609 0.82101   1
   0 -21  -2 0.66748 1.66706   1
  -1 -21  -2 6.26199 1.92455   1
  -1 -21  -2 9.42995 1.88795   4
   1 -21   2 8.50533 1.69860   1
   1 -21   2 7.23646 1.70510   4
   2 -21   2 117.314 5.48951   1
  -2 -21  -2 118.022 5.74487   4
  -2 -21  -2 116.796 5.28543   1
   2 -21   2 110.556 5.34540   4
  -3 -21  -2 8.40642 2.09653   4
   3 -21   2 4.81994 1.63938   4
   3 -21   2 2.22730 1.41985   1
  -4 -21  -2 5.61774 2.34029   4
   4 -21   2 4.09572 1.93534   1
   4 -21   2 3.72366 1.76739   4
   5 -22  -2 0.16234 1.72202   1
  -5 -22   2 1.89014 1.59421   4
   5  22  -2 1.30535 1.21726   2
  -4 -22   2 -0.1094 1.31112   4
   4 -22  -2 2.92095 1.74211   1
   4  22  -2 2.56029 1.23051   2
   3 -22  -2 70.7574 4.71891   1
  -3 -22   2 70.7583 4.58043   4
   2 -22  -2 14.2981 2.58386   1
  -2 -22   2 20.3862 2.74844   4
   1 -22  -2 5.97371 1.32172   4
  -1 -22   2 6.61829 1.68580   4
   1 -22  -2 8.00806 2.13128   1
   0 -22  -2 -0.0085 0.96921   4
   0 -22  -2 -0.2974 1.58265   1
   0 -22   2 -0.9561 0.94317   4
   0 -22   2 1.99619 1.06909   1
  -1 -22  -2 35.1694 3.42877   1
   1 -22   2 26.1607 2.88566   4
  -1 -22  -2 33.5207 2.90136   4
   1 -22   2 28.9206 2.65678   1
  -2 -22  -2 7.56557 1.93130   1
   2 -22   2 5.17283 1.61156   1
  -2 -22  -2 4.46318 1.69155   4
   2 -22   2 7.54351 1.71848   4
   3 -22   2 4.86836 1.87486   1
  -3 -22  -2 10.3641 2.43508   4
   3 -22   2 8.83309 1.92633   4
  -4 -22  -2 -0.8147 1.73284   4
   4 -22   2 0.23034 1.55414   1
   5 -23  -2 -1.6037 1.60934   1
  -5 -23   2 0.35811 1.49278   4
   5  23  -2 -0.5983 0.93381   2
   4 -23  -2 0.58471 1.55172   1
  -4 -23   2 1.46411 1.51540   4
   4  23  -2 0.80423 0.99132   2
   3 -23  -2 4.72941 2.01358   1
  -3 -23   2 5.99871 1.86233   4
  -2 -23   2 6.15269 1.88019   4
   2 -23  -2 6.03701 2.16875   1
   1 -23  -2 78.8598 4.86879   1
  -1 -23   2 74.8024 4.59595   4
   1 -23  -2 84.1676 4.06447   4
   0 -23  -2 8.96691 1.75414   4
   0 -23   2 10.7084 1.99270   4
   0 -23  -2 10.8121 2.41287   1
   0 -23   2 8.74725 1.63554   1
   1 -23   2 1.18287 1.32546   4
   1 -23   2 0.58654 1.12530   1
  -1 -23  -2 0.14868 1.17425   4
  -1 -23  -2 0.40131 1.66010   1
   2 -23   2 27.9824 3.12119   1
   2 -23   2 31.5952 3.00430   4
  -2 -23  -2 28.0198 3.25717   4
   3 -23   2 2.94602 1.54959   4
  -3 -23  -2 4.74236 2.12160   4
   3 -23   2 7.92487 2.15940   1
   4 -23   2 5.81903 2.13974   1
  -4 -23  -2 2.67533 2.18956   4
   4 -24  -2 3.83186 2.00643   1
  -4 -24   2 5.64042 1.98950   4
   4  24  -2 3.90245 1.48777   2
   3 -24  -2 14.4766 2.75877   1
  -3 -24   2 17.1999 2.81634   4
   2 -24  -2 18.2078 3.01583   1
  -2 -24   2 18.5026 2.82946   4
  -1 -24   2 6.73002 1.91585   4
   1 -24  -2 4.34579 2.00590   1
   0 -24   2 57.2717 3.49603   1
   0 -24  -2 68.6657 4.48816   1
   0 -24   2 56.1923 3.99035   4
   0 -24  -2 62.8004 3.80661   4
  -1 -24  -2 22.0425 3.06401   1
  -1 -24  -2 25.5818 2.95139   4
   1 -24   2 21.2513 2.79302   4
   1 -24   2 26.6529 2.91795   1
  -2 -24  -2 -1.2435 1.31320   4
   2 -24   2 1.24423 1.37933   1
   2 -24   2 1.21114 1.35135   4
  -3 -24  -2 3.49421 1.95633   4
   3 -24   2 2.93470 1.56694   4
   3 -24   2 3.17952 1.63528   1
  -4 -24  -2 -2.5223 1.68812   4
   4 -24   2 -0.9765 1.67638   1
  -4 -25   2 13.2804 2.90294   4
   4 -25  -2 17.2384 3.00353   1
  -3 -25   2 8.38927 2.23484   4
   3 -25  -2 6.13431 2.19877   1
  -2 -25   2 0.62247 1.44094   4
   2 -25  -2 -0.1200 1.88622   1
  -1 -25   2 7.38770 2.05711   4
   1 -25  -2 7.59735 2.40982   1
   0 -25  -2 14.0197 2.76312   1
   0 -25   2 14.0520 2.37096   4
   0 -25   2 11.0516 1.94068   1
   0 -25  -2 9.98757 1.91157   4
   1 -25   2 -1.2332 1.15619   4
   1 -25   2 0.93374 1.28196   1
  -1 -25  -2 -1.2459 1.75231   1
  -1 -25  -2 2.25169 1.55122   4
   2 -25   2 94.9695 5.18538   4
  -2 -25  -2 90.6052 5.32878   4
   2 -25   2 94.4642 5.24310   1
  -3 -25  -2 7.53117 2.43793   4
   3 -25   2 3.66907 1.80746   4
   3 -25   2 2.97540 1.78834   1
   4 -26  -2 35.0763 4.32015   1
  -4 -26   2 35.7668 4.36342   4
  -3 -26   2 6.10423 2.04659   4
   3 -26  -2 4.38525 2.13275   1
   2 -26  -2 0.00236 1.90284   1
  -2 -26   2 0.33931 1.58495   4
   1 -26  -2 26.5237 3.42584   1
  -1 -26   2 31.4681 3.62326   4
   0 -26  -2 -1.2241 1.76486   1
   0 -26  -2 0.81581 1.36904   4
   0 -26   2 1.37723 1.44988   4
   1 -26   2 0.08553 1.25409   1
  -1 -26  -2 -2.0994 1.29453   4
  -1 -26  -2 -1.6828 1.73049   1
   1 -26   2 -1.1940 1.28202   4
  -2 -26  -2 2.02196 1.71812   4
   2 -26   2 1.57729 1.56656   1
   2 -26   2 2.19665 1.46982   4
   3 -26   2 16.8744 2.90264   1
   3 -26   2 18.2915 2.79864   4
  -3 -26  -2 15.9750 3.04396   4
  -3 -27   2 15.4652 2.88532   4
   3 -27  -2 19.7149 3.33660   1
   2 -27  -2 8.01772 2.68281   1
  -2 -27   2 7.88978 2.35279   4
  -1 -27   2 102.565 5.92260   4
   1 -27  -2 108.775 6.09831   1
   0 -27  -2 70.0786 4.47199   4
   0 -27   2 65.3944 4.59805   4
   0 -27  -2 64.9645 4.79353   1
  -1 -27  -2 18.0755 3.10768   1
   1 -27   2 16.7932 2.60498   1
   1 -27   2 18.2922 2.80287   4
  -1 -27  -2 15.4829 2.64726   4
   2 -27   2 9.34177 2.32056   1
  -2 -27  -2 9.27247 2.43863   4
   2 -27   2 10.7907 2.25793   4
  -3 -28   2 0.63513 1.79821   4
   3 -28  -2 -1.4341 1.92032   1
   2 -28  -2 20.9495 3.40073   1
  -2 -28   2 14.8391 2.84121   4
  -1 -28   2 1.99457 1.63331   4
   1 -28  -2 -0.5575 1.90419   1
   0 -28  -2 39.3278 4.11339   1
   0 -28   2 37.7490 3.96213   4
   1 -28   2 10.0735 2.37036   4
  -1 -28  -2 9.75772 2.38960   4
   1 -28   2 11.5455 2.31018   1
  -2 -28  -2 1.98069 1.76502   4
   2 -28   2 0.09240 1.50739   4
   2 -28   2 0.98894 1.68014   1
  -2 -29   2 5.85293 2.43406   4
   2 -29  -2 0.92199 2.21976   1
   1 -29  -2 -1.8335 2.12232   1
  -1 -29   2 -1.3330 1.62901   4
   0 -29   2 1.56601 1.65147   4
   0 -29  -2 -3.3861 2.02733   1
  -1 -29  -2 14.6899 2.70403   4
   1 -29   2 7.88734 2.34250   4
   1 -29   2 5.94098 1.93395   1
   1 -30  -2 5.11000 2.61300   1
  -1 -30   2 7.37847 2.49001   4
   0 -30   2 10.8841 2.51722   4
   0 -30  -2 7.26042 2.70741   1
   7   0  -3 0.43192 0.94704   3
   7   0  -3 0.40251 1.22219   2
   6   0  -3 6.85405 1.61766   2
   6   0  -3 7.14702 1.61196   3
   5   0  -3 0.40940 0.62956   1
   5   0  -3 1.04950 0.82120   3
   5   0  -3 -1.0650 0.57746   2
   4   0  -3 22.8696 1.63496   1
   4   0  -3 23.9092 1.82474   2
   4   0  -3 23.6257 2.00409   3
   3   0  -3 -0.3547 0.30689   3
   3   0  -3 0.10735 0.59599   1
   3   0  -3 -0.1727 0.26693   2
  -3   0   3 -0.1500 0.22172   4
   2   0  -3 41.6064 1.67316   2
  -2   0   3 47.3969 1.86542   4
   2   0  -3 43.9429 1.98602   1
  -1   0   3 0.49990 0.36925   4
  -1   0   3 -0.1454 0.21502   1
   1   0  -3 0.38656 0.38682   1
   0   0   3 1720.05 42.3235   1
   0   0  -3 1710.95 42.0497   2
   1   0   3 -0.0048 0.21547   1
   1   0   3 0.76544 0.56839   4
  -1   0  -3 -0.0729 0.36575   2
  -2   0  -3 204.412 6.41514   2
   2   0   3 195.597 6.56631   1
   3   0   3 0.42582 0.75247   1
   4   0   3 138.869 5.78402   1
   5   0   3 -0.6705 1.07023   1
   6   0   3 20.0110 2.93734   1
   7  -1  -3 21.4984 2.75931   3
   7  -1  -3 25.0287 3.26390   2
   7   1  -3 17.1256 2.60887   2
   7   1  -3 23.3576 3.00762   3
   6  -1  -3 6.63917 1.62974   2
   6  -1  -3 9.09276 1.80813   3
   6   1  -3 3.91733 1.39220   2
   6   1  -3 6.22102 1.62552   3
   5  -1  -3 2.60619 0.94179   1
   5  -1  -3 2.07345 0.97414   3
   5  -1  -3 3.00543 0.98984   2
   5   1  -3 2.39088 1.03952   3
   5   1  -3 2.70690 1.04566   2
   4  -1  -3 55.2937 2.83412   2
   4  -1  -3 54.7089 2.61357   1
   4  -1  -3 54.6981 3.05199   3
  -4  -1   3 55.4216 2.43316   4
   4   1  -3 54.9504 3.05274   3
   4   1  -3 56.7228 2.82539   2
   4   1  -3 57.5808 2.45450   1
  -4   1   3 55.6884 2.26485   4
   3  -1  -3 1.41046 0.72766   1
   3  -1  -3 1.80618 0.50729   2
  -3  -1   3 0.74565 0.38747   4
   3  -1  -3 1.25684 0.61521   3
  -3   1   3 1.36064 0.41308   4
   3   1  -3 1.27694 0.63253   1
   3   1  -3 1.55921 0.49404   2
   3   1  -3 0.43015 0.35826   3
   2  -1  -3 404.768 10.5338   2
  -2  -1   3 413.431 10.8282   4
   2  -1  -3 391.014 10.7517   1
   2   1  -3 399.988 10.5745   1
  -2   1   3 415.981 10.6429   4
   2   1  -3 387.273 10.3963   2
   1  -1  -3 219.935 6.46361   1
  -1  -1   3 227.591 6.52253   4
   1   1  -3 217.660 6.36068   1
  -1   1   3 226.750 6.39993   4
   0  -1  -3 191.878 5.07961   2
   0  -1   3 196.138 5.83721   1
   0  -1   3 175.767 5.92146   4
   0   1   3 199.348 5.92265   1
   1  -1   3 29.7808 1.95435   4
  -1  -1  -3 29.9716 1.51968   2
   1  -1   3 23.0717 1.63382   1
  -1   1  -3 28.8800 1.48712   2
   1   1   3 26.8356 1.75940   1
  -2  -1  -3 116.738 4.29014   2
   2  -1   3 115.892 4.49947   1
  -2   1  -3 118.327 4.27697   2
   2   1   3 119.062 4.53396   1
   3  -1   3 32.6762 2.33762   1
   3   1   3 24.2961 2.10880   1
   4  -1   3 16.7159 2.20049   1
   4   1   3 17.1398 2.18859   1
   5  -1   3 2.88472 1.46014   1
   5   1   3 3.82821 1.59025   1
   6  -1   3 1.20088 1.43140   1
   6   1   3 0.28457 1.41988   1
   7  -2  -3 1.59255 1.32980   3
   7  -2  -3 0.81338 1.19263   2
   7   2  -3 1.88571 1.19041   3
   7   2  -3 1.88892 1.22725   2
   6  -2  -3 6.70537 1.56869   3
   6  -2  -3 3.85161 1.39700   2
   6   2  -3 2.68330 1.24042   2
   6   2  -3 2.07365 1.14147   3
   5  -2  -3 106.589 4.28692   1
   5  -2  -3 110.855 4.93451   3
  -5  -2   3 109.876 4.22395   4
   5  -2  -3 108.526 4.83718   2
   5   2  -3 105.767 4.79579   3
   5   2  -3 104.311 4.73474   2
   4  -2  -3 16.7021 1.70140   1
   4  -2  -3 16.2113 1.52493   2
   4  -2  -3 19.8341 2.23345   3
  -4  -2   3 13.8567 1.25237   4
   4   2  -3 18.3237 2.06308   3
   4   2  -3 17.0650 1.26919   1
   4   2  -3 14.5715 1.59742   2
  -4   2   3 15.6286 1.05242   4
   3  -2  -3 55.6410 2.62645   1
   3  -2  -3 55.4029 2.40877   2
   3   2  -3 55.2547 2.27757   1
  -3   2   3 56.6196 1.97886   4
   3   2  -3 53.3354 2.33834   2
   2  -2  -3 0.27564 0.48145   1
   2  -2  -3 0.30780 0.33206   2
  -2  -2   3 0.19617 0.32427   4
   2   2  -3 1.06397 0.40533   1
   2   2  -3 -0.3831 0.36487   3
  -2   2   3 0.33668 0.26812   4
   2   2  -3 -0.4545 0.23681   2
   1  -2  -3 1110.70 27.2664   1
  -1  -2   3 956.860 27.7011   4
  -1  -2   3 1115.98 27.0637   1
  -1   2   3 1097.90 27.1891   1
  -1   2   3 1158.63 27.6232   4
   0  -2   3 549.164 14.7324   4
   0  -2   3 546.449 14.3121   1
   0  -2  -3 538.533 13.7239   2
   0   2   3 537.932 14.3716   1
  -1  -2  -3 25.4375 1.45540   2
   1  -2   3 24.2525 1.66075   1
   1  -2   3 21.2311 1.74742   4
  -1   2  -3 23.6894 1.39521   2
   1   2   3 23.2381 1.66839   1
   2  -2   3 37.4818 2.29830   1
  -2  -2  -3 38.7492 2.21120   2
   2   2   3 38.4869 2.33069   1
  -2   2  -3 35.0825 2.08142   2
   3  -2   3 20.6489 2.21474   1
   3   2   3 24.0121 2.04688   1
   4  -2   3 10.6777 1.85069   1
   4   2   3 9.15235 1.66532   1
   5  -2   3 2.72804 1.41447   1
   5   2   3 0.02913 1.20147   1
   6  -2   3 1.76905 1.55499   1
   6   2   3 1.39420 1.49134   1
   7  -3  -3 2.04977 1.53818   2
   7  -3  -3 2.53392 1.34061   3
   7   3  -3 -0.2725 1.05986   3
   7   3  -3 1.16742 1.21116   2
   6  -3  -3 21.0098 2.55281   3
   6  -3  -3 24.9642 2.76705   2
   6   3  -3 24.3625 2.81633   2
   6   3  -3 22.0101 2.56632   3
   5  -3  -3 49.7370 3.14539   3
   5  -3  -3 44.2004 2.63389   1
   5  -3  -3 49.6750 3.06298   2
  -5  -3   3 41.3225 2.48158   4
   5   3  -3 43.5285 2.94582   3
   5   3  -3 42.3057 2.84807   2
  -4  -3   3 29.6486 1.81720   4
   4  -3  -3 26.7680 2.00367   1
   4  -3  -3 25.7982 2.12494   3
   4  -3  -3 26.3439 1.97134   2
   4   3  -3 28.7203 1.97054   2
   4   3  -3 25.9796 2.07705   3
   4   3  -3 30.0888 1.52430   1
  -3  -3   3 6.62657 0.93643   4
   3  -3  -3 9.02512 1.33197   1
   3  -3  -3 10.0223 1.13342   2
   3   3  -3 6.58907 0.89834   2
   3   3  -3 9.96560 1.02606   1
   3   3  -3 9.70365 1.37146   3
   2  -3  -3 77.1991 2.73004   2
   2  -3  -3 82.6770 3.17013   1
  -2  -3   3 79.3493 2.65878   1
   2   3  -3 80.8409 3.28055   3
  -2   3   3 83.0692 2.48891   4
   2   3  -3 77.5954 2.56608   2
   2   3  -3 81.7271 2.70951   1
   1  -3  -3 45.3383 2.16630   1
  -1  -3   3 45.6686 1.97301   1
  -1   3   3 47.5343 1.90030   4
  -1   3   3 44.9765 2.12678   1
   0  -3  -3 2.86987 0.70550   1
   0  -3   3 2.83990 0.65700   4
   0  -3  -3 4.65047 0.51235   2
   0  -3   3 3.65197 0.75812   1
   0   3   3 3.89223 0.80158   1
   0   3  -3 3.33451 0.36644   2
   1  -3   3 263.873 8.01326   1
  -1  -3  -3 279.470 7.66438   2
   1  -3   3 260.980 8.32356   4
  -1   3  -3 271.790 7.53343   2
   1   3   3 272.134 8.08330   1
   2  -3   3 0.37924 0.65997   1
   2  -3   3 0.72269 0.82721   4
  -2   3  -3 -0.8587 0.51455   2
   2   3   3 1.70290 0.83703   1
   3  -3   3 0.40446 0.67274   1
   3   3   3 2.06280 0.87960   1
   4  -3   3 0.30840 0.81788   1
   4   3   3 1.16354 0.99781   1
   5  -3   3 39.2564 3.36874   1
   5   3   3 42.6142 3.33168   1
   6  -3   3 3.68829 1.74697   1
   6   3   3 3.41738 1.68651   1
   7  -4  -3 0.41272 1.23482   2
   7  -4  -3 4.79267 1.56688   3
   7   4  -3 2.67982 1.33360   2
   7   4  -3 1.40018 1.23262   3
   6  -4  -3 76.8891 4.25958   3
   6  -4  -3 73.9358 4.40766   2
   6   4  -3 79.9587 4.43835   2
   6   4  -3 75.0000 4.24266   3
  -5  -4   3 7.42755 1.31150   4
   5  -4  -3 6.12803 1.37423   1
   5  -4  -3 7.63568 1.57793   3
   5  -4  -3 6.08568 1.38081   2
   5   4  -3 6.05899 1.38819   3
   5   4  -3 5.08326 1.24799   2
   4  -4  -3 5.25291 1.14667   1
   4  -4  -3 2.81564 0.82507   2
  -4  -4   3 3.82212 0.88020   4
   4  -4  -3 3.98710 1.09265   3
   4   4  -3 4.36180 0.68168   1
   4   4  -3 1.02852 0.56671   3
   4   4  -3 2.88352 0.83465   2
   3  -4  -3 83.6403 3.25498   2
   3  -4  -3 84.1241 3.54050   1
  -3  -4   3 81.6900 3.27067   4
   3   4  -3 85.5330 3.60887   3
   3   4  -3 82.2659 2.74369   1
   3   4  -3 76.7650 3.06371   2
   2  -4  -3 111.822 4.11140   1
  -2  -4   3 117.284 4.06177   4
  -2  -4   3 117.432 3.53362   1
   2   4  -3 117.827 4.26094   3
   2   4  -3 118.124 3.55719   1
   2   4  -3 120.273 3.57149   2
  -2   4   3 119.270 3.31376   4
  -1  -4   3 278.015 7.50126   1
  -1  -4   3 268.990 7.92721   4
   1  -4  -3 267.108 7.81737   1
  -1   4   3 269.845 7.76902   1
   1   4  -3 269.119 7.77827   3
   0  -4   3 16.7378 1.26432   1
   0  -4   3 17.4909 1.37097   4
   0  -4  -3 17.8439 0.97197   2
   0  -4  -3 16.0904 1.30373   1
   0   4  -3 15.8331 0.78509   2
   1  -4   3 1151.77 29.0933   1
   1  -4   3 1081.36 29.9637   4
  -1  -4  -3 1192.98 29.0978   2
  -1   4  -3 1162.21 28.8817   2
   1   4   3 1147.08 29.1070   1
   2  -4   3 483.521 13.9267   4
   2   4   3 470.776 13.2219   1
  -2   4  -3 463.088 12.9569   2
   3  -4   3 30.6854 2.37791   1
   3   4   3 30.1922 2.25243   1
   4  -4   3 17.7657 2.31058   1
   4   4   3 16.2318 2.07412   1
   5  -4   3 76.9963 4.65513   1
   5   4   3 78.3759 4.40744   1
   6  -4   3 5.37371 1.98820   1
   6   4   3 4.20670 1.80631   1
   7  -5  -3 2.73550 1.38162   3
   7  -5  -3 1.25305 1.20085   2
   7   5  -3 2.16415 1.25259   3
   7   5  -3 1.48170 1.22748   2
   6  -5  -3 1.45044 1.07718   3
   6  -5  -3 1.43214 1.14726   1
   6  -5  -3 2.14082 1.23543   2
   6   5  -3 1.97240 1.05253   2
   6   5  -3 4.50087 1.35383   3
  -5  -5   3 40.3006 2.58032   4
   5  -5  -3 36.5580 2.78153   3
   5  -5  -3 45.1576 2.99367   2
   5  -5  -3 42.9818 2.70403   1
   5   5  -3 46.7158 2.94600   2
   5   5  -3 42.0414 2.82514   3
  -4  -5   3 -0.0504 0.46232   4
   4  -5  -3 -0.2174 0.54698   2
   4  -5  -3 5.58841 1.20128   1
   4   5  -3 0.13147 0.29781   3
   4   5  -3 0.36150 0.52335   2
  -3  -5   3 17.2691 1.45427   4
   3  -5  -3 19.1184 1.44690   2
   3  -5  -3 25.6659 2.04535   1
   3   5  -3 20.8884 1.69755   3
   3   5  -3 17.7380 1.32204   2
   3   5  -3 20.0257 1.13075   1
   2  -5  -3 157.472 5.33844   1
  -2  -5   3 165.899 5.31686   4
  -2  -5   3 161.297 4.55771   1
   2   5  -3 163.758 5.40303   3
   2   5  -3 157.754 4.69155   2
   2   5  -3 167.007 4.60677   1
  -1  -5   3 2950.20 71.3291   1
  -1  -5   3 2988.67 73.7653   4
   1  -5  -3 2941.28 71.8268   1
   1   5  -3 2983.77 72.9380   3
  -1   5   3 2883.39 71.6683   1
   0  -5  -3 548.231 14.1527   2
   0  -5   3 553.299 14.4132   1
   0  -5   3 546.457 15.0262   4
   0   5  -3 555.278 14.1775   3
   0   5  -3 535.510 13.8128   2
   1  -5   3 296.898 8.83105   1
  -1  -5  -3 304.570 8.54439   2
  -1   5  -3 299.537 8.30500   2
   1   5   3 303.377 8.89072   1
   2  -5   3 225.566 7.70188   4
   2   5   3 225.949 7.21684   1
  -2   5  -3 217.547 6.86279   2
   3  -5   3 35.8514 2.55032   1
   3   5   3 34.3486 2.38485   1
   4  -5   3 1.39865 1.05274   1
   4   5   3 0.71985 0.96415   1
   5  -5   3 1.56423 1.32203   1
   5   5   3 0.00455 1.11100   1
   6  -5   3 -0.2831 1.39287   1
   6   5   3 0.02517 1.46528   1
   7  -6  -3 7.05949 1.79034   3
   7  -6  -3 8.41730 2.14848   2
   7   6  -3 9.08661 2.01888   2
   7   6  -3 8.85168 1.99525   3
   6  -6  -3 15.5981 2.22811   1
   6  -6  -3 14.9861 2.25342   3
  -6  -6   3 12.7038 1.92544   4
   6  -6  -3 14.2106 2.31248   2
   6   6  -3 11.4224 1.96933   3
   6   6  -3 13.9999 2.25822   2
   5  -6  -3 18.3408 2.30632   2
   5  -6  -3 18.6072 2.13807   1
   5  -6  -3 20.5740 2.41343   3
  -5  -6   3 19.2614 2.08796   4
   5   6  -3 17.4873 2.11705   3
   5   6  -3 15.9000 2.00910   2
   4  -6  -3 206.629 6.90244   1
  -4  -6   3 203.225 6.76810   4
   4  -6  -3 202.497 6.91372   2
   4   6  -3 200.345 6.77159   2
  -3  -6   3 232.843 7.26530   4
   3  -6  -3 224.086 7.35870   1
   3  -6  -3 226.671 7.05705   2
   3   6  -3 235.639 7.40952   3
   3   6  -3 221.858 6.86824   2
  -2  -6   3 108.443 4.02654   4
  -2  -6   3 113.126 3.29286   1
   2  -6  -3 106.265 4.13293   1
   2   6  -3 110.398 3.26224   1
   2   6  -3 107.492 3.46625   2
   2   6  -3 109.627 4.02403   3
  -1  -6   3 267.055 7.39307   1
   1  -6  -3 266.556 7.86526   1
  -1  -6   3 271.899 8.03537   4
   1   6  -3 258.336 7.62840   3
   1   6  -3 269.372 6.98680   2
   0  -6  -3 230.400 7.95336   1
   0  -6   3 286.517 8.43625   4
   0  -6  -3 283.250 7.71195   2
   0  -6   3 286.940 7.99370   1
   0   6  -3 278.995 7.37836   2
   0   6   3 290.849 8.19388   1
   0   6  -3 288.645 7.60325   3
  -1  -6  -3 87.5005 3.59731   1
  -1  -6  -3 91.1950 3.37248   2
   1  -6   3 90.2282 3.63416   1
   1   6   3 92.1053 3.69390   1
  -1   6  -3 91.6214 3.17814   2
   2  -6   3 210.753 7.43105   4
   2  -6   3 219.028 7.16079   1
   2   6   3 219.272 7.01312   1
  -2   6  -3 206.235 6.65408   2
   3  -6   3 6.64088 1.37649   1
   3   6   3 5.52600 1.27197   1
   4  -6   3 20.4728 2.50007   1
   4   6   3 19.4254 2.28655   1
   5  -6   3 7.03226 1.90145   1
   5   6   3 6.64479 1.64972   1
   6  -6   3 18.4666 3.04792   1
   7  -7  -3 3.58292 1.50191   2
   7  -7  -3 2.74267 1.30580   3
   7   7  -3 2.31556 1.30717   2
   7   7  -3 3.64866 1.41251   3
  -6  -7   3 26.1675 2.50742   4
   6  -7  -3 34.2926 3.14998   2
   6  -7  -3 36.4598 2.91093   1
   6  -7  -3 31.1154 2.81742   3
   6   7  -3 34.6776 2.96586   2
   6   7  -3 34.9129 2.92877   3
   5  -7  -3 18.3294 2.25770   2
  -5  -7   3 19.2003 2.14036   4
   5  -7  -3 20.0240 2.32182   1
   5  -7  -3 17.2412 2.27079   3
   5   7  -3 17.1663 2.20138   2
   5   7  -3 18.5751 2.29048   3
   4  -7  -3 5.85775 1.23305   2
   4  -7  -3 6.75534 1.51988   1
  -4  -7   3 5.71708 1.14018   4
   4   7  -3 5.70362 1.08954   2
   3  -7  -3 1.27447 0.60456   2
  -3  -7   3 1.38218 0.60706   4
   3  -7  -3 3.58070 1.16397   1
   3   7  -3 1.62317 0.57650   2
   3   7  -3 0.72549 0.59422   3
  -2  -7   3 176.246 5.85361   4
  -2  -7   3 173.011 4.85290   1
   2  -7  -3 178.482 5.97841   1
   2   7  -3 174.033 5.22302   2
   2   7  -3 176.424 5.74788   3
   2   7  -3 182.804 4.88350   1
  -1  -7   3 443.665 12.3932   4
  -1  -7   3 445.855 11.5732   1
   1  -7  -3 440.927 12.2215   1
   1   7  -3 440.147 11.3413   2
   1   7  -3 436.360 11.8957   3
   0  -7  -3 5.88081 1.08788   1
   0  -7   3 5.85686 0.90111   1
   0  -7  -3 5.98625 0.76224   2
   0  -7   3 5.78458 1.01411   4
   0   7  -3 5.88542 0.67456   3
   0   7   3 6.64756 1.00007   1
   0   7  -3 6.37778 0.68904   2
   1  -7   3 32.0497 2.02916   1
   1  -7   3 30.2766 2.14878   4
  -1  -7  -3 31.9891 2.11105   1
  -1  -7  -3 31.5483 1.85115   2
   1   7   3 34.3972 2.14220   1
  -1   7  -3 32.8972 1.72849   2
   2  -7   3 21.7094 2.07189   4
   2  -7   3 25.0744 2.02033   1
   2   7   3 27.9671 2.02432   1
  -2   7  -3 27.7529 1.79941   2
   3  -7   3 42.5663 2.92941   1
   3  -7   3 48.4142 3.21311   4
   3   7   3 48.9787 2.90107   1
   4  -7   3 6.71380 1.62852   1
   4   7   3 5.57349 1.44031   1
   5  -7   3 2.20810 1.29437   1
   5   7   3 3.54516 1.50110   1
   6  -7   3 1.19716 1.71660   1
   7  -8  -3 8.91043 1.96448   3
   7  -8  -3 10.6032 2.27921   2
   7   8  -3 8.26630 1.95581   2
   7   8  -3 8.37027 1.99974   3
   6  -8  -3 0.66508 1.15536   1
   6  -8  -3 1.35668 1.13408   3
  -6  -8   3 3.17936 1.20754   4
   6  -8  -3 0.57764 1.06602   2
   6   8  -3 -0.7598 0.70872   2
   6   8  -3 3.21856 1.23490   3
  -5  -8   3 7.10548 1.49724   4
   5  -8  -3 5.56681 1.49270   1
   5  -8  -3 6.24975 1.39606   3
   5  -8  -3 3.37666 1.15846   2
   5   8  -3 5.14236 1.24190   2
   5   8  -3 5.41263 1.38435   3
  -4  -8   3 16.7383 1.89424   4
   4  -8  -3 17.5142 1.94933   2
   4  -8  -3 18.9284 2.25871   1
   4   8  -3 14.3492 1.85219   3
   4   8  -3 17.1183 1.85841   2
   3  -8  -3 31.1156 2.01334   2
   3  -8  -3 30.9942 2.58790   1
  -3  -8   3 28.7630 2.06178   4
   3   8  -3 32.6792 2.12080   3
   3   8  -3 31.8294 1.82498   2
  -2  -8   3 82.8753 3.44710   4
   2  -8  -3 76.4563 3.60798   1
  -2  -8   3 78.0762 2.51364   1
   2   8  -3 83.1445 3.33044   3
   2   8  -3 80.2034 2.86894   2
  -1  -8   3 17.6619 1.16180   1
  -1  -8   3 16.0141 1.41928   4
   1  -8  -3 14.7944 1.71938   1
   1   8  -3 17.0800 0.97028   2
   1   8  -3 17.1285 1.21361   3
   0  -8   3 10.9621 1.32137   4
   0  -8  -3 10.6238 0.99885   2
   0  -8   3 13.3094 1.18688   1
   0  -8  -3 12.4497 1.47480   1
   0   8  -3 13.4330 1.02637   2
   0   8  -3 11.5196 0.84471   3
   0   8   3 15.1350 1.56399   1
   1  -8   3 544.595 15.0184   1
   1  -8   3 561.590 15.6127   4
  -1  -8  -3 554.209 14.9757   1
   1   8   3 559.268 15.0118   1
  -1   8  -3 536.614 14.5854   2
   2  -8   3 18.6598 2.04625   1
   2  -8   3 22.3972 2.27825   4
  -2  -8  -3 18.1709 1.89567   1
   2   8   3 19.9478 1.80426   1
   3  -8   3 57.4038 3.43341   1
   3  -8   3 55.4253 3.52735   4
   3   8   3 58.2064 3.22551   1
   4  -8   3 16.3549 2.36477   1
   4   8   3 13.2078 1.98146   1
   5  -8   3 25.0674 3.14178   1
   5   8   3 31.1582 3.11216   1
   6  -8   3 8.10861 2.25777   1
  -6  -8  -3 3.78950 2.34909   4
   7  -9  -3 7.48933 1.83185   3
   7  -9  -3 3.53642 1.60806   2
   7   9  -3 3.13404 1.56341   3
   7   9  -3 7.12688 2.00495   2
  -6  -9   3 33.9236 2.87029   4
   6  -9  -3 39.0509 3.39179   2
   6  -9  -3 38.4003 3.17600   1
   6  -9  -3 47.5658 3.32933   3
   6   9  -3 36.3058 3.04046   3
   6   9  -3 36.7781 3.09933   2
   5  -9  -3 12.8091 2.04332   1
   5  -9  -3 8.91016 1.60799   2
  -5  -9   3 14.1012 2.03186   4
   5  -9  -3 8.98176 1.71306   3
   5   9  -3 11.5278 1.75172   2
   5   9  -3 11.0565 1.84560   3
  -4  -9   3 0.21642 0.69679   4
   4  -9  -3 -0.2889 0.69535   2
   4  -9  -3 2.16961 1.21320   1
   4   9  -3 1.91642 0.83647   3
   4   9  -3 1.21153 0.72854   2
   3  -9  -3 245.911 8.20070   1
  -3  -9   3 244.592 8.03450   4
   3  -9  -3 247.276 7.77745   2
   3   9  -3 247.709 7.50655   2
   3   9  -3 245.507 7.89429   3
  -2  -9   3 2.33453 0.72994   4
  -2  -9   3 3.37412 0.50739   1
   2  -9  -3 3.03773 1.12496   1
   2   9  -3 2.53119 0.73914   3
   2   9  -3 1.22054 0.39727   2
  -1  -9   3 182.256 6.09589   4
  -1  -9   3 176.387 5.29717   1
   1  -9  -3 182.930 5.29227   4
   1   9  -3 180.361 5.52327   3
   1   9  -3 177.927 5.17888   2
   0  -9   3 258.357 8.37328   4
   0  -9  -3 277.690 8.26826   1
   0  -9   3 278.145 7.93464   1
   0  -9  -3 269.990 7.85188   2
   0   9   3 268.822 8.07843   1
   0   9  -3 271.025 7.37977   3
  -1  -9  -3 229.223 7.36289   1
   1  -9   3 228.090 7.70571   4
   1  -9   3 233.491 7.44034   1
   1   9   3 232.195 7.33012   1
  -1   9  -3 245.877 7.04590   2
   2  -9   3 0.41388 0.75863   4
   2  -9   3 1.85979 0.89151   1
  -2  -9  -3 2.28662 0.88073   1
   2   9   3 1.97690 0.82898   1
   3  -9   3 3.00197 1.24020   1
   3  -9   3 4.02050 1.44087   4
   3   9   3 3.79257 1.21520   1
   4  -9   3 47.8300 3.47332   1
   4   9   3 43.4134 3.03611   1
   5  -9   3 3.84283 1.70533   1
   5   9   3 4.73789 1.59470   1
   6  -9   3 0.07146 1.59429   1
  -6  -9  -3 1.05260 2.09840   4
   7 -10  -3 2.08819 1.70943   1
   7  10  -3 1.34912 1.16084   2
   7  10  -3 3.21934 1.69575   3
   6 -10  -3 4.50883 1.53310   3
  -6 -10   3 4.29263 1.34339   4
   6 -10  -3 4.46364 1.55450   2
   6 -10  -3 4.19012 1.71553   1
   6  10  -3 4.68700 1.55166   2
   6  10  -3 5.14583 1.59551   3
   5 -10  -3 1.85417 1.30455   1
  -5 -10   3 0.84052 0.92818   4
   5 -10  -3 1.08963 1.00806   2
   5  10  -3 0.45506 0.80598   3
   5  10  -3 1.08236 0.78852   2
   4 -10  -3 48.1667 3.05894   2
   4 -10  -3 51.1461 3.33140   1
  -4 -10   3 48.2195 2.99720   4
   4  10  -3 51.4625 3.04478   3
   4  10  -3 50.6795 2.80779   2
   3 -10  -3 166.760 6.01995   2
  -3 -10   3 177.108 6.38019   4
   3 -10  -3 187.271 6.70782   1
   3  10  -3 176.804 5.80689   2
   3  10  -3 171.129 6.10379   3
  -2 -10   3 26.3739 1.92914   4
   2 -10  -3 26.9493 2.33563   1
  -2 -10   3 27.5756 1.21666   1
   2  10  -3 28.0308 1.80179   3
   1 -10  -3 13.2699 1.21205   4
  -1 -10   3 10.8324 1.40045   4
   1  10  -3 11.5671 1.07760   3
   1  10  -3 12.0219 0.89898   2
   0 -10   3 521.143 13.6473   1
   0 -10  -3 487.716 13.8522   1
   0  10  -3 502.781 13.0859   3
   1 -10   3 3.41912 0.96788   1
  -1 -10  -3 4.32870 1.10490   1
   1 -10   3 6.45908 1.27501   4
   1  10   3 3.78379 0.96530   1
  -1  10  -3 4.66193 0.92155   2
   2 -10   3 47.5348 2.98515   4
  -2 -10  -3 48.8239 2.71044   1
   2 -10   3 49.1961 2.91491   1
   2  10   3 45.0214 2.64844   1
   3 -10   3 149.412 6.38407   4
   3 -10   3 152.070 6.18115   1
  -3 -10  -3 148.945 5.65949   1
   3  10   3 154.305 5.77033   1
   4 -10   3 14.2964 2.35139   1
   4  10   3 24.5180 2.56866   1
  -5 -10  -3 1.38551 1.84517   4
   5 -10   3 1.79738 1.52680   1
   5  10   3 2.57789 1.37253   1
   6 -10   3 13.5794 2.77967   1
  -6 -10  -3 8.71709 2.89141   4
   7 -11  -3 -0.0044 1.53079   1
   7  11  -3 -0.8672 0.84659   2
   7  11  -3 -0.7222 1.19408   3
   6 -11  -3 11.4382 2.00191   3
  -6 -11   3 9.63614 1.95431   4
   6 -11  -3 10.7133 2.13787   1
   6 -11  -3 11.2304 2.23272   2
   6  11  -3 9.54062 1.89221   3
   6  11  -3 10.4371 1.95738   2
   5 -11  -3 2.81957 1.47497   1
   5 -11  -3 3.61123 1.22692   2
  -5 -11   3 1.61840 1.04905   4
   5  11  -3 2.37454 1.02903   2
   5  11  -3 5.30179 1.35404   3
   4 -11  -3 1.48657 0.95726   2
   4 -11  -3 2.51097 1.43075   1
  -4 -11   3 2.18040 1.08319   4
   4  11  -3 1.26465 0.71897   2
   4  11  -3 2.14975 0.93902   3
   3 -11  -3 56.3154 3.56214   1
   3 -11  -3 53.7973 2.91860   2
  -3 -11   3 53.0228 3.07985   4
   3  11  -3 49.9096 2.58745   2
   3  11  -3 50.8917 2.83453   3
  -2 -11   3 38.3553 2.39816   4
   2 -11  -3 38.9689 2.77633   1
  -2 -11   3 39.8847 1.52207   1
   2  11  -3 28.6199 1.71662   2
   2  11  -3 34.3302 2.07961   3
   1 -11  -3 10.7082 1.12488   4
   1 -11  -3 7.95407 1.48411   1
  -1 -11   3 10.4823 1.44427   4
   1  11  -3 8.13925 1.01196   3
   0 -11  -3 572.689 15.6781   4
   0 -11   3 587.373 15.4685   1
   0 -11  -3 571.037 15.7754   1
   0  11  -3 582.553 14.9737   3
   1 -11   3 0.19191 0.72785   4
  -1 -11  -3 0.14809 0.67649   1
   1 -11   3 -0.2478 0.52363   1
   1  11   3 0.31119 0.70138   1
  -1  11  -3 0.83067 0.67732   2
   2 -11   3 4.59408 1.14874   4
  -2 -11  -3 4.64810 1.10707   1
   2 -11   3 6.73367 1.37257   1
   2  11   3 6.72869 1.28240   1
   3 -11   3 131.216 5.69937   1
   3 -11   3 133.924 5.96512   4
  -3 -11  -3 135.954 5.30729   1
   3  11   3 132.924 5.28069   1
  -4 -11  -3 6.26729 1.51327   1
   4 -11   3 6.52420 1.83690   1
  -4 -11  -3 4.51842 1.92843   4
   4  11   3 7.19423 1.57566   1
  -5 -11  -3 5.11565 2.13196   4
   5 -11   3 4.22852 1.67519   1
  -6 -11  -3 2.42904 2.42533   4
   6 -11   3 -2.1703 1.52056   1
  -6 -12   3 11.3819 2.17647   4
   6 -12  -3 18.2876 2.83403   1
   6 -12  -3 15.7547 2.42617   3
   6 -12  -3 13.7784 2.35155   2
   6  12  -3 12.5326 2.05456   2
   6  12  -3 14.2410 2.38509   3
   5 -12  -3 88.0775 4.71089   1
   5 -12  -3 89.0838 4.70353   2
  -5 -12   3 80.8039 4.41362   4
   5  12  -3 84.2163 4.27665   2
   5  12  -3 83.2873 4.35755   3
  -4 -12   3 0.80545 0.90103   4
   4 -12  -3 1.28676 1.40149   1
   4 -12  -3 0.31514 0.81209   2
   4  12  -3 1.57137 0.91677   3
   4  12  -3 0.81195 0.65754   2
  -3 -12   3 8.19569 1.54326   4
   3 -12  -3 8.16016 1.40939   2
   3 -12  -3 7.24154 1.80859   1
   3  12  -3 6.48437 1.32906   3
   3  12  -3 6.67280 1.11635   2
  -2 -12   3 445.572 11.4255   1
  -2 -12   3 440.638 13.1713   4
   2  12  -3 458.232 12.6758   3
   1 -12  -3 3.36608 1.19259   1
  -1 -12   3 4.21521 1.06999   4
  -1 -12   3 1.61192 0.51979   1
   1 -12  -3 4.20346 0.83371   4
   1  12  -3 3.47245 0.72828   3
   0 -12  -3 70.9853 3.50776   1
   0 -12   3 69.2952 3.44025   4
   0 -12   3 73.4714 3.13445   1
   0 -12  -3 63.6082 3.13453   4
   0  12  -3 73.7101 2.62734   3
  -1 -12  -3 81.3230 3.79270   1
   1 -12   3 90.3297 4.07826   4
   1 -12   3 87.7941 3.80753   1
  -1 -12  -3 85.7591 3.92082   4
   1  12   3 87.7685 3.72740   1
   2 -12   3 128.659 5.36224   4
   2 -12   3 125.223 5.17983   1
  -2 -12  -3 124.699 5.39413   4
  -2 -12  -3 123.020 4.90679   1
   2  12   3 120.683 4.77616   1
  -3 -12  -3 10.5894 2.16179   4
   3 -12   3 8.61491 1.74913   1
   3 -12   3 10.3432 1.87729   4
  -3 -12  -3 8.63610 1.61678   1
   3  12   3 9.22901 1.68830   1
   4 -12   3 49.1544 3.70263   1
   4 -12   3 48.6383 3.85800   4
  -4 -12  -3 49.0450 3.16190   1
  -4 -12  -3 49.4690 4.04248   4
   4  12   3 51.3732 3.23134   1
   5 -12   3 6.01812 1.82401   1
  -5 -12  -3 4.99460 2.17434   4
   6 -13  -3 17.4130 2.51274   3
   6 -13  -3 15.0787 2.60667   1
   6 -13  -3 13.0478 2.48935   2
  -6 -13   3 17.9147 2.71996   4
   6  13  -3 17.3491 2.65491   3
   6  13  -3 13.4718 2.20822   2
   5 -13  -3 18.8474 2.38371   2
  -5 -13   3 17.8721 2.34840   4
   5 -13  -3 17.1704 2.58524   1
   5  13  -3 19.8867 2.41221   2
   5  13  -3 18.3765 2.45618   3
   4 -13  -3 51.5761 3.30524   2
  -4 -13   3 53.2201 3.37291   4
   4 -13  -3 53.6300 3.69452   1
   4  13  -3 60.8863 3.40372   3
   4  13  -3 56.5936 3.15575   2
  -3 -13   3 12.3905 1.84352   4
   3 -13  -3 17.3344 2.46641   1
   3 -13  -3 13.3605 1.74184   2
   3  13  -3 12.6371 1.64699   3
   3  13  -3 12.3905 1.44928   2
  -2 -13   3 71.9317 2.49792   1
  -2 -13   3 77.5624 3.73742   4
   2  13  -3 76.8764 3.36613   3
   2  13  -3 70.9313 3.09292   2
   1 -13  -3 17.0212 1.43271   4
   1 -13  -3 15.6622 2.10052   1
  -1 -13   3 18.2982 1.33760   1
   1  13  -3 18.8946 1.43562   3
   0 -13   3 47.6322 2.48334   1
   0 -13  -3 46.3383 2.90033   1
   0 -13  -3 51.4267 2.75296   4
  -1 -13  -3 30.8379 2.54160   4
   1 -13   3 28.2941 2.24396   4
   1 -13   3 26.8662 2.12052   1
  -1 -13  -3 27.3036 2.27220   1
   1  13   3 29.6052 2.05383   1
  -2 -13  -3 -0.0924 0.86228   1
   2 -13   3 0.06232 0.91113   4
   2 -13   3 -0.3610 0.86621   1
  -2 -13  -3 0.18828 1.23029   4
   2  13   3 -0.6614 0.79834   1
  -3 -13  -3 126.696 5.20112   1
   3 -13   3 130.601 5.79440   1
  -3 -13  -3 121.503 5.91308   4
   3 -13   3 129.277 5.84754   4
   3  13   3 119.270 5.03053   1
  -4 -13  -3 26.8470 3.44747   4
   4 -13   3 32.1735 3.41935   4
  -4 -13  -3 31.3322 2.61443   1
   4 -13   3 33.7582 3.49469   1
   4  13   3 30.2942 2.70737   1
  -5 -13  -3 1.44879 2.01975   4
   5 -13   3 2.29587 1.67950   1
   6 -14  -3 6.59286 1.78256   3
   6 -14  -3 4.69426 1.59475   2
   6 -14  -3 5.81327 2.02761   1
  -6 -14   3 2.95652 1.43584   4
   6  14  -3 3.95409 1.35145   2
   6  14  -3 3.72164 1.60961   3
  -5 -14   3 94.3959 4.94783   4
   5 -14  -3 99.2136 5.04664   2
   5 -14  -3 98.4699 5.16391   1
   5  14  -3 88.2532 4.75425   3
   5  14  -3 90.5097 4.65702   2
   4 -14  -3 6.92758 1.46467   2
  -4 -14   3 5.22314 1.43651   4
   4 -14  -3 7.03179 1.95595   1
   4  14  -3 4.90055 1.18992   2
   4  14  -3 4.75846 1.32302   3
   3 -14  -3 432.087 13.0339   2
   3 -14  -3 432.008 13.4722   1
  -3 -14   3 455.436 13.6691   4
   3  14  -3 446.021 13.0708   3
   3  14  -3 439.523 12.7692   2
  -2 -14   3 97.8668 4.38645   4
   2  14  -3 91.0614 3.65525   2
   2  14  -3 87.8835 3.82316   3
   1 -14  -3 72.3404 3.93916   1
   1 -14  -3 76.1047 3.02377   4
  -1 -14   3 70.9126 2.92828   1
   1  14  -3 72.9904 3.04891   3
   0 -14   3 5.10468 1.07545   1
   0 -14  -3 5.69026 1.42787   1
   0 -14  -3 4.30889 1.20193   4
   0 -14   3 4.81342 1.13443   4
   1 -14   3 0.72302 0.75214   1
  -1 -14  -3 0.60913 1.11290   4
   1 -14   3 -0.4093 0.65764   4
  -1 -14  -3 -0.0226 0.92443   1
   2 -14   3 20.6608 2.35251   1
   2 -14   3 17.4118 2.22166   4
  -2 -14  -3 19.1035 2.14959   1
  -2 -14  -3 18.2225 2.33828   4
   2  14   3 19.2218 2.09152   1
  -3 -14  -3 213.639 8.42630   4
   3 -14   3 216.527 8.21421   1
   3 -14   3 222.159 8.38290   4
  -3 -14  -3 218.474 7.58310   1
   3  14   3 228.591 7.58065   1
   4 -14   3 1.08832 1.37575   4
  -4 -14  -3 1.82232 1.04965   1
   4 -14   3 1.18468 1.19863   1
  -4 -14  -3 1.39675 1.79296   4
   4  14   3 1.78341 1.12729   1
   5 -14   3 5.75020 2.15569   1
  -5 -14  -3 5.12697 2.33587   4
   6 -15  -3 -0.7128 1.55491   1
  -6 -15   3 0.18180 1.22940   4
   6  15  -3 0.11245 0.87399   2
   6  15  -3 0.78933 1.22484   3
   5 -15  -3 1.11674 1.17482   2
   5 -15  -3 1.27958 1.50743   1
  -5 -15   3 2.37571 1.30429   4
   5  15  -3 2.24840 1.17167   3
   5  15  -3 0.21133 0.80198   2
   4 -15  -3 41.9324 3.06846   2
  -4 -15   3 43.2186 3.18747   4
   4 -15  -3 39.1317 3.44191   1
   4  15  -3 37.5558 2.67199   2
   4  15  -3 36.1128 2.80412   3
   3 -15  -3 347.135 11.4198   1
   3 -15  -3 348.376 10.8729   2
  -3 -15   3 347.021 11.3742   4
   3  15  -3 356.137 10.5981   2
   3  15  -3 341.077 10.7999   3
  -2 -15   3 330.029 10.5324   4
   2  15  -3 329.028 9.67071   2
   2  15  -3 316.444 9.78656   3
   1 -15  -3 39.5021 3.16111   1
  -1 -15   3 47.1319 2.27591   1
   1 -15  -3 44.5284 2.28797   4
   1  15  -3 46.0416 2.39334   3
   0 -15   3 97.6735 4.46538   4
   0 -15   3 95.6441 3.92538   1
   0 -15  -3 99.9227 4.14221   4
   0 -15  -3 90.6331 4.42353   1
  -1 -15  -3 1.16415 1.13369   1
   1 -15   3 1.06556 0.98092   4
   1 -15   3 2.59662 0.98234   1
  -1 -15  -3 0.72845 1.15892   4
   2 -15   3 85.1761 4.28119   1
  -2 -15  -3 79.0668 3.92062   1
   2 -15   3 81.1028 4.28498   4
  -2 -15  -3 77.9868 4.42826   4
   2  15   3 82.4382 3.84803   1
   3 -15   3 1.53391 1.30358   4
   3 -15   3 1.13468 1.21476   1
  -3 -15  -3 -1.3533 1.46260   4
  -3 -15  -3 2.19579 1.11105   1
   3  15   3 0.14231 1.11006   1
   4 -15   3 47.4488 3.86404   1
  -4 -15  -3 56.1420 4.48959   4
   4 -15   3 62.6821 4.33701   4
   4  15   3 51.1987 3.39101   1
   5 -15   3 -0.1628 1.38450   1
  -5 -15  -3 -0.0756 1.93244   4
  -6 -16   3 -0.2037 1.26232   4
   6 -16  -3 0.18204 1.57194   1
   6  16  -3 0.25840 1.22284   3
   6  16  -3 -0.4571 0.85398   2
   5 -16  -3 26.8586 3.05760   2
   5 -16  -3 26.1013 3.25624   1
  -5 -16   3 32.2182 3.41277   4
   5  16  -3 29.5525 3.23686   3
   5  16  -3 30.2014 2.76201   2
   4 -16  -3 81.8356 4.76726   1
   4 -16  -3 68.2969 4.13697   2
  -4 -16   3 80.7934 4.49839   4
   4  16  -3 83.8654 4.31258   3
   4  16  -3 76.8044 3.99096   2
   3 -16  -3 4.45856 1.82573   1
   3 -16  -3 4.00475 1.20761   2
  -3 -16   3 6.12609 1.56839   4
   3  16  -3 4.61849 1.29733   3
   3  16  -3 3.49717 0.94315   2
  -2 -16   3 48.4110 3.21422   4
   2 -16  -3 49.4211 3.78856   1
   2  16  -3 53.9669 2.91774   3
   2  16  -3 51.8045 2.73957   2
  -1 -16   3 22.8951 1.66011   1
   1 -16  -3 23.2649 1.71430   4
   1 -16  -3 25.7411 2.81597   1
   0 -16   3 36.6380 2.72409   4
   0 -16  -3 38.2813 2.59374   4
   0 -16   3 35.9029 2.34989   1
   0 -16  -3 38.5189 2.98980   1
   1 -16   3 94.4193 4.28894   1
  -1 -16  -3 94.7855 4.45036   1
  -1 -16  -3 93.5843 4.54824   4
   1 -16   3 95.1787 4.55847   4
  -2 -16  -3 54.2477 3.24535   1
   2 -16   3 56.9614 3.49290   1
  -2 -16  -3 49.9741 3.62575   4
   2 -16   3 46.2774 3.36524   4
  -3 -16  -3 7.50277 1.65588   1
   3 -16   3 7.12506 1.86977   4
   3 -16   3 6.32991 1.71690   1
  -3 -16  -3 4.55469 1.85887   4
   3  16   3 7.81898 1.58423   1
   4 -16   3 39.2579 3.75865   4
   4 -16   3 43.7884 3.66374   1
  -4 -16  -3 40.2241 4.33239   4
   5 -16   3 1.80988 1.66654   1
  -5 -16  -3 1.51805 2.04312   4
   6 -17  -3 11.4462 2.63826   1
  -6 -17   3 9.78317 2.16942   4
   6  17  -3 5.73365 1.64566   2
   6  17  -3 5.87500 1.85602   3
   5 -17  -3 2.72218 1.80120   1
   5 -17  -3 0.82215 1.28822   2
  -5 -17   3 3.82559 1.60461   4
   5  17  -3 3.90961 1.47911   3
   5  17  -3 5.83929 1.49169   2
   4 -17  -3 2.52910 1.70072   1
  -4 -17   3 0.63342 1.17914   4
   4 -17  -3 2.46354 1.20358   2
   4  17  -3 2.65431 1.04375   2
   4  17  -3 2.56049 1.17355   3
   3 -17  -3 31.3719 2.69157   2
   3 -17  -3 27.3486 3.13538   1
  -3 -17   3 32.5099 2.82989   4
   3  17  -3 32.1693 2.38508   2
   3  17  -3 29.3488 2.45532   3
   2 -17  -3 16.4309 2.66104   1
  -2 -17   3 13.5706 2.02034   4
   2  17  -3 14.3165 1.85307   3
   2  17  -3 13.6723 1.60073   2
  -1 -17   3 52.6261 3.31933   4
   1 -17  -3 53.1368 3.75918   1
  -1 -17   3 51.4096 2.56928   1
   1 -17  -3 55.7313 2.73718   4
   0 -17   3 6.08781 1.40318   4
   0 -17  -3 7.25081 1.80831   1
   0 -17   3 6.56749 1.24927   1
   0 -17  -3 8.50765 1.55234   4
   1 -17   3 4.29391 1.35446   1
  -1 -17  -3 5.76978 1.72015   4
   1 -17   3 4.07451 1.34046   4
  -1 -17  -3 4.55462 1.58369   1
  -2 -17  -3 144.118 5.78885   1
   2 -17   3 138.463 6.12759   4
   2 -17   3 150.259 6.14816   1
  -2 -17  -3 140.445 6.27816   4
   3 -17   3 0.71414 1.33070   1
  -3 -17  -3 -1.0454 1.51196   4
   3 -17   3 -0.5940 1.21597   4
  -3 -17  -3 1.29033 1.16090   1
   4 -17   3 7.60581 2.13226   1
  -4 -17  -3 5.96574 2.29867   4
   4 -17   3 5.70125 2.03579   4
   5 -17   3 2.06183 1.66389   1
  -5 -17  -3 2.64111 2.43958   4
  -6 -18   3 1.07547 1.56839   4
   6 -18  -3 0.63047 1.89718   1
   6  18  -3 -0.0887 0.99419   2
   6  18  -3 -0.5699 1.43148   3
  -5 -18   3 1.68445 1.32802   4
   5 -18  -3 2.98155 1.44055   2
   5 -18  -3 -0.3537 1.49535   1
   5  18  -3 0.59409 1.33262   3
   5  18  -3 -0.4397 0.74277   2
   4 -18  -3 1.40116 1.07171   2
  -4 -18   3 2.20118 1.47885   4
   4 -18  -3 2.95663 1.95970   1
   4  18  -3 3.50039 1.37421   3
   4  18  -3 1.16393 0.95784   2
   3 -18  -3 1.77499 1.08708   2
  -3 -18   3 0.33914 1.04693   4
   3 -18  -3 4.44125 1.81016   1
   3  18  -3 2.46523 1.20977   3
   3  18  -3 1.85476 0.88214   2
  -2 -18   3 137.406 6.00218   4
   2 -18  -3 139.884 6.47913   1
  -1 -18   3 43.7734 3.16062   4
   1 -18  -3 43.8314 2.48130   4
  -1 -18   3 43.5069 2.41146   1
   1 -18  -3 43.7731 3.54620   1
   0 -18  -3 7.19699 1.46821   4
   0 -18   3 9.00363 1.43633   1
   0 -18   3 5.57435 1.49978   4
   0 -18  -3 8.62014 1.95168   1
   1 -18   3 111.948 5.21386   4
   1 -18   3 110.888 4.86375   1
  -1 -18  -3 106.215 4.98718   1
  -1 -18  -3 113.165 5.19231   4
  -2 -18  -3 9.15553 1.86685   1
   2 -18   3 7.61123 1.69126   4
  -2 -18  -3 10.2764 2.26031   4
   2 -18   3 7.80120 1.67926   1
   3 -18   3 2.63248 1.47250   1
  -3 -18  -3 3.31416 1.31946   1
  -3 -18  -3 2.65574 1.78620   4
   3 -18   3 2.41048 1.41226   4
   4 -18   3 13.4138 2.54482   1
  -4 -18  -3 9.85384 2.68450   4
   4 -18   3 13.5840 2.66967   4
  -5 -18  -3 -0.3305 2.21043   4
   5 -18   3 0.76461 1.69698   1
  -5 -19   3 29.4180 3.60018   4
   5 -19  -3 30.1550 3.71858   1
   5  19  -3 30.7844 3.46854   3
   5  19  -3 24.7239 2.76535   2
   4 -19  -3 49.8761 3.71436   2
   4 -19  -3 53.5092 4.30928   1
  -4 -19   3 59.1301 4.20633   4
   4  19  -3 55.8585 3.53994   2
   4  19  -3 58.6867 3.81188   3
   3 -19  -3 11.6482 1.95132   2
  -3 -19   3 13.0639 2.19786   4
   3 -19  -3 14.7091 2.61350   1
   3  19  -3 9.97966 1.61701   2
  -2 -19   3 59.1061 3.80359   4
   2 -19  -3 52.8997 4.10213   1
  -1 -19   3 2.14001 1.27435   4
   1 -19  -3 2.77133 1.06227   4
  -1 -19   3 3.28374 1.02530   1
   1 -19  -3 0.04051 1.58850   1
   0 -19  -3 0.59073 1.53028   1
   0 -19   3 1.30402 0.90793   1
   0 -19  -3 1.61319 1.14865   4
   0 -19   3 0.95559 1.07822   4
   1 -19   3 16.0351 2.24890   4
  -1 -19  -3 10.0489 2.04413   4
   1 -19   3 15.4576 2.01420   1
  -1 -19  -3 16.5117 2.36936   1
   2 -19   3 93.1563 4.80851   1
  -2 -19  -3 93.8165 4.63322   1
   2 -19   3 88.3455 4.82400   4
  -2 -19  -3 90.5183 5.03265   4
  -3 -19  -3 13.3501 2.27156   1
   3 -19   3 13.0413 2.33913   1
  -3 -19  -3 14.1335 2.81708   4
   3 -19   3 18.1222 2.69726   4
   4 -19   3 7.32695 2.21081   1
   4 -19   3 7.41635 2.30940   4
  -4 -19  -3 5.62932 2.43742   4
   5 -20  -3 0.07609 1.68443   1
  -5 -20   3 2.69466 1.69319   4
   5  20  -3 1.62213 1.10893   2
  -4 -20   3 179.495 7.92942   4
   4 -20  -3 170.310 7.38280   2
   4 -20  -3 179.116 7.97136   1
   4  20  -3 174.303 7.04736   2
   3 -20  -3 16.1271 2.23018   2
  -3 -20   3 13.1144 2.23340   4
   3 -20  -3 16.4927 2.84794   1
   3  20  -3 14.7497 1.90868   2
   2 -20  -3 1.34275 1.73452   1
  -2 -20   3 1.05059 1.14152   4
   1 -20  -3 23.6131 3.17601   1
  -1 -20   3 26.6174 2.95420   4
   0 -20   3 0.90987 1.19233   4
   0 -20   3 1.83613 1.03271   1
   0 -20  -3 1.85377 1.14880   4
   0 -20  -3 1.22095 1.55994   1
   1 -20   3 6.15673 1.63025   4
  -1 -20  -3 5.73501 2.02042   1
   1 -20   3 5.76452 1.51055   1
  -1 -20  -3 5.89897 1.65308   4
  -2 -20  -3 94.9957 4.79861   1
   2 -20   3 96.9358 5.11326   4
   2 -20   3 101.014 5.06541   1
  -2 -20  -3 95.3361 5.27528   4
   3 -20   3 26.3620 3.13018   1
   3 -20   3 33.7596 3.58285   4
  -3 -20  -3 25.0204 3.45243   4
  -4 -20  -3 45.7555 4.87265   4
   4 -20   3 36.3589 4.09674   1
   4 -20   3 43.6264 4.03969   4
   5 -21  -3 65.0601 4.97072   1
  -5 -21   3 58.2454 4.60419   4
   5  21  -3 56.6366 4.07210   2
   4 -21  -3 6.67594 2.51458   1
  -4 -21   3 7.26435 2.03600   4
   4 -21  -3 7.51951 1.94833   2
   4  21  -3 5.73061 1.48188   2
   3 -21  -3 0.31150 1.02201   2
   3 -21  -3 3.01549 1.82712   1
  -3 -21   3 -0.0497 1.12795   4
   3  21  -3 -0.4925 0.68633   2
  -2 -21   3 143.249 6.58849   4
   2 -21  -3 147.919 6.93182   1
  -1 -21   3 58.5673 3.94067   4
   1 -21  -3 58.7423 4.37019   1
   0 -21  -3 59.9812 3.49253   4
   0 -21   3 59.4119 3.96626   4
   0 -21  -3 57.1148 4.09482   1
   0 -21   3 60.1234 3.37115   1
   1 -21   3 52.6206 3.78445   4
  -1 -21  -3 57.4343 3.80870   4
  -1 -21  -3 57.0361 3.94092   1
   1 -21   3 57.9566 3.60440   1
  -2 -21  -3 32.3301 3.50469   4
  -2 -21  -3 42.0490 3.41915   1
   2 -21   3 46.4861 3.55941   4
   2 -21   3 37.9677 3.30135   1
  -3 -21  -3 -1.2698 1.72799   4
   3 -21   3 0.86643 1.40778   4
   3 -21   3 0.62587 1.34329   1
   4 -21   3 1.36247 1.74059   4
  -4 -21  -3 4.80939 2.50177   4
   4 -21   3 0.33913 1.71848   1
  -5 -22   3 13.4554 2.77049   4
   5 -22  -3 8.92655 2.43888   1
   5  22  -3 7.39346 1.83861   2
  -4 -22   3 11.8102 2.48108   4
   4 -22  -3 14.1655 3.03844   1
   4  22  -3 15.3770 2.31558   2
   3 -22  -3 17.1493 2.41933   2
   3 -22  -3 15.2044 2.81541   1
  -3 -22   3 16.2104 2.60672   4
  -2 -22   3 52.5573 3.84668   4
   2 -22  -3 46.6964 4.15398   1
  -1 -22   3 25.0854 2.95036   4
   1 -22  -3 31.2577 3.68633   1
   0 -22  -3 1.26765 1.73230   1
   0 -22  -3 1.59431 1.30351   4
   0 -22   3 0.74506 0.96564   1
   0 -22   3 -0.0303 1.14762   4
  -1 -22  -3 103.387 5.31719   1
   1 -22   3 95.8820 5.15775   4
  -1 -22  -3 94.8166 5.00741   4
   1 -22   3 93.1709 4.74969   1
  -2 -22  -3 17.8117 2.90186   4
   2 -22   3 18.8112 2.69094   4
   2 -22   3 15.3934 2.42834   1
  -2 -22  -3 13.6013 2.42121   1
  -3 -22  -3 -0.6396 1.79445   4
   3 -22   3 3.53658 1.73717   1
   3 -22   3 1.32432 1.56842   4
   4 -22   3 3.85022 1.99999   1
   4 -22   3 3.24280 2.02404   4
  -4 -22  -3 -0.8676 2.18883   4
   4 -23  -3 66.8758 5.07297   1
  -4 -23   3 62.6923 4.87231   4
   4  23  -3 72.3707 4.37427   2
   3 -23  -3 19.5526 3.31741   1
  -3 -23   3 18.0976 2.83194   4
  -2 -23   3 3.10878 1.58166   4
   2 -23  -3 1.07659 1.87457   1
  -1 -23   3 -0.2471 1.21163   4
   1 -23  -3 -2.4180 1.79308   1
   0 -23   3 89.4934 5.01959   4
   0 -23  -3 74.5001 4.96910   1
   0 -23   3 82.6923 4.17812   1
   0 -23  -3 78.3312 4.27027   4
   1 -23   3 15.6044 2.36370   1
  -1 -23  -3 17.5803 2.81921   1
   1 -23   3 16.5814 2.54773   4
  -1 -23  -3 13.5560 2.31458   4
  -2 -23  -3 -0.3080 1.50218   4
  -2 -23  -3 1.47251 1.72453   1
   2 -23   3 1.00033 1.43037   1
   2 -23   3 0.82434 1.32230   4
   3 -23   3 3.75717 1.69560   1
  -3 -23  -3 2.68635 2.03517   4
   3 -23   3 1.52094 1.62791   4
   4 -24  -3 12.7208 2.87931   1
  -4 -24   3 9.79901 2.35352   4
   4  24  -3 6.23061 1.85237   2
   3 -24  -3 10.0854 2.80978   1
  -3 -24   3 6.16185 2.02035   4
   2 -24  -3 13.4738 2.87935   1
  -2 -24   3 15.3137 2.72405   4
   1 -24  -3 34.3362 4.03022   1
  -1 -24   3 36.9018 3.46709   4
   0 -24  -3 -0.1001 1.14820   4
   0 -24  -3 -0.0412 2.04104   1
   0 -24   3 1.74521 1.40179   4
   0 -24   3 0.76735 1.07840   1
   1 -24   3 22.3655 2.74611   1
   1 -24   3 24.5794 3.09677   4
  -1 -24  -3 26.4441 3.38350   1
  -1 -24  -3 21.4099 2.82817   4
   2 -24   3 27.5703 3.23827   1
  -2 -24  -3 27.4679 3.49597   1
   2 -24   3 22.4382 3.06225   4
  -2 -24  -3 22.9450 3.25123   4
   3 -24   3 1.07123 1.53746   1
   3 -24   3 0.99516 1.66787   4
  -3 -24  -3 3.51468 2.12378   4
   4 -25  -3 4.84484 2.38665   1
  -4 -25   3 0.49416 1.56480   4
  -3 -25   3 22.8904 3.26498   4
   3 -25  -3 23.6236 3.72209   1
   2 -25  -3 14.8609 3.02415   1
  -2 -25   3 9.60223 2.44031   4
   1 -25  -3 52.7988 4.65780   1
  -1 -25   3 54.3585 4.20237   4
   0 -25   3 47.9603 3.97093   4
   0 -25  -3 46.3756 4.53021   1
  -1 -25  -3 47.8283 3.79670   4
   1 -25   3 43.3154 3.80339   4
  -1 -25  -3 46.6217 4.43974   1
   1 -25   3 47.3235 3.68166   1
  -2 -25  -3 15.8647 2.79195   4
   2 -25   3 17.6194 2.74977   1
   2 -25   3 18.2378 2.83033   4
  -3 -25  -3 -0.6160 2.01416   4
   3 -25   3 2.59257 1.70910   1
   3 -25   3 0.29702 1.66953   4
  -3 -26   3 -0.2761 1.52100   4
   3 -26  -3 -4.3719 1.86996   1
  -2 -26   3 0.77308 1.51697   4
   2 -26  -3 -0.0332 2.12752   1
   1 -26  -3 64.6237 5.11863   1
  -1 -26   3 69.8754 4.81662   4
   0 -26  -3 -1.6913 2.05670   1
   0 -26   3 0.30222 1.41221   4
   1 -26   3 3.74808 1.63561   1
   1 -26   3 5.38910 1.98983   4
  -1 -26  -3 5.65889 1.96446   4
  -1 -26  -3 1.56541 2.29191   1
   2 -26   3 2.16565 1.56571   1
   2 -26   3 2.31400 1.74204   4
  -2 -26  -3 -0.0991 1.75720   4
   3 -27  -3 1.20975 2.39214   1
  -3 -27   3 1.71973 1.74766   4
   2 -27  -3 -1.3336 2.01106   1
  -2 -27   3 1.56408 1.67728   4
  -1 -27   3 3.66917 1.72636   4
   1 -27  -3 2.88217 2.33040   1
   0 -27   3 1.05950 1.59743   4
   0 -27  -3 4.74967 2.69835   1
   1 -27   3 -0.1721 1.42677   1
   1 -27   3 -1.9718 1.35772   4
  -1 -27  -3 -0.8860 2.08185   1
  -1 -27  -3 0.18336 1.48804   4
   2 -27   3 13.4600 2.70478   4
   2 -27   3 9.63931 2.25058   1
  -2 -27  -3 13.5417 2.59308   4
  -2 -28   3 5.83443 2.17788   4
   2 -28  -3 -0.2149 2.34766   1
  -1 -28   3 0.28433 1.51575   4
   1 -28  -3 2.72980 2.41480   1
   0 -28  -3 -1.4001 2.26852   1
   0 -28   3 0.50143 1.67947   4
   1 -28   3 2.48951 1.65987   1
  -1 -28  -3 -1.3145 1.48526   4
   1 -28   3 0.49683 1.68755   4
  -1 -28  -3 -5.7250 2.04740   1
  -1 -29   3 10.5191 2.52843   4
   1 -29  -3 2.66758 2.57544   1
   0 -29   3 1.53461 1.85062   4
   0 -29  -3 -3.6227 2.30951   1
   7   0  -4 -0.9748 0.87950   2
   7   0  -4 -0.4820 1.05801   3
   6   0  -4 2.90275 1.25209   2
   6   0  -4 3.30501 1.33129   3
   5   0  -4 0.48091 0.79963   2
   5   0  -4 -0.3060 0.76065   3
   4   0  -4 47.3561 2.96783   3
   4   0  -4 41.9233 2.40714   2
   4   0  -4 44.8905 2.55011   1
  -3   0   4 0.09217 0.35576   4
   3   0  -4 0.15504 0.51242   3
   3   0  -4 0.63947 0.65973   1
   3   0  -4 -0.1603 0.31946   2
   2   0  -4 591.359 15.5638   1
  -2   0   4 590.991 15.4757   1
   2   0  -4 589.572 14.9697   2
  -1   0   4 0.52461 0.59306   4
   0   0   4 75.6671 3.38590   4
   0   0   4 77.6256 3.34647   1
   0   0  -4 77.7285 2.44929   2
  -1   0  -4 0.52390 0.43151   2
   1   0   4 0.43056 0.58808   1
   2   0   4 82.5913 3.89421   1
   3   0   4 -0.8918 0.79257   1
   4   0   4 13.5885 2.29173   1
   5   0   4 0.39956 1.24974   1
   6   0   4 15.9673 2.92185   1
   7  -1  -4 8.13151 2.04337   2
   7  -1  -4 5.42470 1.65183   3
   7   1  -4 8.51625 2.09842   3
   7   1  -4 9.48035 2.18658   2
   6  -1  -4 24.5139 2.98027   3
   6  -1  -4 21.8949 2.68046   2
   6   1  -4 28.2185 3.05226   2
   6   1  -4 26.7845 3.07452   3
   5  -1  -4 14.3534 1.85709   2
   5  -1  -4 20.3408 2.25363   1
   5  -1  -4 12.6337 2.03945   3
   5   1  -4 18.1545 2.30912   3
   5   1  -4 14.9442 1.93916   2
   4  -1  -4 36.0299 2.66790   3
  -4  -1   4 38.5615 2.02219   4
   4  -1  -4 37.3643 2.24203   2
   4  -1  -4 37.4215 2.44109   1
   4   1  -4 36.7481 2.23958   1
   4   1  -4 32.2722 2.48891   3
   4   1  -4 36.5955 2.20174   2
   3  -1  -4 67.2822 3.00274   1
  -3   1   4 69.4102 2.55529   4
   3   1  -4 64.6763 2.62073   2
   3   1  -4 65.7050 2.80378   1
   3   1  -4 65.3361 3.33090   3
   2  -1  -4 57.5783 2.60395   1
   2  -1  -4 56.7307 2.02390   2
  -2  -1   4 47.9737 2.33548   4
  -2  -1   4 55.4332 2.46212   1
  -2   1   4 58.2485 2.35556   4
   2   1  -4 63.5155 2.58632   1
   2   1  -4 55.6395 1.95144   2
  -2   1   4 58.6920 2.51744   1
   1  -1  -4 1157.77 29.4620   1
  -1  -1   4 1157.33 29.4076   1
  -1  -1   4 1171.63 30.1723   4
  -1   1   4 1196.26 30.0790   4
   1   1  -4 1156.13 29.3856   1
  -1   1   4 1162.71 29.4864   1
   0  -1   4 186.374 6.28251   1
   0  -1   4 195.668 6.52371   4
   0  -1  -4 203.495 5.43279   2
   0   1  -4 202.342 5.32835   2
   0   1   4 198.117 6.43015   1
   0   1   4 190.424 6.45701   4
   1  -1   4 0.04372 0.65879   4
   1  -1   4 0.13499 0.55603   1
  -1  -1  -4 0.34092 0.41499   2
   1   1   4 0.12574 0.35672   1
  -1   1  -4 0.57139 0.43487   2
   3  -1   4 21.9467 2.48997   1
   3   1   4 18.5395 2.30287   1
   4  -1   4 97.9190 5.11811   1
   4   1   4 91.2478 4.85308   1
   5  -1   4 7.88626 2.11032   1
   5   1   4 5.06222 1.75754   1
   6  -1   4 2.77769 1.80476   1
   6   1   4 1.17186 1.62485   1
   7  -2  -4 15.0808 2.43775   3
   7  -2  -4 9.66360 2.20225   2
   7   2  -4 8.09891 1.94629   2
   7   2  -4 6.97644 1.85218   3
   6  -2  -4 16.7421 2.38568   2
   6  -2  -4 16.1803 2.40397   3
   6   2  -4 19.2901 2.63577   3
   6   2  -4 13.4812 2.12054   2
   5  -2  -4 115.640 4.90304   2
   5  -2  -4 119.979 5.39008   3
   5  -2  -4 106.363 4.45994   1
   5   2  -4 112.115 5.16789   3
   5   2  -4 103.934 4.71386   2
   4  -2  -4 201.736 6.42145   2
   4  -2  -4 199.573 7.13653   3
  -4  -2   4 186.407 6.05779   4
   4  -2  -4 191.132 6.40155   1
   4   2  -4 154.681 6.64267   3
   4   2  -4 193.048 6.29241   2
   4   2  -4 192.774 5.91360   1
  -3  -2   4 168.758 5.36294   4
   3  -2  -4 164.325 5.60128   1
   3   2  -4 167.181 6.09711   3
  -3   2   4 169.967 4.91035   4
   3   2  -4 158.170 5.14593   1
   3   2  -4 165.485 5.13291   2
  -2  -2   4 135.020 4.51983   4
  -2  -2   4 136.927 4.35198   1
   2  -2  -4 125.939 4.52693   1
   2   2  -4 133.726 4.37173   1
  -2   2   4 130.870 4.20070   4
   2   2  -4 130.405 3.72382   2
  -1  -2   4 -0.1454 0.47822   1
  -1  -2   4 1.53520 0.58702   4
   1  -2  -4 2.06646 0.69781   1
  -1   2   4 0.94846 0.61105   1
  -1   2   4 0.62118 0.44590   4
   0  -2   4 47.4152 2.58263   4
   0  -2   4 44.5345 2.37814   1
   0  -2  -4 45.9836 1.75248   2
   0   2   4 44.4200 2.42985   4
   0   2  -4 46.8129 1.62159   2
   0   2   4 49.4454 2.55767   1
   1  -2   4 8.88478 1.41398   4
  -1  -2  -4 9.45856 1.04075   2
   1  -2   4 9.61522 1.40196   1
  -1   2  -4 10.0200 1.04344   2
   3  -2   4 3.91622 1.32082   1
   3   2   4 5.70565 1.41333   1
   4  -2   4 26.5275 2.96570   1
   4   2   4 20.3953 2.60295   1
   5  -2   4 17.1982 2.74661   1
   5   2   4 14.2272 2.41668   1
   6  -2   4 -1.2558 1.60663   1
   6   2   4 -0.2375 1.68988   1
   7  -3  -4 1.52898 1.30076   3
   7  -3  -4 6.44518 1.92126   2
   7   3  -4 3.97878 1.47611   2
   7   3  -4 2.13520 1.35562   3
   6  -3  -4 67.0475 4.26641   3
   6  -3  -4 69.3161 4.16803   2
   6   3  -4 75.3136 4.22052   2
   6   3  -4 70.9831 4.26789   3
   5  -3  -4 3.07343 1.20196   3
   5  -3  -4 3.87682 1.21838   2
   5  -3  -4 1.18739 1.02988   1
   5   3  -4 3.33947 1.03920   2
   5   3  -4 2.99708 1.17497   3
   4  -3  -4 58.8271 3.19072   1
   4  -3  -4 56.1625 3.30938   3
   4  -3  -4 56.9825 2.83874   2
  -4  -3   4 56.7202 2.70063   4
   4   3  -4 53.1451 2.50112   1
   4   3  -4 47.3588 3.06622   3
   4   3  -4 54.0509 2.73943   2
   3  -3  -4 304.095 9.19840   1
  -3  -3   4 312.315 9.06944   4
  -3   3   4 316.357 8.32103   4
   3   3  -4 309.762 9.72041   3
   3   3  -4 306.928 8.68749   2
   3   3  -4 308.855 8.58769   1
   2  -3  -4 23.9157 1.79665   1
  -2  -3   4 23.9161 1.62899   4
  -2  -3   4 23.3855 1.43872   1
   2   3  -4 22.6783 1.06599   2
   2   3  -4 22.5788 1.73796   3
   2   3  -4 22.2505 1.44719   1
  -2   3   4 23.4632 1.33144   4
  -1  -3   4 20.3746 1.50122   1
   1  -3  -4 24.5713 1.74060   1
  -1  -3   4 23.0656 1.67760   4
  -1   3   4 23.3043 1.64813   1
   0  -3   4 24.2157 1.73340   1
   0  -3  -4 22.8431 1.18766   2
   0  -3  -4 22.8239 1.77183   1
   0  -3   4 25.2865 1.86515   4
   0   3   4 22.2683 1.79565   1
   0   3  -4 23.4303 1.06726   2
   1  -3   4 79.0076 3.59340   1
  -1  -3  -4 85.2228 3.15551   2
   1  -3   4 75.4004 3.75180   4
   1   3   4 81.8494 3.67394   1
  -1   3  -4 76.4253 2.92367   2
   3  -3   4 4.67564 1.39052   1
   3   3   4 3.29699 1.22125   1
   4  -3   4 28.3820 3.20093   1
   4   3   4 29.4214 3.13124   1
   5  -3   4 0.84580 1.45461   1
   5   3   4 -0.0360 1.31105   1
   7  -4  -4 1.52303 1.35881   3
   7  -4  -4 -0.5025 1.04198   2
   7   4  -4 1.81789 1.26238   3
   7   4  -4 -0.6297 0.95237   2
   6  -4  -4 0.29645 0.84040   2
   6  -4  -4 -0.2157 0.95340   3
   6   4  -4 -0.0092 0.89865   3
   6   4  -4 1.35225 0.93229   2
   5  -4  -4 -0.0654 0.88536   3
   5  -4  -4 1.22952 0.97676   1
   5  -4  -4 0.27308 0.69620   2
   5   4  -4 1.14076 0.78877   2
   5   4  -4 1.97437 0.99184   3
  -4  -4   4 79.1416 3.40157   4
   4  -4  -4 72.7126 3.72053   1
   4  -4  -4 80.4201 3.55391   2
   4   4  -4 81.3170 3.98014   3
   4   4  -4 72.7817 3.33864   2
   3  -4  -4 0.04949 0.85527   1
  -3  -4   4 2.23987 0.76285   4
   3   4  -4 2.53023 0.69322   1
   3   4  -4 1.63629 0.58823   2
   3   4  -4 1.42720 0.79741   3
  -2  -4   4 185.670 6.04083   1
  -2  -4   4 207.354 6.65155   4
   2  -4  -4 212.616 6.74112   1
   2   4  -4 216.090 6.19517   1
   2   4  -4 209.724 5.67355   2
  -2   4   4 219.550 6.03318   4
   2   4  -4 216.806 6.90728   3
   1  -4  -4 3.22352 0.85923   1
  -1  -4   4 2.75158 0.71875   1
  -1  -4   4 2.68638 0.76715   4
  -1   4   4 4.47531 0.90124   1
   0  -4   4 220.183 7.10680   1
   0  -4  -4 237.705 7.33045   1
   0  -4   4 227.458 7.46454   4
   0  -4  -4 223.916 6.42329   2
   0   4   4 235.177 7.29686   1
   0   4  -4 228.565 6.11863   2
   1  -4   4 75.3662 3.74216   4
  -1  -4  -4 83.1929 3.15624   2
   1  -4   4 79.5828 3.58508   1
  -1   4  -4 78.9381 2.92869   2
   1   4   4 78.5650 3.63009   1
   3  -4   4 16.9694 2.28688   1
   3   4   4 19.0399 2.30073   1
   4  -4   4 40.7308 3.35974   1
   4   4   4 37.0533 3.06836   1
   5  -4   4 18.1309 2.80845   1
   5   4   4 15.8387 2.44322   1
   7  -5  -4 0.07993 0.99445   2
   7  -5  -4 0.64589 1.14556   3
   7   5  -4 1.09727 1.10554   3
   7   5  -4 -1.2673 0.78705   2
   6  -5  -4 4.39533 1.33998   2
   6  -5  -4 6.24316 1.68594   3
   6   5  -4 5.53055 1.46124   2
   6   5  -4 5.01558 1.54960   3
   5  -5  -4 50.1943 3.16429   1
  -5  -5   4 50.6213 2.94939   4
   5  -5  -4 54.3919 3.29567   2
   5  -5  -4 53.1628 3.51186   3
   5   5  -4 47.4440 3.20953   3
   5   5  -4 47.1361 2.98845   2
   4  -5  -4 1.13546 0.75742   2
  -4  -5   4 1.96432 0.79805   4
   4  -5  -4 3.06232 1.32313   1
   4   5  -4 1.51724 0.92171   3
   4   5  -4 2.05955 0.75897   2
   3  -5  -4 95.1417 4.08459   1
  -3  -5   4 96.0280 3.79049   4
   3   5  -4 87.6683 3.99417   3
   3   5  -4 92.1794 3.13636   1
   3   5  -4 85.8144 3.27188   2
  -2  -5   4 155.058 5.32041   4
   2  -5  -4 150.018 5.36244   1
   2   5  -4 153.752 5.41313   3
   2   5  -4 151.977 4.72952   1
   2   5  -4 152.495 4.34280   2
   1  -5  -4 25.9498 1.88743   1
  -1  -5   4 23.2814 1.57367   1
  -1  -5   4 30.0081 1.93051   4
  -1   5   4 25.4754 1.82014   1
   1   5  -4 26.7312 1.68719   3
   0  -5  -4 247.752 7.80820   1
   0  -5  -4 243.265 7.04207   2
   0  -5   4 245.119 7.63733   1
   0  -5   4 257.988 8.09731   4
   0   5   4 252.285 7.85527   1
   0   5  -4 253.928 6.69922   2
   1  -5   4 0.96292 0.77139   4
   1  -5   4 1.75803 0.84552   1
  -1  -5  -4 1.90952 0.60368   2
  -1   5  -4 1.82678 0.53026   2
   1   5   4 0.98176 0.76455   1
   3  -5   4 1.19218 1.04204   1
   3   5   4 -0.8839 0.87268   1
   4  -5   4 4.93305 1.55447   1
   4   5   4 6.66204 1.69305   1
   5  -5   4 42.2822 3.71748   1
   5   5   4 38.8624 3.45750   1
   7  -6  -4 1.79156 1.19771   2
   7  -6  -4 0.21545 1.18534   3
   7   6  -4 -0.3658 1.00262   3
   7   6  -4 2.41586 1.40401   2
   6  -6  -4 5.54416 1.53355   2
   6  -6  -4 7.52591 1.76959   3
   6  -6  -4 7.75382 1.86505   1
   6   6  -4 6.12327 1.56370   2
   6   6  -4 5.14641 1.45172   3
   5  -6  -4 40.8798 2.90976   2
   5  -6  -4 42.4403 3.09986   3
   5  -6  -4 43.1486 3.03137   1
  -5  -6   4 42.5387 2.76719   4
   5   6  -4 36.2268 2.68260   2
   5   6  -4 36.5894 2.88478   3
   4  -6  -4 43.0592 3.06706   1
  -4  -6   4 44.6606 2.64558   4
   4  -6  -4 40.2942 2.58205   2
   4   6  -4 43.8157 2.84532   3
   4   6  -4 45.9487 2.53413   2
  -3  -6   4 45.6177 2.48668   4
   3  -6  -4 43.3199 2.78645   1
   3   6  -4 35.5048 1.93732   2
   3   6  -4 42.7332 1.84992   1
   3   6  -4 48.4243 2.71268   3
  -2  -6   4 95.5427 3.85713   4
   2  -6  -4 91.8727 3.98840   1
   2   6  -4 95.3796 3.03040   2
   2   6  -4 94.4663 3.31210   1
   2   6  -4 101.205 3.95498   3
   1  -6  -4 38.7916 2.34075   1
  -1  -6   4 34.6577 2.17347   4
  -1  -6   4 38.1569 1.97496   1
  -1   6   4 36.5132 2.18906   1
   1   6  -4 40.1929 2.05668   3
   0  -6   4 200.252 6.74080   4
   0  -6   4 193.263 6.30843   1
   0  -6  -4 193.467 5.78987   2
   0   6  -4 190.613 5.38366   2
   0   6  -4 196.274 5.81858   3
   1  -6   4 9.27165 1.54151   4
  -1  -6  -4 8.37260 1.08747   2
  -1  -6  -4 9.39116 1.53737   1
   1  -6   4 10.5417 1.50686   1
  -1   6  -4 10.1776 1.05618   2
  -1   6  -4 9.30005 0.78306   3
   1   6   4 9.19224 1.43264   1
   2  -6   4 57.5793 3.33653   1
   2   6   4 59.5567 3.37378   1
   3  -6   4 15.3378 2.20492   1
   3   6   4 12.6143 1.94519   1
   4  -6   4 3.12575 1.50265   1
   4   6   4 6.95202 1.68483   1
   5  -6   4 3.31114 1.46125   1
   5   6   4 0.95940 1.36781   1
   7  -7  -4 0.00561 1.14333   2
   7  -7  -4 -0.8556 1.09782   3
   7   7  -4 -0.6630 1.14984   3
   7   7  -4 0.55733 1.09010   2
   6  -7  -4 1.06091 1.05528   3
   6  -7  -4 0.74261 0.94344   2
   6  -7  -4 -0.0965 1.07307   1
   6   7  -4 -0.1031 0.85510   3
   6   7  -4 1.29276 1.02583   2
   5  -7  -4 12.0029 1.89099   2
   5  -7  -4 11.6469 1.98650   1
  -5  -7   4 6.64621 1.47333   4
   5  -7  -4 10.6737 1.87610   3
   5   7  -4 8.45272 1.60033   3
   5   7  -4 9.08966 1.57652   2
  -4  -7   4 5.41445 1.20471   4
   4  -7  -4 7.46188 1.77246   1
   4  -7  -4 6.21292 1.27620   2
   4   7  -4 5.93065 1.38941   3
   4   7  -4 6.10859 1.11908   2
  -3  -7   4 20.7438 1.78407   4
   3  -7  -4 18.8128 1.55009   2
   3  -7  -4 21.4697 2.27007   1
   3   7  -4 18.9559 1.18173   1
   3   7  -4 18.0871 1.96681   3
  -2  -7   4 132.003 4.88409   4
   2  -7  -4 133.680 5.08092   1
   2   7  -4 131.900 4.00766   2
   2   7  -4 132.463 4.17225   1
   2   7  -4 125.228 4.74874   3
  -1  -7   4 0.06981 0.50217   4
  -1  -7   4 1.94363 0.63580   1
   1  -7  -4 1.23988 0.82990   1
   1   7  -4 1.54295 0.60547   3
   1   7  -4 0.54405 0.24247   2
  -1   7   4 1.49114 0.72797   1
   0  -7   4 0.31467 0.57195   4
   0  -7   4 -0.7694 0.46757   1
   0  -7  -4 0.47134 0.39056   2
   0  -7  -4 0.44263 0.29195   1
   0   7  -4 0.26698 0.34967   2
   0   7   4 -0.1167 0.29395   1
   0   7  -4 -0.3440 0.35328   3
  -1  -7  -4 28.2247 2.17505   1
   1  -7   4 32.0950 2.18817   1
  -1   7  -4 29.6035 1.27628   3
   1   7   4 26.7544 2.10800   1
  -1   7  -4 26.4812 1.59002   2
   2  -7   4 195.630 7.56909   4
   2  -7   4 203.903 7.26430   1
   2   7   4 197.719 7.07803   1
   3  -7   4 18.7983 2.33601   1
   3  -7   4 24.0317 2.92723   4
   3   7   4 23.2816 2.62815   1
   4  -7   4 9.06282 1.96499   1
   4   7   4 10.7497 2.10686   1
   5  -7   4 0.89335 1.51373   1
   5   7   4 2.70829 1.53224   1
   7  -8  -4 -0.1221 1.18797   3
   7  -8  -4 0.81360 1.33029   2
   7   8  -4 1.63582 1.21939   3
   7   8  -4 0.06731 0.95094   2
   6  -8  -4 7.50395 1.85188   1
   6  -8  -4 4.87240 1.55547   3
   6  -8  -4 2.41892 1.27152   2
   6   8  -4 3.75006 1.34854   2
   6   8  -4 4.38035 1.50847   3
   5  -8  -4 53.1987 3.36692   2
  -5  -8   4 46.0187 3.08752   4
   5  -8  -4 46.2255 3.31036   1
   5   8  -4 47.8989 3.03356   2
   5   8  -4 52.2823 3.31926   3
   4  -8  -4 161.945 6.06491   2
  -4  -8   4 160.704 6.12852   4
   4  -8  -4 168.669 6.50653   1
   4   8  -4 168.128 6.42081   3
   4   8  -4 162.934 5.74133   2
   3  -8  -4 24.9692 1.79728   2
  -3  -8   4 23.8556 1.96058   4
   3  -8  -4 26.9725 2.64497   1
   3   8  -4 22.3689 1.96175   3
   2  -8  -4 4.84225 1.32752   1
  -2  -8   4 5.69978 1.10738   4
   2   8  -4 5.94726 0.73176   2
   2   8  -4 5.15453 1.03000   3
   1  -8  -4 160.224 5.72108   1
  -1  -8   4 162.161 5.22526   1
  -1  -8   4 160.351 5.79552   4
   1   8  -4 158.452 4.52561   2
   1   8  -4 160.511 5.22103   3
   0  -8   4 23.7406 2.00400   4
   0  -8  -4 16.1758 1.90229   1
   0  -8  -4 23.2027 1.49719   2
   0  -8   4 24.6067 1.80178   1
   0   8  -4 23.7928 1.35728   3
   0   8  -4 24.2318 1.34233   2
   0   8   4 19.0706 1.95800   1
  -1  -8  -4 3.18642 0.96712   1
   1  -8   4 3.53540 0.97278   1
  -1   8  -4 2.62441 0.43990   3
   1   8   4 3.72083 1.06508   1
  -1   8  -4 2.04015 0.62253   2
   2  -8   4 333.965 10.9136   4
  -2  -8  -4 320.378 10.1661   1
   2  -8   4 319.383 10.4344   1
   2   8   4 331.622 10.3060   1
   3  -8   4 13.9026 2.33027   4
   3  -8   4 11.7179 1.96407   1
   3   8   4 18.3839 2.36590   1
   4  -8   4 7.05183 1.76137   1
   4   8   4 3.53809 1.44319   1
   5  -8   4 -0.2291 1.40182   1
   5   8   4 1.45440 1.45657   1
   7  -9  -4 10.8000 2.30703   3
   7  -9  -4 18.2126 2.84618   2
   7   9  -4 15.4956 2.64418   2
   7   9  -4 12.2439 2.32159   3
   6  -9  -4 -0.9904 1.19822   1
   6  -9  -4 1.18891 0.99169   2
   6  -9  -4 0.07100 0.90096   3
   6   9  -4 0.41518 0.77113   2
   6   9  -4 -1.0200 0.88877   3
   5  -9  -4 0.47427 0.93899   2
  -5  -9   4 -0.0128 0.87093   4
   5  -9  -4 -1.2822 1.00048   1
   5   9  -4 -0.0008 0.80502   3
   5   9  -4 0.65987 0.75854   2
   4  -9  -4 449.511 12.9876   2
  -4  -9   4 421.692 13.0993   4
   4  -9  -4 437.537 13.2463   1
   4   9  -4 442.745 12.6041   2
   4   9  -4 432.489 13.2050   3
   3  -9  -4 46.1111 2.52074   2
   3  -9  -4 38.2782 3.08202   1
  -3  -9   4 42.5232 2.67404   4
   3   9  -4 39.9017 2.61680   3
   2  -9  -4 5.72485 1.41536   1
  -2  -9   4 4.76958 1.06504   4
   2   9  -4 4.75391 0.70723   2
   2   9  -4 3.81470 0.91230   3
   1  -9  -4 -0.2210 0.71373   1
  -1  -9   4 0.32745 0.48737   1
  -1  -9   4 -0.3832 0.56834   4
   1   9  -4 0.66279 0.48355   3
   0  -9  -4 161.739 6.34425   1
   0  -9   4 198.285 6.84111   4
   0  -9  -4 199.035 6.08634   2
   0  -9   4 193.148 6.30987   1
   0   9   4 171.878 6.39410   1
   0   9  -4 201.532 5.68433   2
   0   9  -4 204.661 5.70087   3
  -1  -9  -4 22.2311 2.03210   1
   1  -9   4 24.3063 2.01962   1
  -1   9  -4 23.1420 1.61916   2
   1   9   4 23.1519 2.01715   1
  -2  -9  -4 115.088 4.94597   1
   2  -9   4 120.552 5.44518   4
   2  -9   4 108.991 5.05285   1
   2   9   4 119.140 4.97773   1
   3  -9   4 143.434 6.25304   1
   3  -9   4 141.342 6.56061   4
  -3  -9  -4 151.347 5.93480   1
   3   9   4 148.126 6.04886   1
   4  -9   4 2.03712 1.30573   1
   4   9   4 4.50287 1.65944   1
   5  -9   4 0.61424 1.48573   1
   5   9   4 0.56755 1.38084   1
   6 -10  -4 6.22741 1.75522   3
   6 -10  -4 6.09878 1.84092   1
  -6 -10   4 6.84885 1.73546   4
   6 -10  -4 7.16324 1.86798   2
   6  10  -4 5.68336 1.67147   3
   6  10  -4 3.69270 1.33151   2
  -5 -10   4 62.9780 3.73889   4
   5 -10  -4 63.1187 3.84059   2
   5 -10  -4 64.0648 4.06485   1
   5  10  -4 66.7264 3.89379   3
   5  10  -4 61.1870 3.52990   2
   4 -10  -4 321.927 10.5942   1
  -4 -10   4 318.776 10.4268   4
   4 -10  -4 330.345 10.2689   2
   4  10  -4 321.260 9.88983   2
   4  10  -4 325.796 10.4908   3
   3 -10  -4 682.932 19.1622   1
  -3 -10   4 696.503 19.3162   4
   3 -10  -4 684.041 18.6633   2
   3  10  -4 687.635 18.9781   3
   2 -10  -4 1.77493 1.23539   1
  -2 -10   4 0.49589 0.63548   4
  -2 -10   4 0.22034 0.30203   1
   2  10  -4 0.07019 0.49312   3
   2  10  -4 0.65972 0.40133   2
   1 -10  -4 0.50309 0.36404   1
  -1 -10   4 1.17096 0.63587   1
  -1 -10   4 1.15032 0.74472   4
   1  10  -4 2.67831 0.67804   3
   0 -10   4 25.3743 1.88555   1
   0 -10   4 23.0748 2.04253   4
   0 -10  -4 23.6603 2.14267   1
   0  10  -4 22.6805 1.36790   3
   0  10   4 25.7886 2.02680   1
  -1 -10  -4 11.0159 1.66636   1
   1 -10   4 11.2245 1.61906   1
   1  10   4 11.1718 1.60644   1
  -2 -10  -4 67.7389 3.67074   1
   2 -10   4 66.7784 4.05131   4
   2 -10   4 74.0921 3.92491   1
   2  10   4 71.5962 3.75052   1
  -3 -10  -4 6.44558 1.61448   1
   3 -10   4 6.56701 1.84569   4
   3 -10   4 7.14264 1.57944   1
   3  10   4 7.10580 1.67266   1
   4 -10   4 1.37784 1.38193   1
  -4 -10  -4 0.87542 1.29736   1
   4  10   4 2.21184 1.43473   1
   5 -10   4 -0.6712 1.44639   1
   5  10   4 1.76050 1.53789   1
  -6 -11   4 1.22333 1.08908   4
   6 -11  -4 1.48610 1.48503   1
   6 -11  -4 1.37004 1.21881   2
   6 -11  -4 -0.0588 1.17957   3
   6  11  -4 0.85382 1.10441   3
   6  11  -4 1.00119 0.96411   2
  -5 -11   4 0.63103 0.93333   4
   5 -11  -4 2.25898 1.48135   1
   5 -11  -4 1.87385 1.05567   2
   5  11  -4 3.42587 1.08877   2
   5  11  -4 2.26243 1.20902   3
   4 -11  -4 50.6379 3.70251   1
  -4 -11   4 50.9187 3.23235   4
   4 -11  -4 48.0919 3.09365   2
   4  11  -4 48.9891 2.83118   2
   4  11  -4 46.0898 3.11039   3
   3 -11  -4 51.5188 2.87886   2
  -3 -11   4 51.3129 3.13977   4
   3 -11  -4 55.4859 3.73524   1
   3  11  -4 53.0104 3.07376   3
   3  11  -4 47.0618 2.53315   2
  -2 -11   4 22.6626 1.99998   4
   2 -11  -4 23.2650 2.64724   1
   2  11  -4 22.3835 1.41872   2
   2  11  -4 22.7857 1.77071   3
   1 -11  -4 1.15068 0.79023   4
   1 -11  -4 0.49455 0.27934   1
  -1 -11   4 0.30317 0.64453   4
  -1 -11   4 0.84070 0.55491   1
   1  11  -4 0.43695 0.48700   3
   0 -11   4 140.174 4.98778   1
   0 -11  -4 132.921 5.29584   1
   0  11  -4 128.229 4.15276   3
   0  11   4 128.427 5.04326   1
   1 -11   4 110.348 4.73363   1
  -1 -11  -4 114.245 4.86550   1
   1  11   4 116.528 4.79362   1
   2 -11   4 172.898 6.84447   1
  -2 -11  -4 185.821 6.76510   1
   2 -11   4 177.665 7.28129   4
   2  11   4 189.239 6.85148   1
   3 -11   4 35.8329 3.07885   1
  -3 -11  -4 36.3980 2.92440   1
   3 -11   4 45.6151 3.62230   4
   3  11   4 40.5640 3.00107   1
  -4 -11  -4 2.14452 1.42019   1
   4 -11   4 0.56615 1.18130   1
   4  11   4 0.86940 1.25403   1
  -5 -11  -4 -0.1176 1.26955   1
   5 -11   4 0.02820 1.53609   1
  -5 -11  -4 0.33645 2.04319   4
   5  11   4 -0.5657 1.33028   1
   6 -12  -4 2.08190 1.26085   3
  -6 -12   4 0.35823 1.17513   4
   6 -12  -4 2.23284 1.26223   2
   6 -12  -4 2.87143 1.76045   1
   6  12  -4 3.88457 1.29831   2
   6  12  -4 3.29745 1.37348   3
   5 -12  -4 42.7045 3.59882   1
   5 -12  -4 47.6736 3.34406   2
  -5 -12   4 39.2103 3.12715   4
   5  12  -4 42.9368 3.14647   3
   5  12  -4 37.5967 2.75758   2
  -4 -12   4 -0.4095 0.60840   4
   4 -12  -4 1.20310 0.88482   2
   4 -12  -4 -0.2225 1.34218   1
   4  12  -4 -1.0876 0.46861   2
   4  12  -4 -0.7778 0.82053   3
  -3 -12   4 67.1052 3.69619   4
   3 -12  -4 66.5726 4.24731   1
   3 -12  -4 64.7519 3.37318   2
   3  12  -4 60.5080 3.34619   3
   3  12  -4 62.0719 2.96647   2
  -2 -12   4 0.45053 0.71454   4
   2 -12  -4 0.23227 1.22932   1
  -2 -12   4 0.29517 0.34938   1
   2  12  -4 -0.4926 0.26363   2
   2  12  -4 -0.0917 0.55170   3
  -1 -12   4 1.65147 0.65711   1
   1 -12  -4 1.03341 0.49100   1
  -1 -12   4 1.77470 0.86664   4
   1 -12  -4 0.19419 0.81437   4
   1  12  -4 1.20111 0.60211   3
   0 -12   4 61.0308 3.04662   1
   0 -12  -4 55.8636 3.27703   1
   0  12  -4 59.5724 2.37431   3
  -1 -12  -4 413.445 12.4340   1
   1 -12   4 409.378 12.9226   4
   1 -12   4 410.647 12.2903   1
   1  12   4 421.782 12.4035   1
   2 -12   4 338.077 11.5198   4
  -2 -12  -4 349.625 10.8697   1
   2 -12   4 348.508 11.1061   1
   2  12   4 334.007 10.6710   1
  -3 -12  -4 22.0830 2.59124   1
   3 -12   4 20.7885 2.79231   4
   3 -12   4 14.8617 2.34578   1
   3  12   4 19.2933 2.38824   1
   4 -12   4 4.64191 1.73421   1
  -4 -12  -4 3.23334 1.50939   1
   4  12   4 5.29771 1.60774   1
  -5 -12  -4 1.11126 2.08960   4
   5 -12   4 0.47727 1.52114   1
   6 -13  -4 19.4150 2.70453   2
   6 -13  -4 15.1974 2.55372   3
   6 -13  -4 17.4874 2.82986   1
  -6 -13   4 18.0768 2.74551   4
   6  13  -4 15.4071 2.35751   3
   6  13  -4 15.2746 2.26316   2
   5 -13  -4 6.37699 1.99159   1
  -5 -13   4 8.18005 1.72826   4
   5 -13  -4 8.84528 1.83696   2
   5  13  -4 6.68576 1.66731   3
   5  13  -4 6.60292 1.46509   2
   4 -13  -4 17.7740 2.19671   2
  -4 -13   4 16.1124 2.19317   4
   4 -13  -4 17.7010 2.62591   1
   4  13  -4 15.1449 1.78892   2
   4  13  -4 16.4834 2.18776   3
   3 -13  -4 68.8594 4.48630   1
   3 -13  -4 72.5318 3.69764   2
  -3 -13   4 73.4585 3.94493   4
   3  13  -4 73.8101 3.65797   3
   3  13  -4 66.3740 3.18563   2
  -2 -13   4 15.5001 1.96765   4
   2 -13  -4 20.0392 2.58194   1
   2  13  -4 15.5138 1.34255   2
   2  13  -4 19.8586 1.66637   3
  -1 -13   4 68.7354 3.72430   4
  -1 -13   4 75.3729 3.17171   1
   1 -13  -4 75.7345 3.22957   4
   1  13  -4 74.3395 3.09524   3
   0 -13  -4 9.98217 1.84979   1
   0 -13   4 14.5857 1.69658   1
   0 -13  -4 13.4497 1.83719   4
   0  13  -4 13.4477 1.14433   3
  -1 -13  -4 91.6981 4.45980   1
   1 -13   4 95.4305 4.71402   4
   1 -13   4 93.6624 4.41930   1
  -1 -13  -4 97.2282 4.65141   4
   1  13   4 94.8266 4.36200   1
   2 -13   4 0.70691 1.11075   1
  -2 -13  -4 2.16520 1.31722   1
   2 -13   4 1.30308 1.14627   4
   2  13   4 2.09825 1.15502   1
   3 -13   4 5.14098 1.78996   4
  -3 -13  -4 1.43914 1.67513   4
  -3 -13  -4 8.17560 1.79976   1
   3 -13   4 1.42596 1.36386   1
   3  13   4 3.28992 1.34912   1
  -4 -13  -4 -0.7926 1.03175   1
   4 -13   4 0.60226 1.28335   1
  -4 -13  -4 -2.2405 1.54603   4
   4 -13   4 1.32474 1.71666   4
   4  13   4 0.49303 1.38410   1
  -5 -13  -4 0.61028 2.05257   4
   5 -13   4 2.81240 1.67394   1
   6 -14  -4 0.94431 1.65717   1
   6 -14  -4 0.54856 1.22462   2
   6 -14  -4 1.37439 1.34934   3
  -6 -14   4 -0.3146 1.14349   4
   6  14  -4 1.68683 1.41089   3
   6  14  -4 0.39162 0.92056   2
  -5 -14   4 23.3721 2.85049   4
   5 -14  -4 25.4616 2.83892   2
   5 -14  -4 28.8697 3.49412   1
   5  14  -4 21.5234 2.67165   3
   5  14  -4 21.8455 2.49263   2
  -4 -14   4 0.84752 0.95692   4
   4 -14  -4 -1.1855 1.30237   1
   4 -14  -4 0.74337 0.86873   2
   4  14  -4 -0.0234 0.79049   3
   4  14  -4 1.17434 0.75715   2
  -3 -14   4 95.1926 4.66101   4
   3 -14  -4 93.7889 4.36104   2
   3 -14  -4 98.8214 5.19146   1
   3  14  -4 90.4328 3.90542   2
   3  14  -4 88.4749 4.22928   3
   2 -14  -4 -2.8937 1.18045   1
  -2 -14   4 -0.4417 0.70978   4
   2  14  -4 0.31857 0.49638   2
   2  14  -4 -0.0333 0.56772   3
   1 -14  -4 1.68697 1.35455   1
  -1 -14   4 -0.6134 0.53987   1
  -1 -14   4 0.91334 0.81027   4
   1 -14  -4 0.42082 0.86265   4
   1  14  -4 -0.4272 0.58832   3
   0 -14  -4 27.9305 2.86050   1
   0 -14   4 26.6255 2.38283   4
   0 -14  -4 31.3966 2.52685   4
   0 -14   4 25.6906 2.02416   1
   0  14  -4 27.9593 1.64750   3
  -1 -14  -4 301.679 9.82384   1
   1 -14   4 305.087 9.78975   1
   1 -14   4 302.446 10.3189   4
  -1 -14  -4 304.755 9.87695   4
   1  14   4 302.198 9.63110   1
  -2 -14  -4 0.06989 1.32455   4
   2 -14   4 1.72307 1.12398   1
   2 -14   4 1.72434 1.26973   4
  -2 -14  -4 0.39810 1.08666   1
   2  14   4 0.34806 1.11263   1
  -3 -14  -4 36.5736 2.97969   1
  -3 -14  -4 30.3922 3.39376   4
   3 -14   4 27.2084 3.12803   1
   3 -14   4 37.6691 3.43796   4
   3  14   4 37.3633 2.98666   1
   4 -14   4 1.66163 1.80072   4
   4 -14   4 2.66498 1.54507   1
  -4 -14  -4 2.57828 1.34011   1
  -4 -14  -4 -0.0938 1.80746   4
   4  14   4 2.88688 1.52639   1
  -5 -14  -4 2.81795 2.39587   4
   5 -14   4 0.27287 1.64851   1
   6 -15  -4 10.2276 2.52901   1
   6 -15  -4 6.65801 1.84601   2
  -6 -15   4 9.27352 2.33448   4
   6  15  -4 7.19467 1.81595   2
   6  15  -4 12.5061 2.48372   3
  -5 -15   4 61.9350 4.10887   4
   5 -15  -4 60.7804 4.04670   2
   5 -15  -4 52.8414 4.32178   1
   5  15  -4 55.2939 3.87508   3
   5  15  -4 57.9429 3.65662   2
   4 -15  -4 2.60360 1.12219   2
  -4 -15   4 1.30836 1.04920   4
   4 -15  -4 3.14565 1.77132   1
   4  15  -4 1.17491 0.74884   2
   4  15  -4 3.69426 1.25926   3
   3 -15  -4 24.8585 3.19684   1
  -3 -15   4 23.2125 2.72574   4
   3 -15  -4 25.6102 2.59155   2
   3  15  -4 24.8670 2.00272   2
   3  15  -4 27.2258 2.27855   3
  -2 -15   4 2.76685 1.12927   4
   2 -15  -4 4.02711 1.72826   1
   2  15  -4 4.44203 0.91306   2
   2  15  -4 4.35215 1.08726   3
  -1 -15   4 -0.1346 0.58659   1
  -1 -15   4 -0.1109 0.75466   4
   1 -15  -4 -0.6856 0.85218   4
   1 -15  -4 -0.4527 1.21630   1
   1  15  -4 -0.2767 0.57968   3
   0 -15   4 38.9711 2.90390   4
   0 -15   4 36.6919 2.45922   1
   0 -15  -4 40.7554 2.86514   4
   0 -15  -4 40.2370 3.17656   1
  -1 -15  -4 4.21136 1.41602   1
   1 -15   4 4.64744 1.30774   1
   1 -15   4 4.49343 1.45726   4
  -1 -15  -4 0.70093 1.46251   4
   2 -15   4 1.15651 1.23642   4
  -2 -15  -4 1.10208 1.16622   1
   2 -15   4 1.84071 1.15668   1
  -2 -15  -4 0.04148 1.50468   4
   2  15   4 0.20983 1.09465   1
  -3 -15  -4 153.512 7.12522   4
  -3 -15  -4 156.110 6.37344   1
   3 -15   4 154.116 6.91943   1
   3 -15   4 154.084 7.10657   4
   3  15   4 154.505 6.34816   1
  -4 -15  -4 -1.4309 1.79349   4
  -4 -15  -4 2.23599 1.29048   1
   4 -15   4 -0.0023 1.53233   4
   4 -15   4 0.17956 1.31847   1
   4  15   4 0.09906 1.18567   1
  -6 -16   4 3.52722 1.79674   4
   6 -16  -4 3.23643 1.93890   1
   6 -16  -4 4.84340 1.78917   2
   6  16  -4 1.52346 1.20431   2
   6  16  -4 2.60078 1.67067   3
   5 -16  -4 70.0196 4.89484   1
  -5 -16   4 70.6293 4.50165   4
   5 -16  -4 62.7397 4.34554   2
   5  16  -4 69.0632 4.01218   2
   5  16  -4 70.6571 4.46406   3
   4 -16  -4 30.5781 2.81841   2
   4 -16  -4 34.1621 3.72457   1
  -4 -16   4 29.8836 3.21879   4
   4  16  -4 29.3845 2.69883   3
   4  16  -4 29.6630 2.41671   2
   3 -16  -4 66.8839 4.60727   1
  -3 -16   4 66.2794 3.99993   4
   3 -16  -4 65.5548 3.70301   2
   3  16  -4 60.5133 3.51387   3
   3  16  -4 63.4933 3.26266   2
   2 -16  -4 26.6538 3.04346   1
  -2 -16   4 29.9391 2.69091   4
   2  16  -4 25.5700 2.08680   3
  -1 -16   4 72.2386 3.28317   1
  -1 -16   4 70.5664 3.99061   4
   1 -16  -4 66.2482 4.20677   1
   1  16  -4 72.3082 3.19625   3
   0 -16  -4 1.04932 1.34592   1
   0 -16  -4 0.36983 1.19788   4
   0 -16   4 1.60131 1.09107   4
   0 -16   4 0.50681 0.91549   1
   1 -16   4 8.07357 1.80375   4
   1 -16   4 9.82215 1.72347   1
  -1 -16  -4 14.2032 2.25908   1
  -1 -16  -4 7.32017 1.83565   4
  -2 -16  -4 20.7946 2.90931   4
  -2 -16  -4 22.5702 2.65878   1
   2 -16   4 24.4422 2.88472   1
   2 -16   4 23.3277 2.91772   4
   2  16   4 22.8707 2.51658   1
  -3 -16  -4 2.21635 1.37668   1
   3 -16   4 -1.0376 1.35235   4
   3 -16   4 1.28589 1.33947   1
  -3 -16  -4 2.68905 1.88456   4
   3  16   4 0.02134 1.20339   1
  -4 -16  -4 -1.1231 1.99219   4
  -4 -16  -4 0.72920 1.29375   1
   4 -16   4 1.16505 1.63331   4
   4 -16   4 1.16745 1.39511   1
   4  16   4 0.19265 1.26990   1
  -6 -17   4 5.26869 2.10735   4
   6 -17  -4 2.40635 1.59073   2
   6 -17  -4 3.70346 2.03816   1
   6  17  -4 5.28011 2.03083   3
   6  17  -4 6.93379 1.74868   2
   5 -17  -4 24.1391 2.94403   2
  -5 -17   4 30.2784 3.44017   4
   5 -17  -4 29.8006 3.76213   1
   5  17  -4 29.4164 3.32334   3
   5  17  -4 29.9554 2.79780   2
   4 -17  -4 0.78365 1.81432   1
  -4 -17   4 -0.2227 1.08935   4
   4 -17  -4 1.63825 1.13550   2
   4  17  -4 1.02525 0.85264   2
   4  17  -4 0.43858 1.02487   3
  -3 -17   4 19.6616 2.51676   4
   3 -17  -4 18.3526 2.96267   1
   3 -17  -4 21.7992 2.43588   2
   3  17  -4 21.2499 2.46222   3
   3  17  -4 21.1103 1.91887   2
   2 -17  -4 41.3538 3.65361   1
  -2 -17   4 38.0114 3.10791   4
   2  17  -4 44.4002 2.71785   3
  -1 -17   4 136.530 6.05634   4
   1 -17  -4 146.428 6.34545   1
  -1 -17   4 138.443 5.06574   1
   1  17  -4 137.724 5.04237   3
   0 -17   4 338.782 11.3257   4
   0 -17  -4 341.775 11.0675   1
   0 -17   4 332.542 10.3767   1
   0 -17  -4 337.541 10.5760   4
   1 -17   4 100.458 4.81848   1
  -1 -17  -4 103.069 5.01824   4
  -1 -17  -4 100.430 5.03933   1
   1 -17   4 100.988 5.19070   4
   2 -17   4 13.5417 2.27206   1
  -2 -17  -4 17.0649 2.73844   4
   2 -17   4 11.1998 2.21270   4
  -2 -17  -4 13.1947 2.12419   1
  -3 -17  -4 19.9257 3.02462   4
  -3 -17  -4 21.0040 2.71713   1
   3 -17   4 14.4777 2.63240   1
   3 -17   4 18.0931 2.78480   4
   3  17   4 17.5316 2.35441   1
  -4 -17  -4 3.25189 2.29589   4
   4 -17   4 1.12323 1.43872   1
   4 -17   4 4.22012 2.04079   4
   5 -18  -4 22.0570 3.40799   1
  -5 -18   4 25.4276 3.23690   4
   5 -18  -4 23.1611 3.00187   2
   5  18  -4 23.4519 3.07234   3
   5  18  -4 23.8387 2.78504   2
  -4 -18   4 42.9849 3.53652   4
   4 -18  -4 38.5910 3.28109   2
   4 -18  -4 49.1250 4.56430   1
   4  18  -4 39.2953 3.21505   3
   4  18  -4 40.2817 2.90605   2
  -3 -18   4 1.89047 1.23588   4
   3 -18  -4 3.65018 1.36621   2
   3 -18  -4 1.52255 1.74043   1
   3  18  -4 0.69796 0.99839   3
   3  18  -4 3.30898 0.98352   2
  -2 -18   4 9.62756 1.88558   4
   2 -18  -4 5.91732 2.05420   1
   2  18  -4 9.90175 1.61318   3
  -1 -18   4 10.7415 1.96527   4
   1 -18  -4 5.62604 1.96133   1
   0 -18   4 58.4893 3.42528   1
   0 -18  -4 57.3414 3.61411   4
   0 -18  -4 65.2490 4.14849   1
   0 -18   4 59.4305 3.91752   4
   1 -18   4 23.1178 2.83268   4
  -1 -18  -4 30.6708 3.16448   1
  -1 -18  -4 24.6226 2.94798   4
   1 -18   4 26.4593 2.78357   1
   2 -18   4 2.40189 1.42149   1
  -2 -18  -4 0.68040 1.71186   4
   2 -18   4 1.25653 1.32246   4
  -2 -18  -4 1.68117 1.54801   1
  -3 -18  -4 101.511 5.06717   1
   3 -18   4 91.0455 5.41829   1
   3 -18   4 98.6810 5.77054   4
  -3 -18  -4 95.1884 5.67434   4
  -4 -18  -4 43.5975 4.61286   4
   4 -18   4 43.3318 4.58601   4
   4 -18   4 39.1130 4.26762   1
   5 -19  -4 5.99579 2.46496   1
  -5 -19   4 7.70760 2.11230   4
   5 -19  -4 9.60976 2.12534   2
   5  19  -4 5.43967 1.55600   2
   5  19  -4 7.01760 1.96052   3
   4 -19  -4 13.5039 2.96227   1
  -4 -19   4 20.1806 2.90831   4
   4 -19  -4 16.9296 2.47400   2
   4  19  -4 15.8793 2.50805   3
   4  19  -4 13.7509 1.95799   2
   3 -19  -4 30.3335 3.72789   1
  -3 -19   4 25.5375 3.08545   4
   3 -19  -4 27.1567 2.88584   2
   3  19  -4 30.8869 2.40983   2
   3  19  -4 29.2768 2.58248   3
  -2 -19   4 16.1337 2.41940   4
   2 -19  -4 14.3660 2.73507   1
   2  19  -4 15.6986 2.02113   3
   1 -19  -4 7.86391 2.17122   1
  -1 -19   4 11.4815 1.97679   4
   0 -19  -4 121.495 5.82501   1
   0 -19  -4 125.878 5.32631   4
   0 -19   4 111.616 5.65098   4
   0 -19   4 117.171 5.06618   1
  -1 -19  -4 15.9784 2.47448   4
   1 -19   4 19.9414 2.44287   1
  -1 -19  -4 19.3550 2.71282   1
   1 -19   4 14.2067 2.23608   4
   2 -19   4 11.8486 2.30664   4
  -2 -19  -4 8.85724 2.27160   4
   2 -19   4 10.5189 2.12162   1
  -2 -19  -4 14.6568 2.50153   1
   3 -19   4 5.80882 2.18392   4
   3 -19   4 5.73988 1.97189   1
  -3 -19  -4 7.61258 1.85068   1
  -3 -19  -4 6.25809 2.31224   4
   4 -19   4 2.64279 1.80534   1
  -4 -19  -4 0.21559 2.14487   4
   4 -19   4 0.33655 2.01595   4
   5 -20  -4 0.13169 1.23051   2
   5 -20  -4 0.56162 2.06419   1
  -5 -20   4 1.30669 1.44441   4
   5  20  -4 0.10971 1.41634   3
   5  20  -4 2.02660 1.11964   2
   4 -20  -4 5.64328 2.34251   1
   4 -20  -4 13.0533 2.21221   2
  -4 -20   4 8.81375 2.06865   4
   4  20  -4 9.12679 1.98938   3
   4  20  -4 6.27429 1.50975   2
   3 -20  -4 -0.4744 1.82919   1
   3 -20  -4 -1.1437 1.07084   2
  -3 -20   4 0.49460 1.13575   4
   3  20  -4 0.37872 0.77038   2
   3  20  -4 0.96068 1.20613   3
   2 -20  -4 37.2083 4.01047   1
  -2 -20   4 34.4108 3.21804   4
  -1 -20   4 61.0103 4.06674   4
   1 -20  -4 61.7150 4.48445   1
   0 -20   4 47.4391 3.70232   4
   0 -20   4 48.7475 3.18791   1
   0 -20  -4 48.6671 3.36268   4
   0 -20  -4 44.1767 3.92758   1
  -1 -20  -4 24.3163 3.07561   1
   1 -20   4 17.9142 2.40368   1
  -1 -20  -4 25.8555 3.04511   4
   1 -20   4 19.5603 2.68066   4
  -2 -20  -4 36.9456 3.84622   4
  -2 -20  -4 33.2514 3.56253   1
   2 -20   4 26.7198 3.23241   1
   2 -20   4 30.0033 3.41551   4
  -3 -20  -4 0.45035 2.07818   4
  -3 -20  -4 2.71673 1.58382   1
   3 -20   4 0.90814 1.56709   4
   3 -20   4 1.60593 1.64274   1
   5 -21  -4 18.1665 3.46732   1
  -5 -21   4 11.7187 2.51249   4
   5  21  -4 14.7039 2.70827   3
   5  21  -4 14.8694 2.36671   2
   4 -21  -4 -0.3295 2.14293   1
   4 -21  -4 -0.2743 1.15695   2
  -4 -21   4 2.25026 1.62691   4
   4  21  -4 1.02553 1.05007   2
   4  21  -4 1.00808 1.38478   3
  -3 -21   4 11.0367 2.27937   4
   3 -21  -4 13.2045 2.99772   1
   3 -21  -4 9.45341 1.96668   2
   2 -21  -4 11.7695 2.71436   1
  -2 -21   4 6.70800 1.86313   4
  -1 -21   4 4.83249 1.56341   4
   1 -21  -4 1.60449 1.99294   1
   0 -21   4 3.18492 1.34915   1
   0 -21  -4 1.46222 1.32403   4
   0 -21  -4 5.60960 2.17251   1
   0 -21   4 4.95211 1.67709   4
   1 -21   4 6.98204 1.90879   4
   1 -21   4 6.51591 1.70955   1
  -1 -21  -4 10.4713 2.31782   1
  -1 -21  -4 3.85831 1.80660   4
   2 -21   4 0.03960 1.20382   1
  -2 -21  -4 -1.9553 1.49027   4
   2 -21   4 0.38600 1.31837   4
  -2 -21  -4 3.65521 1.81610   1
   3 -21   4 6.26240 2.24859   4
   3 -21   4 8.36296 2.21592   1
  -3 -21  -4 3.97626 2.41552   4
   4 -22  -4 3.47923 1.61358   2
  -4 -22   4 1.50943 1.56103   4
   4 -22  -4 -1.4945 1.98655   1
   4  22  -4 -0.2106 0.84229   2
  -3 -22   4 0.95151 1.44184   4
   3 -22  -4 0.42634 1.19058   2
   3 -22  -4 -0.9213 1.92951   1
   2 -22  -4 0.49113 2.02486   1
  -2 -22   4 -0.4431 1.16101   4
   1 -22  -4 77.5490 5.26705   1
  -1 -22   4 72.9517 4.73242   4
   0 -22   4 23.2464 2.59897   1
   0 -22  -4 32.1401 3.77378   1
   0 -22   4 29.3160 3.42599   4
  -1 -22  -4 62.7305 4.51206   1
  -1 -22  -4 60.6941 4.24676   4
   1 -22   4 50.7893 4.05561   4
   1 -22   4 59.4284 3.90669   1
   2 -22   4 4.03340 1.70033   1
  -2 -22  -4 4.05342 2.08420   4
  -2 -22  -4 8.47364 2.19115   1
   2 -22   4 5.68170 1.98617   4
  -3 -22  -4 5.77304 2.51729   4
   3 -22   4 8.59412 2.32321   1
   3 -22   4 6.88239 2.36855   4
   4 -23  -4 0.43662 1.42162   2
  -4 -23   4 -0.4676 1.25404   4
   4 -23  -4 -0.3753 2.08669   1
   4  23  -4 -0.8996 0.77877   2
  -3 -23   4 1.82434 1.57282   4
   3 -23  -4 0.13440 1.95493   1
   3 -23  -4 2.95039 1.48848   2
   2 -23  -4 19.3377 3.46598   1
  -2 -23   4 17.0601 2.81834   4
   1 -23  -4 32.1450 3.98143   1
  -1 -23   4 28.0380 3.28607   4
   0 -23   4 14.3620 2.59840   4
   0 -23  -4 10.0799 2.63971   1
  -1 -23  -4 34.7952 3.91678   1
   1 -23   4 44.7259 3.83066   4
   1 -23   4 36.0013 3.29305   1
  -1 -23  -4 40.4027 3.66004   4
   2 -23   4 -1.1485 1.28205   4
  -2 -23  -4 1.64397 1.73955   1
   2 -23   4 -1.0632 1.26561   1
  -2 -23  -4 -4.1882 1.50082   4
   3 -23   4 -1.2579 1.42755   1
  -3 -23  -4 -0.7986 2.24713   4
   3 -23   4 -1.4993 1.61227   4
  -4 -24   4 18.5937 3.24339   4
   4 -24  -4 26.0391 4.08732   1
  -3 -24   4 0.44227 1.35318   4
   3 -24  -4 0.61195 1.46546   2
   3 -24  -4 -2.2834 1.84945   1
   2 -24  -4 4.33688 2.49654   1
  -2 -24   4 1.32174 1.48136   4
  -1 -24   4 48.4036 4.10214   4
   1 -24  -4 49.1259 4.55863   1
   0 -24  -4 5.09369 2.29939   1
   0 -24   4 2.23340 1.70041   4
  -1 -24  -4 8.07739 2.24705   4
   1 -24   4 8.12439 2.07474   1
  -1 -24  -4 8.73070 2.57912   1
   1 -24   4 8.36508 2.12319   4
  -2 -24  -4 2.31222 2.01132   4
  -2 -24  -4 4.15259 2.26016   1
   2 -24   4 3.64211 1.84799   4
   2 -24   4 3.50903 1.75949   1
   3 -25  -4 -1.5121 2.28738   1
  -3 -25   4 0.60661 1.44801   4
  -2 -25   4 1.38948 1.55629   4
   2 -25  -4 0.00269 2.31223   1
   1 -25  -4 2.52851 2.49556   1
  -1 -25   4 8.70162 2.36716   4
   0 -25   4 -0.6419 1.35188   4
   0 -25  -4 -0.3997 2.18972   1
  -1 -25  -4 -0.1306 1.92126   1
   1 -25   4 -0.0866 1.41195   1
   1 -25   4 3.78470 1.87673   4
  -1 -25  -4 0.65830 1.62084   4
   2 -25   4 7.18523 2.14501   1
  -2 -25  -4 5.50599 2.26696   4
   2 -25   4 5.08692 2.03875   4
  -2 -25  -4 9.61403 2.82750   1
  -3 -26   4 4.58355 1.98125   4
   3 -26  -4 -1.7949 2.29307   1
   2 -26  -4 7.55212 3.01625   1
  -2 -26   4 7.74979 2.16037   4
   1 -26  -4 11.7684 3.28397   1
  -1 -26   4 10.9122 2.65197   4
   0 -26  -4 9.73790 3.05540   1
   0 -26   4 10.3234 2.61307   4
   1 -26   4 7.88787 2.10649   1
   1 -26   4 9.62462 2.53053   4
  -1 -26  -4 11.2033 2.89104   1
  -2 -27   4 12.1792 2.65764   4
   2 -27  -4 11.5609 3.24141   1
   1 -27  -4 6.98024 2.95785   1
  -1 -27   4 9.62531 2.52293   4
   0 -27   4 27.8359 3.80856   4
   0 -27  -4 23.8066 3.83616   1
   1 -27   4 33.5337 4.02108   4
   7   0  -5 -1.4281 0.95014   2
   7   0  -5 -0.2455 1.08149   3
   6   0  -5 17.3875 2.63166   3
   6   0  -5 22.8582 2.75381   2
   5   0  -5 0.41545 1.01897   3
   5   0  -5 0.25079 0.80979   2
   4   0  -5 20.5141 2.47051   3
   4   0  -5 22.5772 2.19819   1
   4   0  -5 22.1232 1.76519   2
   3   0  -5 0.19798 0.46583   2
   3   0  -5 2.76627 0.95215   1
  -3   0   5 1.10321 0.59990   4
  -2   0   5 2.51281 0.84727   1
   2   0  -5 1.53317 0.72175   1
  -2   0   5 2.45287 0.75134   4
  -1   0   5 -0.6308 0.48364   1
   1   0  -5 -0.5930 0.43478   1
  -1   0   5 0.76159 0.67351   4
   0   0  -5 379.611 9.77574   2
   0   0   5 363.533 11.2997   4
   0   0   5 356.054 10.9658   1
   1   0   5 2.86545 1.11619   1
   2   0   5 514.106 15.2129   1
   3   0   5 0.29550 1.09984   1
   4   0   5 4.13876 1.69472   1
   5   0   5 -0.8351 1.46781   1
   7  -1  -5 2.02140 1.29206   2
   7  -1  -5 2.81155 1.53838   3
   7   1  -5 -0.0397 1.14490   3
   7   1  -5 1.77583 1.37949   2
   6  -1  -5 11.0888 1.95078   2
   6  -1  -5 12.2072 2.39815   3
   6   1  -5 9.03015 2.12169   3
   6   1  -5 9.07949 1.79513   2
   5  -1  -5 75.9423 3.77173   2
   5  -1  -5 65.1636 4.15990   3
   5   1  -5 66.6198 4.18812   3
   5   1  -5 67.2314 3.61670   2
   4  -1  -5 -0.8014 0.89469   1
   4  -1  -5 0.49338 0.86324   3
   4  -1  -5 0.15209 0.65731   2
   4   1  -5 -0.4745 0.76022   3
   4   1  -5 0.22927 0.86491   1
   4   1  -5 1.23737 0.70048   2
  -3  -1   5 174.768 5.72579   4
   3  -1  -5 170.568 5.91758   1
   3  -1  -5 173.409 5.37144   2
   3   1  -5 179.365 5.82643   1
   3   1  -5 173.992 6.58935   3
  -3   1   5 170.606 5.52730   4
   3   1  -5 171.286 5.22797   2
   2  -1  -5 6.95892 1.18282   1
  -2  -1   5 6.86378 1.12384   1
  -2  -1   5 6.93370 1.14425   4
  -2   1   5 8.62442 1.31932   1
   2   1  -5 5.36736 1.07388   1
  -2   1   5 7.92202 1.13693   4
  -1  -1   5 28.3558 1.98015   1
  -1  -1   5 28.1596 2.06335   4
   1  -1  -5 29.8564 2.07604   1
  -1   1   5 27.4572 1.98408   4
  -1   1   5 29.5415 2.07661   1
   1   1  -5 30.3152 2.03148   1
   0  -1  -5 92.9931 3.06899   2
   0  -1   5 86.3368 4.12999   4
   0  -1   5 85.9162 3.95641   1
   0   1   5 83.5131 3.94242   1
   0   1  -5 94.5669 2.96343   2
   0   1   5 90.4327 4.09081   4
   1  -1   5 149.640 5.93912   4
   1  -1   5 140.362 5.58847   1
  -1   1  -5 150.547 4.80752   2
   1   1   5 113.509 5.28224   1
   2  -1   5 3.03163 1.45863   1
   2   1   5 3.27899 1.42428   1
   3  -1   5 24.4113 2.94542   1
   3   1   5 21.6797 2.78764   1
   4  -1   5 7.08509 1.94658   1
   4   1   5 2.73827 1.52174   1
   5  -1   5 0.87541 1.50092   1
   5   1   5 1.76231 1.71690   1
   7  -2  -5 0.83091 1.26260   3
   7  -2  -5 1.03691 1.22050   2
   7   2  -5 -0.1052 0.98121   2
   7   2  -5 1.56962 1.45762   3
   6  -2  -5 9.70339 1.85769   2
   6  -2  -5 12.2393 2.37000   3
   6   2  -5 7.31861 1.66555   2
   6   2  -5 8.83954 1.94943   3
   5  -2  -5 178.853 7.42001   3
   5  -2  -5 172.819 6.55338   2
   5   2  -5 179.061 7.32454   3
   5   2  -5 176.826 6.52182   2
   4  -2  -5 98.3477 3.99312   2
   4  -2  -5 92.3175 4.73606   3
   4  -2  -5 105.777 4.44606   1
   4   2  -5 94.1248 4.77060   3
   4   2  -5 101.318 4.22855   1
   4   2  -5 104.545 4.00873   2
   3  -2  -5 322.992 9.82751   1
  -3  -2   5 343.148 9.79407   4
   3  -2  -5 328.084 9.24312   2
   3   2  -5 327.834 10.5677   3
   3   2  -5 324.166 9.50267   1
   3   2  -5 331.751 9.07933   2
  -2  -2   5 35.9715 2.15452   4
   2  -2  -5 34.9709 2.26834   1
  -2  -2   5 36.1578 2.08979   1
  -2   2   5 35.7946 1.99384   4
   2   2  -5 34.6257 2.09751   1
  -2   2   5 33.2346 2.14002   1
  -1  -2   5 124.156 4.82671   1
  -1  -2   5 135.400 5.08659   4
   1  -2  -5 134.955 5.04502   1
  -1   2   5 131.128 4.91047   4
   1   2  -5 138.192 4.93870   1
  -1   2   5 137.836 5.09267   1
   0  -2   5 0.28184 0.76231   1
   0  -2  -5 0.40321 0.50711   2
   0  -2  -5 0.36832 0.69090   1
   0  -2   5 0.94888 0.84933   4
   0   2   5 0.56284 0.86458   1
   0   2  -5 0.25785 0.41573   2
   1  -2   5 159.682 6.17638   1
   1  -2   5 161.736 6.48846   4
  -1   2  -5 165.490 5.33069   2
   2  -2   5 400.571 12.5566   1
   2   2   5 399.792 12.4683   1
   3  -2   5 5.81922 1.71520   1
   3   2   5 2.29530 1.36885   1
   4  -2   5 25.7013 3.21826   1
   4   2   5 29.2627 3.25452   1
   5  -2   5 2.85616 1.66611   1
   5   2   5 2.42486 1.70054   1
   7  -3  -5 3.53446 1.50630   3
   7  -3  -5 2.79521 1.32636   2
   7   3  -5 3.59643 1.46098   2
   7   3  -5 5.46883 1.73848   3
   6  -3  -5 41.8598 3.60687   3
   6  -3  -5 47.0789 3.40876   2
   6   3  -5 40.3052 3.17995   2
   6   3  -5 38.5942 3.34378   3
   5  -3  -5 33.7423 2.59685   2
   5  -3  -5 30.7265 2.74517   1
   5  -3  -5 36.9036 3.23777   3
   5   3  -5 34.6610 2.59066   2
   5   3  -5 40.0178 3.13273   3
  -4  -3   5 118.964 4.75716   4
   4  -3  -5 115.312 4.87713   1
   4  -3  -5 112.219 4.47607   2
   4   3  -5 114.262 5.36946   3
   4   3  -5 111.933 4.32959   2
   3  -3  -5 115.733 4.17053   2
  -3  -3   5 130.185 4.69259   4
   3  -3  -5 120.918 4.82786   1
   3   3  -5 117.482 5.14311   3
   3   3  -5 121.823 4.36685   1
   3   3  -5 119.738 3.96356   2
  -2  -3   5 0.38630 0.59895   4
   2  -3  -5 -0.1938 0.56884   1
  -2  -3   5 -0.2611 0.47810   1
  -2   3   5 0.14535 0.47007   4
   2   3  -5 0.52012 0.62765   3
  -2   3   5 0.13323 0.58643   1
   2   3  -5 0.76302 0.50080   1
  -1  -3   5 -0.4456 0.46695   1
  -1  -3   5 0.67777 0.58917   4
   1  -3  -5 -0.2803 0.56741   1
  -1   3   5 0.20570 0.61111   4
  -1   3   5 0.72252 0.68201   1
   0  -3   5 6.87771 1.31697   1
   0  -3  -5 11.2864 1.63683   1
   0  -3  -5 8.66478 0.94397   2
   0  -3   5 8.62485 1.49406   4
   0   3   5 9.08500 1.47569   1
   0   3  -5 7.49891 0.77813   2
   1  -3   5 171.900 6.47894   1
   1  -3   5 169.558 6.79751   4
  -1   3  -5 172.199 5.50401   2
   2  -3   5 81.6116 4.44705   1
   2   3   5 86.4927 4.48893   1
   3  -3   5 45.6683 3.48382   1
   3   3   5 45.3592 3.42715   1
   4  -3   5 5.10953 1.88446   1
   4   3   5 3.56628 1.58356   1
   5  -3   5 3.53790 1.73030   1
   5   3   5 0.72637 1.58528   1
   7  -4  -5 8.07405 2.12014   3
   7  -4  -5 11.2013 2.31906   2
   7   4  -5 6.36674 1.75931   2
   7   4  -5 12.5965 2.48447   3
   6  -4  -5 1.34056 1.26986   3
   6  -4  -5 -0.0190 0.86863   2
   6   4  -5 -0.0152 0.89610   2
   6   4  -5 1.42108 1.13114   3
   5  -4  -5 8.38238 1.55167   2
   5  -4  -5 9.89501 1.91847   1
   5  -4  -5 7.81525 1.86680   3
   5   4  -5 9.23285 1.87303   3
   5   4  -5 10.8560 1.73591   2
  -4  -4   5 552.597 15.2759   4
   4  -4  -5 533.938 15.3778   1
   4  -4  -5 535.741 15.0681   2
   4   4  -5 546.752 16.2228   3
   4   4  -5 539.830 14.9339   2
   3  -4  -5 308.927 9.49277   1
   3  -4  -5 303.451 8.83984   2
  -3  -4   5 318.168 9.42994   4
   3   4  -5 301.867 9.90197   3
   3   4  -5 295.491 8.73669   1
   3   4  -5 308.491 8.53766   2
   2  -4  -5 6.41025 1.24295   1
  -2  -4   5 11.1569 1.36984   1
  -2  -4   5 7.39191 1.24581   4
   2   4  -5 9.15440 1.21753   1
   2   4  -5 8.17630 1.33832   3
   1  -4  -5 14.1567 1.75910   1
  -1  -4   5 14.9922 1.63559   1
  -1  -4   5 13.7414 1.67532   4
  -1   4   5 15.7615 1.80373   1
   0  -4  -5 190.043 6.74687   1
   0  -4   5 184.555 6.54062   1
   0  -4   5 195.521 7.03781   4
   0  -4  -5 192.306 5.76269   2
   0   4  -5 192.791 5.38017   2
   0   4   5 192.203 6.73433   1
   1  -4   5 6.92868 1.65593   4
   1  -4   5 6.54606 1.54091   1
  -1   4  -5 6.70764 1.13442   2
   1   4   5 5.22720 1.21338   1
   2  -4   5 24.4286 2.80864   1
   2  -4   5 32.1086 2.87841   4
   2   4   5 24.6975 2.70850   1
   3  -4   5 57.2846 3.99503   1
   3   4   5 66.1248 4.10916   1
   4  -4   5 1.92348 1.52397   1
   4   4   5 2.72511 1.54507   1
   5  -4   5 2.81290 1.80962   1
   5   4   5 -0.2245 1.55172   1
   7  -5  -5 1.54944 1.43320   3
   7   5  -5 2.10451 1.39982   3
   6  -5  -5 0.74343 0.96512   2
   6  -5  -5 1.01085 1.15064   3
   6   5  -5 0.43797 0.87941   2
   6   5  -5 0.91621 1.06272   3
   5  -5  -5 -0.0085 0.96375   3
   5  -5  -5 0.44649 0.76526   2
   5  -5  -5 1.49991 1.37315   1
   5   5  -5 0.79838 0.94125   3
   5   5  -5 -0.3792 0.78706   2
  -4  -5   5 138.404 5.28342   4
   4  -5  -5 139.261 5.18603   2
   4  -5  -5 136.206 5.66833   1
   4   5  -5 131.185 5.89605   3
   4   5  -5 139.345 4.97367   2
   3  -5  -5 1.71755 0.65122   2
  -3  -5   5 2.95836 0.91500   4
   3  -5  -5 2.95293 1.17201   1
   3   5  -5 0.40158 0.91534   3
   3   5  -5 0.54094 0.59799   2
   3   5  -5 3.06836 0.81731   1
   2  -5  -5 16.0958 2.02613   1
  -2  -5   5 18.7182 1.95471   4
  -2  -5   5 15.7826 1.43070   1
   2   5  -5 15.6864 1.81372   3
   2   5  -5 16.5661 1.39958   1
  -1  -5   5 150.449 5.36914   1
   1  -5  -5 153.652 5.68804   1
  -1  -5   5 150.849 5.69934   4
  -1   5   5 150.278 5.57405   1
   1   5  -5 155.234 5.37732   3
   0  -5   5 13.8032 1.86517   4
   0  -5  -5 15.3172 1.26831   2
   0  -5   5 14.6294 1.73687   1
   0  -5  -5 14.4360 1.96029   1
   0   5  -5 15.1380 0.96990   2
   0   5   5 12.1453 1.70864   1
  -1  -5  -5 627.172 17.7140   1
   1  -5   5 639.858 17.8102   1
   1  -5   5 647.764 18.5646   4
   1   5   5 611.796 17.7553   1
   2  -5   5 13.8127 2.27270   4
   2  -5   5 11.3642 2.15452   1
   2   5   5 14.3875 2.15490   1
   3  -5   5 28.8767 3.19264   1
   3   5   5 29.5435 3.12408   1
   4  -5   5 13.9188 2.57352   1
   4   5   5 13.8502 2.55046   1
   5  -5   5 -0.9978 1.60083   1
   5   5   5 -0.0286 1.46020   1
   6  -6  -5 61.2489 4.21037   3
   6  -6  -5 49.0869 3.59895   2
   6   6  -5 54.4960 3.61789   2
   6   6  -5 50.0189 3.75485   3
   5  -6  -5 28.3577 2.48529   2
   5  -6  -5 30.1818 3.37050   3
   5  -6  -5 25.7002 2.95455   1
   5   6  -5 29.7517 2.79274   3
   5   6  -5 25.3009 2.54457   2
   4  -6  -5 197.919 6.89901   2
  -4  -6   5 215.990 7.21057   4
   4  -6  -5 200.573 7.45599   1
   4   6  -5 202.643 6.67685   2
   4   6  -5 205.432 7.66392   3
  -3  -6   5 3.03509 0.99908   4
   3  -6  -5 4.07709 1.45780   1
   3  -6  -5 2.92956 0.80939   2
   3   6  -5 0.72108 0.58465   2
   3   6  -5 1.84606 1.07656   3
   3   6  -5 2.86501 0.73741   1
  -2  -6   5 41.3405 2.57382   4
  -2  -6   5 42.3972 2.23115   1
   2  -6  -5 42.7158 2.88230   1
   2   6  -5 43.6047 2.59713   3
   2   6  -5 44.0992 2.26788   1
   1  -6  -5 3.11878 1.03262   1
  -1  -6   5 3.58090 0.92101   1
  -1  -6   5 1.94191 0.81371   4
  -1   6   5 4.96226 1.16920   1
   1   6  -5 3.88486 0.95868   3
   0  -6   5 7.61485 1.43727   4
   0  -6   5 5.22667 1.17896   1
   0   6  -5 4.16416 0.83432   3
   0   6  -5 6.19624 0.71943   2
  -1  -6  -5 727.017 20.1402   1
   1  -6   5 722.554 20.9525   4
   1  -6   5 729.667 20.1629   1
   1   6   5 737.763 20.2199   1
   2  -6   5 122.917 5.93194   4
   2  -6   5 119.009 5.52563   1
   2   6   5 126.417 5.57374   1
   3  -6   5 16.7114 2.55932   1
   3   6   5 19.3574 2.65558   1
   4  -6   5 3.70268 1.73643   1
   4   6   5 2.67974 1.61773   1
   5  -6   5 3.01429 1.76760   1
   5   6   5 1.28115 1.72931   1
   6  -7  -5 15.6406 2.68867   3
   6  -7  -5 17.6434 2.47020   2
   6   7  -5 19.5415 2.45762   2
   6   7  -5 21.0299 2.76979   3
   5  -7  -5 106.281 4.90053   2
   5  -7  -5 103.802 5.10883   1
   5   7  -5 105.929 5.26512   3
   5   7  -5 108.332 4.72323   2
   4  -7  -5 67.8471 3.39167   2
   4  -7  -5 66.3777 4.05976   1
  -4  -7   5 69.9646 3.58797   4
   4   7  -5 63.6840 3.19173   2
   4   7  -5 67.2120 3.86286   3
   3  -7  -5 52.2264 3.41884   1
   3  -7  -5 49.6517 2.56660   2
  -3  -7   5 54.9230 3.05388   4
   3   7  -5 54.3291 3.17727   3
   3   7  -5 50.6517 2.28290   2
   2  -7  -5 65.1520 3.64878   1
  -2  -7   5 70.9266 3.52441   4
  -2  -7   5 72.4567 3.02944   1
   2   7  -5 70.7858 3.00398   1
   2   7  -5 74.8269 3.48816   3
  -1  -7   5 137.705 5.61266   4
  -1  -7   5 150.090 5.25076   1
   1  -7  -5 146.903 5.69002   1
  -1   7   5 150.079 5.60578   1
   1   7  -5 148.156 5.19986   3
   0  -7   5 11.5148 1.74905   4
   0  -7   5 9.81389 1.54146   1
   0   7  -5 10.8975 1.20195   3
   0   7  -5 10.2182 0.92184   2
   1  -7   5 499.044 15.2771   4
   1  -7   5 503.436 14.5917   1
  -1  -7  -5 487.486 14.5248   1
   1   7   5 489.738 14.5341   1
   2  -7   5 170.498 7.43467   4
   2  -7   5 184.547 7.18236   1
  -2  -7  -5 182.174 6.93746   1
   2   7   5 179.533 7.00473   1
   3  -7   5 -0.6267 1.00049   1
   3   7   5 2.64428 1.47435   1
   4  -7   5 1.13538 1.35082   1
   4   7   5 2.49201 1.45761   1
   5  -7   5 4.45862 1.99776   1
   5   7   5 5.56440 2.02579   1
   6  -8  -5 0.08201 1.02147   3
   6  -8  -5 1.27015 1.11215   2
   6  -8  -5 -0.2001 1.43393   1
   6   8  -5 -0.1349 1.02621   3
   6   8  -5 -0.0824 0.84700   2
   5  -8  -5 34.7101 3.34900   1
   5  -8  -5 30.0398 2.64468   2
  -5  -8   5 29.3189 2.52819   4
   5   8  -5 24.8031 2.26875   2
   5   8  -5 27.8328 3.13357   3
  -4  -8   5 38.3593 2.74908   4
   4  -8  -5 41.0444 3.38724   1
   4  -8  -5 43.7694 2.67855   2
   4   8  -5 34.6631 2.32847   2
   4   8  -5 42.2196 3.01998   3
  -3  -8   5 6.09101 1.24607   4
   3  -8  -5 4.81216 1.63543   1
   3  -8  -5 4.11172 0.98037   2
   3   8  -5 4.52615 1.22635   3
   3   8  -5 3.29448 0.73781   2
   2  -8  -5 76.8492 3.97418   1
  -2  -8   5 78.4245 3.81518   4
  -2  -8   5 76.6250 3.18233   1
   2   8  -5 76.5158 3.56047   3
   2   8  -5 75.8600 2.63160   2
   2   8  -5 77.3754 3.14959   1
   1  -8  -5 0.45650 0.89793   1
  -1  -8   5 -0.1609 0.62705   4
  -1  -8   5 -0.1061 0.56890   1
   1   8  -5 0.48280 0.62161   3
  -1   8   5 0.14189 0.74488   1
   0  -8   5 2.13183 1.04917   4
   0  -8   5 2.05151 0.84023   1
   0  -8  -5 1.61388 0.85889   1
   0   8  -5 2.10183 0.66996   3
   0   8   5 1.83468 0.72664   1
   0   8  -5 1.94988 0.57409   2
  -1  -8  -5 122.398 5.31226   1
   1  -8   5 117.421 5.24209   1
   1  -8   5 131.831 5.85520   4
   1   8   5 130.361 5.49225   1
   2  -8   5 20.4753 2.57703   1
   2  -8   5 22.3161 2.84971   4
  -2  -8  -5 22.6680 2.64900   1
   2   8   5 22.3442 2.61071   1
   3  -8   5 22.2485 2.84997   1
   3  -8   5 26.4767 3.27198   4
   3   8   5 24.5869 2.95592   1
   4  -8   5 1.54735 1.47230   1
   4   8   5 2.28716 1.46257   1
   5  -8   5 4.16391 2.11168   1
   5   8   5 6.93693 2.23326   1
   6  -9  -5 9.08759 2.21734   3
   6  -9  -5 8.40131 1.91944   2
   6  -9  -5 9.84740 2.31728   1
   6   9  -5 10.7307 2.29310   3
   6   9  -5 9.79461 1.88939   2
  -5  -9   5 51.6964 3.37459   4
   5  -9  -5 52.5565 3.87149   1
   5  -9  -5 56.6989 3.52493   2
   5   9  -5 53.6178 3.64171   3
   5   9  -5 53.1766 3.15758   2
   4  -9  -5 3.43165 1.67248   1
   4  -9  -5 3.44246 1.04935   2
  -4  -9   5 0.58926 0.80846   4
   4   9  -5 1.55806 0.80733   2
   4   9  -5 3.64927 1.22898   3
   3  -9  -5 74.5750 3.51277   2
   3  -9  -5 80.3816 4.39114   1
  -3  -9   5 84.0831 3.99333   4
   3   9  -5 81.0847 3.12100   2
   3   9  -5 75.9567 3.86829   3
  -2  -9   5 5.75737 1.03105   1
   2  -9  -5 4.05699 1.40404   1
  -2  -9   5 6.14289 1.40259   4
   2   9  -5 6.11846 1.20349   3
   2   9  -5 5.80506 0.75811   2
  -1  -9   5 12.0797 1.72226   4
  -1  -9   5 10.3268 1.40378   1
   1  -9  -5 9.64141 1.73142   1
   1   9  -5 13.7304 1.48790   3
   0  -9   5 22.4929 2.07213   1
   0  -9  -5 26.7405 2.35959   1
   0  -9   5 25.6438 2.65971   4
   0   9  -5 25.8302 1.59025   3
   0   9   5 26.6782 2.33718   1
   0   9  -5 26.6878 1.57374   2
   1  -9   5 -1.1804 0.85648   1
  -1  -9  -5 0.83667 1.12131   1
   1  -9   5 1.47678 1.08052   4
   1   9   5 1.31008 1.08353   1
  -2  -9  -5 71.2023 4.08960   1
   2  -9   5 74.6447 4.26406   1
   2  -9   5 72.1763 4.49622   4
   2   9   5 74.8139 4.14660   1
  -3  -9  -5 5.82937 1.60159   1
   3  -9   5 7.26602 1.80266   1
   3  -9   5 6.04340 2.06129   4
   3   9   5 2.69180 1.42282   1
   4  -9   5 11.8639 2.34395   1
   4   9   5 15.2389 2.59490   1
   6 -10  -5 0.02548 0.96632   2
   6 -10  -5 -2.4538 1.30585   1
   6 -10  -5 1.30967 1.21734   3
   6  10  -5 -0.8288 0.72425   2
   6  10  -5 1.05776 1.23105   3
  -5 -10   5 8.75803 1.67792   4
   5 -10  -5 8.06195 2.09113   1
   5 -10  -5 8.83357 1.65598   2
   5  10  -5 11.4860 2.10369   3
   5  10  -5 7.14209 1.43787   2
   4 -10  -5 -0.6488 1.38180   1
  -4 -10   5 -0.3205 0.74603   4
   4 -10  -5 0.07281 0.66317   2
   4  10  -5 -0.1090 0.68514   3
   4  10  -5 -0.5875 0.49156   2
  -3 -10   5 25.1321 2.25353   4
   3 -10  -5 23.9742 2.95903   1
   3 -10  -5 22.7901 2.03490   2
   3  10  -5 25.9627 1.69113   2
   3  10  -5 25.3428 2.23795   3
  -2 -10   5 42.0782 2.85629   4
  -2 -10   5 45.9690 2.31425   1
   2 -10  -5 44.0029 3.27326   1
   2  10  -5 46.3143 2.64425   3
   2  10  -5 42.2327 1.92949   2
  -1 -10   5 16.6927 1.79050   1
  -1 -10   5 16.2163 2.06390   4
   1 -10  -5 16.9486 2.28561   1
   1  10  -5 13.8262 1.51479   3
   0 -10   5 1.55654 0.93240   1
   0 -10   5 0.16755 0.98979   4
   0 -10  -5 3.33265 1.16469   1
   0  10   5 0.81942 1.17943   1
   0  10  -5 2.92614 0.72130   3
   1 -10   5 0.74696 0.95611   1
   1 -10   5 1.46603 1.15675   4
  -1 -10  -5 2.02012 1.16985   1
   1  10   5 2.47389 1.23678   1
   2 -10   5 91.2925 4.74619   1
   2 -10   5 87.0689 4.94257   4
  -2 -10  -5 86.3865 4.51735   1
   2  10   5 90.8189 4.63186   1
   3 -10   5 18.8108 2.64023   1
   3 -10   5 22.6917 3.12648   4
  -3 -10  -5 23.6209 2.94743   1
   3  10   5 24.0628 2.87229   1
  -4 -10  -5 2.54025 1.58270   1
   4 -10   5 1.95287 1.53446   1
   4  10   5 -0.8296 1.32399   1
   6 -11  -5 2.08760 1.49055   3
   6 -11  -5 0.20369 1.67302   1
   6 -11  -5 1.50992 1.19501   2
   6  11  -5 0.74920 1.28597   3
   6  11  -5 3.09238 1.17900   2
  -5 -11   5 35.5969 2.93956   4
   5 -11  -5 34.5124 2.94876   2
   5 -11  -5 33.0769 3.66214   1
   5  11  -5 39.6124 3.11942   3
   5  11  -5 32.5760 2.52926   2
  -4 -11   5 2.28157 1.10301   4
   4 -11  -5 4.34855 1.15127   2
   4 -11  -5 1.06157 1.58788   1
   4  11  -5 3.54203 0.89736   2
   4  11  -5 2.68118 1.08156   3
   3 -11  -5 0.06848 0.75775   2
  -3 -11   5 1.34937 0.85782   4
   3 -11  -5 -0.2832 1.24162   1
   3  11  -5 1.34930 0.62701   2
   3  11  -5 0.39110 0.78531   3
  -2 -11   5 9.48962 1.29533   1
   2 -11  -5 8.78070 1.89417   1
  -2 -11   5 10.4051 1.72944   4
   2  11  -5 10.9170 1.53204   3
   2  11  -5 11.3092 1.11245   2
   1 -11  -5 -0.3067 1.09670   1
  -1 -11   5 1.85362 0.85894   1
  -1 -11   5 0.65694 0.86286   4
   1  11  -5 1.50129 0.67749   3
   0 -11   5 234.470 7.82553   1
   0 -11  -5 234.009 8.29204   1
   0 -11   5 228.902 8.44896   4
   0  11   5 241.659 8.20188   1
   1 -11   5 13.8461 2.12092   4
  -1 -11  -5 12.7596 2.06796   1
   1 -11   5 9.47611 1.71148   1
   1  11   5 8.43878 1.67875   1
  -2 -11  -5 5.75238 1.61165   1
   2 -11   5 3.82371 1.57835   4
   2 -11   5 6.02988 1.63942   1
   2  11   5 4.07663 1.41475   1
  -3 -11  -5 7.25976 1.92834   1
   3 -11   5 6.06155 2.00488   4
   3 -11   5 1.58516 1.28870   1
   3  11   5 5.22807 1.74595   1
   4 -11   5 9.20678 2.37603   1
  -4 -11  -5 12.8290 2.37606   1
   4  11   5 11.3473 2.36031   1
   6 -12  -5 3.24090 1.63461   3
   6 -12  -5 2.06649 1.27232   2
   6 -12  -5 2.20885 1.85001   1
   6  12  -5 1.74635 1.10295   2
   6  12  -5 4.03334 1.62424   3
  -5 -12   5 70.8626 4.23561   4
   5 -12  -5 75.9472 4.31715   2
   5 -12  -5 76.4308 4.84124   1
   5  12  -5 73.0355 3.84544   2
   5  12  -5 71.0175 4.39772   3
   4 -12  -5 4.70138 1.94136   1
  -4 -12   5 4.87225 1.38924   4
   4 -12  -5 4.04074 1.20580   2
   4  12  -5 6.22924 1.44917   3
   4  12  -5 4.21312 1.01885   2
   3 -12  -5 7.39231 1.92031   1
  -3 -12   5 8.41754 1.54476   4
   3 -12  -5 4.42840 1.18074   2
   3  12  -5 5.17775 1.32884   3
   3  12  -5 6.47832 1.03968   2
   2 -12  -5 8.58421 1.99797   1
  -2 -12   5 9.98135 1.76411   4
   2  12  -5 8.51985 1.01226   2
   2  12  -5 10.8578 1.55364   3
  -1 -12   5 2.53959 0.89014   1
  -1 -12   5 3.01563 1.17608   4
   1 -12  -5 3.15618 1.44338   1
   1  12  -5 2.20439 0.77008   3
   0 -12   5 76.2474 3.87919   1
   0 -12   5 73.9222 4.22376   4
   0 -12  -5 83.5073 4.35889   1
   0  12   5 85.7544 4.21917   1
   1 -12   5 0.85461 1.02689   4
  -1 -12  -5 -0.6446 0.87806   1
   1 -12   5 0.76620 0.95005   1
   1  12   5 0.42339 1.08967   1
  -2 -12  -5 22.2087 2.77989   1
   2 -12   5 16.9456 2.45853   1
   2 -12   5 14.1350 2.44539   4
   2  12   5 21.9389 2.60392   1
   3 -12   5 9.79417 2.15964   1
   3 -12   5 12.3448 2.59162   4
  -3 -12  -5 8.03835 2.00135   1
   3  12   5 8.87788 2.03403   1
  -4 -12  -5 2.81365 1.51126   1
   4 -12   5 0.79941 1.56786   1
   4  12   5 2.10789 1.57226   1
   6 -13  -5 5.07713 2.32906   1
   6 -13  -5 5.80768 1.69948   2
   6  13  -5 5.99874 1.53816   2
   6  13  -5 9.82238 2.22325   3
  -5 -13   5 -1.1088 0.85720   4
   5 -13  -5 0.80889 1.72554   1
   5 -13  -5 0.86588 1.02448   2
   5  13  -5 -0.1502 1.09539   3
   5  13  -5 -0.8756 0.62735   2
   4 -13  -5 21.3427 2.38784   2
  -4 -13   5 30.6347 2.75883   4
   4 -13  -5 30.5246 3.62997   1
   4  13  -5 27.6640 2.60175   3
   4  13  -5 26.8748 2.10000   2
  -3 -13   5 2.63115 1.16357   4
   3 -13  -5 3.97621 1.75792   1
   3 -13  -5 4.32125 1.19165   2
   3  13  -5 3.90952 0.89807   2
   3  13  -5 4.93079 1.25431   3
   2 -13  -5 129.006 6.00909   1
  -2 -13   5 137.376 5.93470   4
   2  13  -5 136.958 4.65373   2
   2  13  -5 148.240 5.35327   3
   1 -13  -5 2.98259 1.45868   1
  -1 -13   5 3.16812 1.05119   1
  -1 -13   5 2.11095 1.07939   4
   1  13  -5 2.51532 0.84117   3
   0 -13  -5 326.637 10.6962   1
   0 -13   5 326.767 10.2344   1
   0 -13   5 326.852 11.0751   4
   1 -13   5 7.47011 1.76420   4
  -1 -13  -5 12.8355 2.10538   1
   1 -13   5 7.94411 1.63435   1
   1  13   5 11.9795 2.10854   1
  -2 -13  -5 79.3623 4.44438   1
   2 -13   5 64.3027 4.46034   4
   2 -13   5 71.9902 4.35622   1
   2  13   5 80.7723 4.32124   1
  -3 -13  -5 16.1044 2.44640   1
   3 -13   5 11.6209 2.27213   1
   3 -13   5 13.0438 2.68750   4
   3  13   5 12.9836 2.27662   1
   4 -13   5 5.82922 2.05583   1
  -4 -13  -5 8.73476 2.09913   1
   4  13   5 4.22726 1.86339   1
  -6 -14   5 30.1411 3.49520   4
   6 -14  -5 32.8718 3.64662   2
   6 -14  -5 29.3635 3.84506   1
   6  14  -5 27.1284 3.35876   3
   6  14  -5 24.4594 2.92082   2
   5 -14  -5 8.41923 1.80790   2
   5 -14  -5 3.13326 1.99221   1
  -5 -14   5 6.34716 1.74221   4
   5  14  -5 7.03028 1.86410   3
   5  14  -5 6.74771 1.47893   2
  -4 -14   5 0.80327 1.01756   4
   4 -14  -5 -0.1843 0.81897   2
   4 -14  -5 0.00193 1.72034   1
   4  14  -5 0.94355 0.73418   2
   4  14  -5 -0.0769 0.91571   3
  -3 -14   5 16.1265 2.23650   4
   3 -14  -5 13.8580 2.55872   1
   3 -14  -5 12.5026 1.83131   2
   3  14  -5 12.4386 1.47062   2
   3  14  -5 15.4382 2.02586   3
   2 -14  -5 6.95769 2.03436   1
  -2 -14   5 6.26244 1.59272   4
   2  14  -5 5.98231 1.27653   3
   1 -14  -5 3.09644 1.46454   1
  -1 -14   5 2.96009 0.99023   1
  -1 -14   5 3.64455 1.25061   4
   1  14  -5 2.83918 0.91149   3
   0 -14   5 56.6566 3.72113   4
   0 -14  -5 49.8123 3.29830   4
   0 -14  -5 57.1038 3.75591   1
   0 -14   5 55.9777 3.34171   1
   1 -14   5 -0.6235 0.91816   1
  -1 -14  -5 3.11322 1.43068   1
   1 -14   5 0.52957 1.06183   4
   1  14   5 2.33310 1.16780   1
   2 -14   5 4.12159 1.69734   1
   2 -14   5 4.90409 1.83248   4
  -2 -14  -5 5.49919 1.66893   1
   2  14   5 4.28450 1.60919   1
   3 -14   5 0.51583 1.34188   1
   3 -14   5 2.59360 1.79281   4
  -3 -14  -5 4.45339 1.63144   1
   3  14   5 1.48294 1.37336   1
  -4 -14  -5 1.74182 1.36371   1
  -4 -14  -5 -3.2164 1.83065   4
   4 -14   5 -1.4137 1.29702   1
   4  14   5 -0.1662 1.33703   1
  -5 -15   5 7.61476 1.87395   4
   5 -15  -5 15.8482 3.00776   1
   5 -15  -5 15.6889 2.37072   2
   5  15  -5 11.6896 1.90027   2
   5  15  -5 15.2925 2.49358   3
   4 -15  -5 18.0333 3.03523   1
  -4 -15   5 16.7343 2.50722   4
   4 -15  -5 14.6817 2.15925   2
   4  15  -5 21.4927 2.61127   3
   4  15  -5 16.4586 1.97167   2
   3 -15  -5 8.88706 1.60095   2
   3 -15  -5 8.38083 2.35844   1
  -3 -15   5 9.80969 1.92969   4
   3  15  -5 11.3009 1.44902   2
   3  15  -5 13.7621 2.02066   3
  -2 -15   5 10.6667 1.90329   4
   2 -15  -5 11.9968 2.32486   1
   2  15  -5 8.53134 1.46710   3
  -1 -15   5 135.199 6.14657   4
  -1 -15   5 145.748 5.37190   1
   1 -15  -5 144.642 6.31450   1
   1  15  -5 140.844 5.09214   3
   0 -15   5 47.5533 3.44040   4
   0 -15  -5 44.1925 3.49313   1
   0 -15   5 52.3422 3.12679   1
   0 -15  -5 42.8704 3.19798   4
  -1 -15  -5 2.03288 1.33643   1
   1 -15   5 3.72176 1.48576   4
  -1 -15  -5 3.16222 1.59132   4
   1 -15   5 2.18332 1.25154   1
   1  15   5 2.37292 1.24426   1
  -2 -15  -5 20.1358 2.97967   4
   2 -15   5 13.1173 2.23079   1
  -2 -15  -5 22.5441 2.78208   1
   2 -15   5 20.1171 2.95732   4
   2  15   5 21.8731 2.89897   1
  -3 -15  -5 0.79135 1.76940   4
   3 -15   5 1.05937 1.45471   1
   3 -15   5 3.01750 1.89521   4
  -3 -15  -5 1.36039 1.32784   1
   3  15   5 1.20930 1.40726   1
  -4 -15  -5 6.61919 2.65422   4
   4 -15   5 2.36530 1.78498   1
  -4 -15  -5 4.57324 1.76793   1
   4 -15   5 3.11955 2.19564   4
   4  15   5 2.41397 1.57716   1
   5 -16  -5 0.22944 1.73872   1
   5 -16  -5 -0.0306 1.05074   2
  -5 -16   5 -0.1157 1.25801   4
   5  16  -5 0.75175 0.87613   2
   5  16  -5 -0.5488 1.01770   3
  -4 -16   5 7.50261 1.81923   4
   4 -16  -5 7.55611 1.71548   2
   4 -16  -5 9.89569 2.57539   1
   4  16  -5 8.03208 1.40747   2
   4  16  -5 11.1367 2.08565   3
  -3 -16   5 12.2278 2.19240   4
   3 -16  -5 8.79803 1.60198   2
   3 -16  -5 8.36180 2.35581   1
   3  16  -5 11.7466 1.81013   3
   3  16  -5 10.7937 1.46047   2
   2 -16  -5 4.98742 1.93340   1
  -2 -16   5 2.63154 1.28942   4
   2  16  -5 3.58913 1.08260   3
  -1 -16   5 10.3223 1.66159   1
   1 -16  -5 9.51395 2.23706   1
  -1 -16   5 9.47964 1.88038   4
   0 -16   5 0.49840 0.96447   1
   0 -16  -5 -0.8682 1.23302   1
   0 -16  -5 -2.3236 1.17593   4
   0 -16   5 0.43263 1.01510   4
   1 -16   5 23.7069 2.95376   4
   1 -16   5 27.7714 2.90959   1
  -1 -16  -5 27.8253 3.04747   4
  -1 -16  -5 28.5513 3.08999   1
  -2 -16  -5 3.11993 1.62545   1
   2 -16   5 1.73318 1.41507   1
  -2 -16  -5 0.13285 1.71697   4
   2 -16   5 -1.2277 1.17313   4
   2  16   5 2.70287 1.42605   1
  -3 -16  -5 22.8553 2.86964   1
  -3 -16  -5 19.9796 3.28762   4
   3 -16   5 24.8367 3.35436   1
   3 -16   5 25.1495 3.52614   4
   3  16   5 19.3794 2.78077   1
   4 -16   5 1.09167 1.73411   1
   4 -16   5 1.07039 1.96882   4
   4  16   5 -0.4365 1.43915   1
   5 -17  -5 1.59007 1.34710   2
  -5 -17   5 0.11009 1.36413   4
   5 -17  -5 -1.4153 1.86706   1
   5  17  -5 0.19789 1.33263   3
   5  17  -5 -0.2998 0.73129   2
   4 -17  -5 9.00791 1.87386   2
  -4 -17   5 3.26594 1.49157   4
   4 -17  -5 9.48919 2.58487   1
   4  17  -5 5.55266 1.28697   2
   4  17  -5 4.79173 1.49016   3
   3 -17  -5 -0.6462 0.87700   2
  -3 -17   5 -1.1881 0.93765   4
   3 -17  -5 -2.0182 1.71883   1
   3  17  -5 0.54310 0.64975   2
   3  17  -5 0.03683 0.96437   3
   2 -17  -5 37.1328 3.83724   1
  -2 -17   5 42.9102 3.43373   4
   2  17  -5 41.1691 2.77352   3
   1 -17  -5 43.2418 3.72402   1
  -1 -17   5 43.5782 3.42030   4
   0 -17   5 1.77701 1.19595   4
   0 -17  -5 -0.7969 1.32295   1
   0 -17  -5 -1.0269 1.25794   4
   0 -17   5 1.74185 1.10983   1
  -1 -17  -5 8.96513 2.11577   4
   1 -17   5 13.5134 2.13288   1
  -1 -17  -5 14.1103 2.44328   1
   1 -17   5 13.5920 2.38301   4
  -2 -17  -5 0.88491 1.86377   4
   2 -17   5 1.50143 1.59665   4
  -2 -17  -5 3.08016 1.58517   1
   2 -17   5 2.52932 1.47482   1
   2  17   5 5.58659 1.71551   1
  -3 -17  -5 16.7198 2.61619   1
   3 -17   5 17.7211 2.80598   1
   3 -17   5 14.3381 2.80684   4
  -3 -17  -5 17.0329 3.18563   4
   3  17   5 13.3144 2.51552   1
  -5 -18   5 0.39490 1.41322   4
   5 -18  -5 2.00726 1.28746   2
   5 -18  -5 -2.1267 2.01448   1
   5  18  -5 0.74230 1.35943   3
   5  18  -5 0.97824 0.93301   2
  -4 -18   5 -0.9809 0.96430   4
   4 -18  -5 -0.3053 1.94747   1
   4 -18  -5 -1.0876 0.95933   2
   4  18  -5 -1.2300 1.00479   3
   4  18  -5 -0.7003 0.69782   2
  -3 -18   5 4.20971 1.53474   4
   3 -18  -5 4.09931 2.31804   1
   3 -18  -5 2.37421 1.31120   2
   3  18  -5 5.09052 1.46084   3
   3  18  -5 1.94986 0.89229   2
   2 -18  -5 4.03240 1.90099   1
  -2 -18   5 3.28903 1.39770   4
   2  18  -5 3.10657 1.21141   3
  -1 -18   5 23.2123 2.82318   4
   1 -18  -5 22.6434 3.10799   1
   0 -18   5 22.1356 2.86267   4
   0 -18  -5 25.4664 3.24525   1
   0 -18   5 20.4135 2.38069   1
   1 -18   5 8.25473 1.98629   4
   1 -18   5 8.36772 1.78076   1
  -1 -18  -5 8.06845 2.12410   4
  -1 -18  -5 7.58079 2.24597   1
  -2 -18  -5 10.4565 2.17965   1
  -2 -18  -5 8.00880 2.38407   4
   2 -18   5 8.30191 2.03788   4
   2 -18   5 10.7144 2.23643   1
   3 -18   5 8.21437 2.41461   4
   3 -18   5 7.41508 2.11526   1
  -3 -18  -5 15.6082 2.56720   1
  -3 -18  -5 6.29805 2.57636   4
   3  18   5 10.3935 2.15499   1
  -5 -19   5 0.87807 1.47985   4
   5 -19  -5 2.73362 1.38592   2
   5 -19  -5 -1.1314 1.90903   1
   5  19  -5 -0.6569 1.30497   3
   5  19  -5 0.30178 0.92119   2
   4 -19  -5 2.66235 1.23576   2
  -4 -19   5 0.49053 1.34132   4
   4 -19  -5 -2.9604 1.93486   1
   4  19  -5 0.58763 1.18114   3
   4  19  -5 0.85372 0.89972   2
   3 -19  -5 11.5227 2.09543   2
   3 -19  -5 13.7525 3.05707   1
  -3 -19   5 7.43544 1.92934   4
   3  19  -5 10.0323 1.87758   3
  -2 -19   5 20.7974 2.87512   4
   2 -19  -5 21.7296 3.14383   1
   2  19  -5 23.9266 2.51843   3
   1 -19  -5 20.6842 3.20036   1
  -1 -19   5 10.3958 2.17032   4
   0 -19   5 6.53693 1.78361   4
   0 -19  -5 6.61634 2.16809   1
   0 -19   5 9.05070 1.84028   1
  -1 -19  -5 -0.8236 1.60485   4
   1 -19   5 2.54345 1.52279   4
  -1 -19  -5 2.84564 1.71926   1
   1 -19   5 3.35024 1.42647   1
  -2 -19  -5 -2.3790 1.72494   4
  -2 -19  -5 3.98690 1.80660   1
   2 -19   5 1.12613 1.35965   1
   2 -19   5 2.33151 1.70826   4
  -3 -19  -5 6.65892 1.83311   1
   3 -19   5 3.48509 1.94272   1
   3 -19   5 3.37532 2.06797   4
  -3 -19  -5 3.94017 2.42590   4
   4 -20  -5 2.94830 2.26158   1
  -4 -20   5 5.10339 1.81832   4
   4 -20  -5 4.05630 1.53677   2
   4  20  -5 4.30368 1.26064   2
   4  20  -5 3.33430 1.54672   3
  -3 -20   5 -0.6017 1.08255   4
   3 -20  -5 0.47495 1.21297   2
   3 -20  -5 0.44577 2.04975   1
   3  20  -5 -0.2476 1.02117   3
  -2 -20   5 54.2924 4.06843   4
   2 -20  -5 50.0371 4.81657   1
   2  20  -5 47.6077 3.29506   3
   1 -20  -5 9.67134 2.49285   1
  -1 -20   5 5.18805 1.71371   4
   0 -20   5 9.26115 2.17640   4
   0 -20  -5 13.8888 2.68719   1
   0 -20   5 6.41053 1.61637   1
   1 -20   5 7.47385 1.84070   1
  -1 -20  -5 5.38615 2.10893   4
   1 -20   5 6.16282 1.91829   4
  -1 -20  -5 5.95899 2.02177   1
   2 -20   5 0.43875 1.62551   4
  -2 -20  -5 -1.0463 1.88094   4
  -2 -20  -5 1.91660 1.65138   1
   2 -20   5 0.42133 1.42207   1
  -3 -20  -5 1.61380 1.74657   1
   3 -20   5 0.59125 1.75363   4
   3 -20   5 1.41224 1.59667   1
  -3 -20  -5 -1.0150 2.13697   4
   4 -21  -5 0.79337 2.37736   1
  -4 -21   5 -0.7676 1.22360   4
   4 -21  -5 -0.8204 1.16121   2
   4  21  -5 -0.8661 0.71290   2
   4  21  -5 1.33579 1.49299   3
  -3 -21   5 -0.1933 1.21991   4
   3 -21  -5 0.77311 1.29448   2
   3 -21  -5 -0.3362 2.22357   1
   3  21  -5 -0.1779 1.23182   3
   2 -21  -5 26.6950 3.71760   1
  -2 -21   5 21.8391 3.03774   4
  -1 -21   5 40.4718 3.64464   4
   1 -21  -5 38.4651 4.36284   1
   0 -21  -5 5.48102 2.32930   1
   0 -21   5 1.32678 1.49738   4
   1 -21   5 3.07073 1.57773   1
  -1 -21  -5 0.92385 1.90265   4
  -1 -21  -5 7.54608 2.29653   1
   1 -21   5 6.64815 1.98164   4
   2 -21   5 0.93158 1.81797   4
   2 -21   5 -0.0850 1.41670   1
  -2 -21  -5 -3.6933 1.68027   4
  -2 -21  -5 0.65895 1.64233   1
   4 -22  -5 11.5060 3.25549   1
  -4 -22   5 8.56680 2.29423   4
   4 -22  -5 10.2004 2.07352   2
   4  22  -5 15.5505 2.80340   3
   4  22  -5 11.8367 1.95396   2
   3 -22  -5 2.69148 2.36444   1
   3 -22  -5 4.23099 1.68259   2
  -3 -22   5 3.86846 1.68436   4
   2 -22  -5 -0.8293 2.06148   1
  -2 -22   5 -0.2693 1.23416   4
   1 -22  -5 1.75501 2.04247   1
  -1 -22   5 3.44430 1.77046   4
   0 -22   5 1.75732 1.60813   4
   0 -22  -5 0.65695 1.95960   1
   1 -22   5 17.0141 2.51237   1
  -1 -22  -5 11.5319 2.77863   1
   1 -22   5 14.8242 2.69318   4
  -1 -22  -5 15.4546 2.94487   4
  -2 -22  -5 -1.3073 2.13625   4
   2 -22   5 3.45070 1.81010   1
  -2 -22  -5 5.07278 2.04389   1
   2 -22   5 1.40886 1.75327   4
   3 -23  -5 -2.9019 2.22788   1
   3 -23  -5 -1.5269 1.26526   2
  -3 -23   5 0.18808 1.47293   4
  -2 -23   5 2.20328 1.64364   4
   2 -23  -5 4.77313 2.65211   1
   1 -23  -5 35.4924 4.30083   1
  -1 -23   5 35.3581 4.00433   4
   0 -23  -5 1.46913 2.28775   1
   0 -23   5 -0.5573 1.38392   4
   1 -23   5 -0.1805 1.51571   4
  -1 -23  -5 -1.0415 1.78421   1
   1 -23   5 1.08726 1.40491   1
   2 -23   5 1.47189 1.84367   4
  -3 -24   5 1.79715 1.57216   4
   3 -24  -5 1.84087 1.65172   2
   3 -24  -5 1.23334 2.62384   1
   2 -24  -5 0.99332 2.46809   1
  -2 -24   5 6.33586 2.10613   4
  -1 -24   5 2.47193 1.65427   4
   1 -24  -5 -1.1006 2.32203   1
   0 -24  -5 4.90472 2.54070   1
   0 -24   5 6.59980 2.15492   4
  -1 -24  -5 3.22374 2.35048   1
   1 -24   5 5.94166 2.04334   4
   1 -24   5 3.40241 1.73085   1
  -2 -25   5 8.73656 2.37794   4
   2 -25  -5 7.32464 3.12229   1
  -1 -25   5 3.97078 2.03812   4
   1 -25  -5 6.62861 3.00921   1
   0 -25  -5 30.5506 4.13099   1
   0 -25   5 30.0200 3.87739   4
   6   0  -6 27.0464 3.40283   3
   6   0  -6 34.0533 2.96167   2
   5   0  -6 -0.5138 0.65521   2
   5   0  -6 -0.4986 1.06787   3
   4   0  -6 141.271 4.98588   2
   4   0  -6 142.657 5.52600   1
   4   0  -6 136.498 6.31958   3
   3   0  -6 0.91740 0.48329   2
   3   0  -6 1.39788 0.95069   1
   2   0  -6 27.0029 2.14346   1
  -2   0   6 28.1588 2.12967   4
  -2   0   6 25.4105 2.07844   1
  -1   0   6 0.03628 0.75642   4
  -1   0   6 0.00617 0.72715   1
   1   0  -6 0.87948 0.79589   1
   0   0  -6 560.302 14.4011   2
   0   0   6 542.189 15.8053   1
   0   0   6 533.396 16.1896   4
   2   0   6 0.19020 1.02899   1
   3   0   6 0.71210 1.44479   1
   4   0   6 1.41935 1.52832   1
   6  -1  -6 23.9230 3.22950   3
   6  -1  -6 25.9025 2.80072   2
   6   1  -6 21.9002 2.65800   2
   6   1  -6 23.6326 3.30999   3
   5  -1  -6 0.03541 0.98789   3
   5  -1  -6 0.22726 0.72882   2
   5   1  -6 1.44190 0.84263   2
   5   1  -6 0.42508 1.09486   3
   4  -1  -6 83.6820 3.52588   2
   4  -1  -6 85.8624 4.12364   1
   4  -1  -6 72.9751 4.49595   3
   4   1  -6 84.7566 4.69973   3
   4   1  -6 82.8399 3.49376   2
   3  -1  -6 6.02751 0.85395   2
   3  -1  -6 5.06416 1.29676   1
   3   1  -6 5.18138 1.22675   1
   3   1  -6 4.65881 0.74995   2
   3   1  -6 5.88544 1.51766   3
   2  -1  -6 2.14922 0.94202   1
  -2  -1   6 2.71091 0.92418   1
  -2  -1   6 0.60334 0.72789   4
   2   1  -6 2.91307 0.96185   1
  -2   1   6 3.34451 1.11796   1
  -2   1   6 3.18619 0.95774   4
  -1  -1   6 9.67742 1.59797   4
  -1  -1   6 11.2354 1.73022   1
   1  -1  -6 12.1802 1.83972   1
  -1   1   6 10.5742 1.58496   4
   1   1  -6 9.21494 1.62354   1
  -1   1   6 12.4622 1.83351   1
   0  -1   6 128.963 5.58008   1
   0  -1  -6 133.020 5.58264   1
   0  -1  -6 130.119 4.55423   2
   0  -1   6 129.017 5.81883   4
   0   1  -6 134.801 4.31814   2
   0   1   6 141.626 5.75016   1
   1  -1   6 722.449 20.2715   1
   1   1   6 702.847 20.1976   1
   2  -1   6 0.28267 1.01345   1
   2   1   6 0.14297 1.05462   1
   3  -1   6 2.77245 1.45563   1
   3   1   6 1.24624 1.30200   1
   4  -1   6 3.15900 1.78178   1
   4   1   6 5.00256 1.83161   1
   6  -2  -6 25.9696 2.83981   2
   6  -2  -6 24.1433 3.28193   3
   6   2  -6 20.7477 2.57775   2
   6   2  -6 22.5987 3.14464   3
   5  -2  -6 77.9271 4.77674   3
   5  -2  -6 79.7261 3.91239   2
   5   2  -6 77.8872 4.76073   3
   5   2  -6 78.5410 3.84710   2
   4  -2  -6 81.5770 3.55298   2
   4  -2  -6 77.6986 4.61586   3
   4  -2  -6 80.3577 4.15601   1
   4   2  -6 90.4835 4.77375   3
   4   2  -6 84.4251 3.51169   2
   3  -2  -6 21.3614 2.34593   1
  -3  -2   6 22.7689 1.94676   4
   3  -2  -6 21.5565 1.44176   2
   3   2  -6 26.1563 2.86007   3
   3   2  -6 19.8950 1.82574   1
   3   2  -6 21.7584 1.32016   2
  -2  -2   6 0.42263 0.73250   1
  -2  -2   6 0.11895 0.66184   4
   2  -2  -6 1.25523 0.84382   1
  -2   2   6 -0.7551 0.73614   1
   2   2  -6 0.39254 0.60835   1
  -2   2   6 -0.0934 0.63583   4
  -1  -2   6 -0.9733 0.64943   4
   1  -2  -6 1.35143 0.87767   1
   1  -2  -6 -0.3068 0.33829   2
  -1  -2   6 0.45440 0.81402   1
  -1   2   6 -0.0218 0.77242   4
  -1   2   6 0.69538 0.78181   1
   1   2  -6 0.76233 0.74332   1
   0  -2   6 71.8901 4.19216   4
   0  -2   6 72.9958 4.00048   1
   0  -2  -6 78.3924 4.09735   1
   0   2   6 79.6636 4.15624   1
   0   2  -6 73.9358 2.81663   2
   1  -2   6 151.574 6.60347   4
   1  -2   6 149.481 6.36159   1
   1   2   6 140.200 6.25624   1
   2  -2   6 15.9283 2.34372   1
   2   2   6 14.2881 2.33428   1
   3  -2   6 -0.0767 1.19631   1
   3   2   6 -1.2707 1.06578   1
   4  -2   6 2.41275 1.61096   1
   4   2   6 0.64580 1.45168   1
   6  -3  -6 3.90127 1.71671   3
   6  -3  -6 3.71466 1.36096   2
   6   3  -6 2.83039 1.23679   2
   6   3  -6 2.75941 1.48176   3
   5  -3  -6 31.1455 2.43956   2
   5  -3  -6 34.1997 3.73821   3
   5   3  -6 32.2678 2.46753   2
   5   3  -6 30.3875 3.47852   3
   4  -3  -6 100.597 4.72412   1
   4  -3  -6 103.204 4.11176   2
   4   3  -6 103.789 3.99721   2
   4   3  -6 98.6261 5.10495   3
   3  -3  -6 16.5355 2.12821   1
  -3  -3   6 14.3877 1.85459   4
   3  -3  -6 13.2512 1.32601   2
   3   3  -6 15.1426 2.17123   3
   3   3  -6 14.2787 1.10222   2
   3   3  -6 12.9530 1.59241   1
  -2  -3   6 0.61350 0.61270   1
  -2  -3   6 0.33457 0.67649   4
   2  -3  -6 0.41349 0.81307   1
   2   3  -6 0.03909 0.52824   1
  -2   3   6 -0.2264 0.62967   4
   2   3  -6 -0.3291 0.62178   3
  -2   3   6 0.01735 0.78411   1
   1  -3  -6 86.2067 4.16908   1
  -1  -3   6 85.6894 4.23159   4
   1  -3  -6 83.1607 2.89772   2
  -1  -3   6 82.5187 3.94723   1
   1   3  -6 79.6292 3.83727   1
  -1   3   6 79.9907 3.98858   1
   0  -3  -6 11.3864 1.91228   1
   0  -3   6 9.67461 1.87437   4
   0  -3   6 8.79283 1.63284   1
   0   3   6 9.97751 1.78134   1
   0   3  -6 7.43118 0.98729   2
   1  -3   6 -0.0898 1.11591   1
   1  -3   6 0.88434 1.31834   4
   1   3   6 1.58623 1.20380   1
   2  -3   6 10.2760 2.07785   1
   2   3   6 10.6950 2.09355   1
   3  -3   6 0.82225 1.35778   1
   3   3   6 6.34531 1.96406   1
   4  -3   6 2.75861 1.82524   1
   4   3   6 3.97153 1.96712   1
   6  -4  -6 23.3116 2.72859   2
   6  -4  -6 21.0931 3.15511   3
   6   4  -6 24.7042 3.34971   3
   6   4  -6 24.4750 2.70366   2
   5  -4  -6 0.66221 1.06538   3
   5  -4  -6 2.20060 0.96815   2
   5   4  -6 0.76196 0.85728   2
   5   4  -6 4.53419 1.61963   3
   4  -4  -6 8.98734 1.92457   1
   4  -4  -6 5.76732 1.14073   2
   4   4  -6 6.88053 1.66822   3
   4   4  -6 8.10631 1.21358   2
   3  -4  -6 3.80220 0.86711   2
  -3  -4   6 4.27915 1.17880   4
   3  -4  -6 4.82884 1.37167   1
   3   4  -6 3.51356 1.18149   3
   3   4  -6 5.45772 1.08315   1
   3   4  -6 4.39080 0.70300   2
  -2  -4   6 17.2007 2.03818   4
   2  -4  -6 19.4951 2.32505   1
  -2  -4   6 13.6365 1.68466   1
   2   4  -6 16.8515 1.82954   1
   2   4  -6 14.0203 1.92497   3
  -2   4   6 19.8556 2.21469   1
   1  -4  -6 7.95225 1.56467   1
  -1  -4   6 8.85092 1.52678   1
  -1  -4   6 9.38958 1.68936   4
  -1   4   6 15.1488 2.03897   1
   0  -4  -6 116.374 5.27510   1
   0  -4   6 122.868 5.58660   4
   0  -4   6 124.033 5.29291   1
   0   4  -6 119.702 3.86342   2
   0   4   6 117.313 5.29735   1
   1  -4   6 -0.6755 1.15057   4
  -1  -4  -6 0.54749 1.05116   1
   1  -4   6 0.05816 0.89776   1
   1   4   6 -0.0166 0.99508   1
   2  -4   6 128.969 6.19120   1
   2   4   6 146.589 6.43282   1
   3  -4   6 1.25461 1.45941   1
   3   4   6 -0.7272 1.22652   1
   4  -4   6 -1.0696 1.37372   1
   4   4   6 -1.0854 1.36826   1
   6  -5  -6 26.4084 2.96408   2
   6  -5  -6 22.3565 3.19196   3
   6   5  -6 28.2882 2.99786   2
   6   5  -6 27.0120 3.35658   3
   5  -5  -6 5.23769 1.29280   2
   5  -5  -6 7.78428 2.07454   1
   5  -5  -6 5.45490 1.63309   3
   5   5  -6 5.88884 1.36997   2
   5   5  -6 5.47841 1.69440   3
   4  -5  -6 27.2092 2.10283   2
   4  -5  -6 27.3392 2.90366   1
   4   5  -6 29.8176 2.76964   3
   4   5  -6 23.3110 1.84579   2
   3  -5  -6 9.82493 1.27143   2
   3  -5  -6 8.71997 1.78349   1
  -3  -5   6 10.1382 1.58888   4
   3   5  -6 10.1091 1.00241   2
   3   5  -6 11.8275 1.97465   3
   3   5  -6 6.99657 1.27914   1
   2  -5  -6 1.65833 0.94320   1
  -2  -5   6 0.75617 0.81209   4
  -2  -5   6 0.76388 0.73455   1
   2   5  -6 -0.1568 0.53066   1
   2   5  -6 -0.1412 0.71805   3
  -1  -5   6 36.0273 2.54970   1
  -1  -5   6 36.3459 2.82035   4
   1  -5  -6 37.6955 2.83014   1
   1   5  -6 39.2291 2.52905   3
  -1   5   6 37.7362 2.74155   1
   0  -5  -6 199.436 7.42489   1
   0  -5   6 208.838 7.82173   4
   0  -5   6 205.412 7.37022   1
   0   5  -6 195.480 5.78906   2
   0   5   6 196.591 7.43379   1
   1  -5   6 14.0811 2.10350   1
   1  -5   6 17.1907 2.48485   4
  -1  -5  -6 15.7219 2.31955   1
   1   5   6 11.1773 1.93931   1
   2  -5   6 99.1332 5.33313   1
   2   5   6 101.245 5.33177   1
   3  -5   6 1.11187 1.34915   1
   3   5   6 2.00513 1.58576   1
   4  -5   6 0.79667 1.48094   1
   4   5   6 2.23627 1.71444   1
   6  -6  -6 -1.4978 1.02089   3
   6  -6  -6 2.06388 1.15750   2
   6   6  -6 0.36103 0.93980   2
   6   6  -6 0.47180 1.12922   3
   5  -6  -6 2.62056 1.38176   3
   5  -6  -6 2.59185 1.00898   2
   5  -6  -6 3.80757 1.90624   1
   5   6  -6 0.61902 1.00118   3
   5   6  -6 2.15201 1.06039   2
   4  -6  -6 6.29181 1.75429   1
   4  -6  -6 2.72571 0.89598   2
   4   6  -6 2.59004 0.92024   2
   4   6  -6 5.12083 1.48770   3
   3  -6  -6 33.8815 2.11918   2
   3  -6  -6 34.0994 3.20283   1
  -3  -6   6 38.8386 2.71809   4
   3   6  -6 36.5983 1.78605   2
   3   6  -6 36.5058 2.85373   3
   2  -6  -6 0.65151 0.93675   1
  -2  -6   6 -0.6893 0.70185   4
  -2  -6   6 1.61716 0.76464   1
   2   6  -6 0.32590 0.61248   1
   2   6  -6 1.18188 0.75276   3
  -1  -6   6 174.631 6.82960   4
   1  -6  -6 175.579 6.76817   1
  -1  -6   6 169.872 6.33391   1
  -1   6   6 178.501 6.71964   1
   1   6  -6 177.289 6.25273   3
   0  -6  -6 77.0618 4.16627   1
   0  -6   6 77.4380 4.03277   1
   0  -6   6 81.9714 4.47635   4
   0   6  -6 74.2846 2.77039   2
   0   6   6 74.7936 4.14329   1
   0   6  -6 75.8782 3.42250   3
   1  -6   6 15.9408 2.49622   4
   1  -6   6 14.9826 2.19932   1
  -1  -6  -6 15.1453 2.28339   1
   1   6   6 11.9957 2.01520   1
   2  -6   6 175.633 7.39919   1
  -2  -6  -6 173.126 7.21801   1
   2  -6   6 178.789 7.83804   4
   2   6   6 167.419 7.22627   1
   3  -6   6 -0.4554 1.14137   1
   3   6   6 -0.3133 1.27301   1
   4  -6   6 10.0417 2.48546   1
   4   6   6 8.19393 2.37096   1
   6  -7  -6 8.44881 1.81504   2
   6  -7  -6 6.88622 2.05227   3
   6   7  -6 3.95990 1.55127   3
   6   7  -6 8.38515 1.77435   2
   5  -7  -6 0.21235 0.85793   2
   5  -7  -6 0.23336 1.56412   1
   5   7  -6 0.16795 0.78816   2
   5   7  -6 0.32066 1.08366   3
   4  -7  -6 0.11888 0.66484   2
   4  -7  -6 -1.1245 1.07159   1
  -4  -7   6 0.07519 0.88607   4
   4   7  -6 -0.2599 0.63574   2
   4   7  -6 0.25364 0.88151   3
  -3  -7   6 80.5464 4.04296   4
   3  -7  -6 75.0700 3.40164   2
   3  -7  -6 79.1059 4.29030   1
   3   7  -6 83.1930 4.24162   3
   3   7  -6 75.8604 2.86001   2
  -2  -7   6 4.85897 1.32370   4
   2  -7  -6 2.43952 1.25526   1
  -2  -7   6 3.32985 1.00861   1
   2   7  -6 5.72906 1.36275   3
   2   7  -6 6.45419 1.22835   1
   1  -7  -6 2.85401 1.32221   1
  -1  -7   6 2.40130 1.11357   4
  -1  -7   6 4.32994 1.17863   1
  -1   7   6 1.88296 1.19496   1
   1   7  -6 2.48462 0.94974   3
   0  -7   6 81.3617 4.17252   1
   0  -7  -6 83.9689 4.47824   1
   0  -7   6 83.1536 4.61640   4
   0   7   6 88.9229 4.45352   1
  -1  -7  -6 37.0415 2.99671   1
   1  -7   6 33.1037 2.93456   1
   1  -7   6 34.9397 3.18041   4
   1   7   6 33.1778 2.93632   1
   2  -7   6 32.0498 3.46306   1
  -2  -7  -6 37.6408 3.34094   1
   2  -7   6 42.9104 3.82157   4
   2   7   6 45.2295 3.52911   1
  -3  -7  -6 6.24621 1.96861   1
   3  -7   6 7.17436 2.04738   1
   3   7   6 6.10842 1.93791   1
   4  -7   6 2.43029 1.91112   1
   4   7   6 2.01233 1.84138   1
   6  -8  -6 21.6727 3.22589   3
   6  -8  -6 24.7664 2.99204   2
   6   8  -6 23.6846 2.73429   2
   6   8  -6 20.5020 2.98209   3
   5  -8  -6 27.9483 2.62209   2
   5  -8  -6 36.5655 3.74687   1
   5   8  -6 36.1863 2.52773   2
   5   8  -6 36.8039 3.27706   3
  -4  -8   6 0.60025 0.82587   4
   4  -8  -6 0.30484 0.73201   2
   4  -8  -6 -1.5604 1.09564   1
   4   8  -6 1.43004 1.05377   3
   4   8  -6 -0.1498 0.54549   2
  -3  -8   6 138.141 5.64363   4
   3  -8  -6 126.614 4.82900   2
   3  -8  -6 128.645 5.78650   1
   3   8  -6 129.172 4.23486   2
   3   8  -6 130.244 5.58500   3
  -2  -8   6 3.45423 1.03982   1
   2  -8  -6 3.76438 1.48680   1
  -2  -8   6 1.73631 1.04879   4
   2   8  -6 1.21813 0.93050   3
   2   8  -6 1.94281 0.78874   1
  -1  -8   6 2.31818 1.02513   1
  -1  -8   6 2.72035 1.21020   4
   1  -8  -6 2.36283 1.31982   1
  -1   8   6 3.25986 1.35287   1
   1   8  -6 3.13738 0.99680   3
   0  -8   6 76.6086 4.06174   1
   0  -8  -6 76.5425 4.30172   1
   0  -8   6 76.3232 4.38361   4
   0   8   6 77.8843 4.17780   1
  -1  -8  -6 1.83861 1.16429   1
   1  -8   6 -0.6143 0.96484   4
   1  -8   6 0.60787 1.01518   1
   1   8   6 -0.3123 1.02393   1
   2  -8   6 16.0590 2.55716   1
   2  -8   6 15.0725 2.56476   4
  -2  -8  -6 18.4624 2.61042   1
   2   8   6 14.4555 2.32527   1
  -3  -8  -6 5.68256 1.76741   1
   3  -8   6 4.82637 1.82286   1
   3   8   6 10.4499 2.25818   1
   4  -8   6 15.1928 3.06163   1
  -4  -8  -6 24.7875 3.35946   1
   4   8   6 26.6615 3.56765   1
   6  -9  -6 -0.3888 0.99316   2
   6  -9  -6 1.42756 1.31638   3
   6   9  -6 -0.3744 0.84287   2
   6   9  -6 2.65562 1.49600   3
   5  -9  -6 16.0220 2.11160   2
   5  -9  -6 13.3013 2.51990   1
   5   9  -6 11.1976 2.16602   3
   5   9  -6 7.44056 1.42795   2
   4  -9  -6 10.1120 1.62947   2
   4  -9  -6 11.9023 2.37535   1
  -4  -9   6 11.6088 2.00207   4
   4   9  -6 15.1142 2.39682   3
   4   9  -6 12.3018 1.46851   2
   3  -9  -6 44.3565 2.61564   2
   3  -9  -6 46.1291 3.47626   1
  -3  -9   6 39.4891 3.00554   4
   3   9  -6 41.5347 2.09519   2
   3   9  -6 47.7460 3.16550   3
   2  -9  -6 81.6301 4.51056   1
  -2  -9   6 78.1402 4.22160   4
  -2  -9   6 77.7335 3.62886   1
   2   9  -6 80.8285 2.74189   2
   2   9  -6 81.9703 3.61642   1
   2   9  -6 85.6099 3.97095   3
   1  -9  -6 40.0276 3.18124   1
  -1  -9   6 36.1002 2.62155   1
  -1  -9   6 39.6064 3.04334   4
   1   9  -6 41.0655 2.48788   3
  -1   9   6 39.9645 2.99648   1
   0  -9  -6 22.0840 2.75273   1
   0  -9   6 23.6766 2.60485   1
   0  -9   6 20.4458 2.63205   4
   0   9   6 23.3252 2.67585   1
   1  -9   6 1.80716 1.16071   1
  -1  -9  -6 0.83759 1.14354   1
   1  -9   6 2.16016 1.30981   4
   1   9   6 -0.0689 1.06132   1
   2  -9   6 -1.2420 1.23775   4
  -2  -9  -6 3.60835 1.52662   1
   2  -9   6 -1.7085 1.05584   1
   2   9   6 -0.1992 1.19490   1
   3  -9   6 11.5611 2.31441   1
  -3  -9  -6 17.3801 2.64016   1
   3   9   6 12.3191 2.35085   1
   4  -9   6 1.18750 1.72905   1
  -4  -9  -6 7.68341 2.21287   1
   4   9   6 5.75503 2.09478   1
   6 -10  -6 1.48351 1.11503   2
   6 -10  -6 -1.6808 1.67270   1
   6 -10  -6 0.40867 1.26981   3
   6  10  -6 0.75671 0.92241   2
   6  10  -6 -0.7297 1.22171   3
   5 -10  -6 0.55124 0.98030   2
   5 -10  -6 -0.5530 1.65712   1
   5  10  -6 0.40201 0.74875   2
   5  10  -6 1.84098 1.21308   3
   4 -10  -6 14.4657 2.64480   1
   4 -10  -6 12.9118 1.82820   2
  -4 -10   6 17.1026 2.38265   4
   4  10  -6 15.5494 2.30939   3
   4  10  -6 14.8576 1.58012   2
  -3 -10   6 97.1396 4.82680   4
   3 -10  -6 89.7127 5.03491   1
   3 -10  -6 94.4025 4.11072   2
   3  10  -6 95.9998 3.56356   2
   3  10  -6 101.241 4.69774   3
   2 -10  -6 27.8030 3.09403   1
  -2 -10   6 24.1667 2.72209   4
   2  10  -6 26.1297 1.42838   2
   2  10  -6 25.5512 2.22772   3
  -1 -10   6 162.815 6.88896   4
  -1 -10   6 168.787 6.27893   1
   1 -10  -6 172.455 6.86852   1
   1  10  -6 179.949 6.04690   3
   0 -10   6 45.0513 3.41685   4
   0 -10   6 43.9476 3.12566   1
   0 -10  -6 48.1579 3.38082   1
   0  10   6 45.5450 3.31531   1
   1 -10   6 26.6171 3.13089   4
   1 -10   6 26.3804 2.88930   1
  -1 -10  -6 23.3459 2.83483   1
   1  10   6 21.6410 2.59283   1
  -2 -10  -6 1.15954 1.44020   1
   2 -10   6 3.26239 1.63359   4
   2 -10   6 0.50947 1.38892   1
   2  10   6 1.95308 1.47506   1
   3 -10   6 24.7945 3.25746   1
   3 -10   6 20.1936 3.27155   4
  -3 -10  -6 26.1257 3.37000   1
   3  10   6 28.7894 3.39594   1
   4  10   6 2.35466 1.74705   1
   5 -11  -6 21.9716 3.11280   1
   5 -11  -6 20.9102 2.54055   2
   5  11  -6 20.3106 2.82819   3
   5  11  -6 19.1447 2.13862   2
  -4 -11   6 1.24824 1.06377   4
   4 -11  -6 4.36930 1.23887   2
   4 -11  -6 3.30099 1.91435   1
   4  11  -6 2.58597 0.86339   2
   4  11  -6 3.73317 1.39685   3
   3 -11  -6 7.64569 1.98192   1
  -3 -11   6 5.68232 1.59151   4
   3 -11  -6 6.75233 1.35562   2
   3  11  -6 8.46491 1.64078   3
   3  11  -6 5.93745 0.97684   2
  -2 -11   6 132.520 5.91923   4
   2 -11  -6 133.726 6.02456   1
   2  11  -6 131.559 5.31276   3
  -1 -11   6 19.2468 2.17946   1
  -1 -11   6 18.4350 2.46876   4
   1 -11  -6 21.6641 2.77723   1
   1  11  -6 22.7896 1.93193   3
   0 -11  -6 1.75976 1.11516   1
   0 -11   6 2.03572 1.12780   1
   0 -11   6 1.53752 1.13552   4
   0  11   6 2.54213 1.20360   1
   1 -11   6 0.34627 1.22859   4
  -1 -11  -6 0.05167 1.17589   1
   1 -11   6 0.25629 1.07434   1
   1  11   6 1.49160 1.15778   1
  -2 -11  -6 0.61909 1.24238   1
   2 -11   6 -0.0898 1.10885   1
   2 -11   6 -0.7630 1.26203   4
   2  11   6 0.99609 1.30493   1
  -3 -11  -6 22.1575 3.01816   1
   3 -11   6 17.4427 3.11033   4
   3 -11   6 14.9784 2.61831   1
   3  11   6 17.8157 2.75545   1
   5 -12  -6 1.46979 1.10452   2
  -5 -12   6 4.04349 1.37847   4
   5 -12  -6 2.49501 1.95112   1
   5  12  -6 1.10518 1.16526   3
   5  12  -6 2.85999 1.04123   2
   4 -12  -6 8.82652 2.41508   1
  -4 -12   6 11.1942 2.03048   4
   4 -12  -6 7.90620 1.64375   2
   4  12  -6 5.64708 1.59026   3
   4  12  -6 9.30051 1.39765   2
   3 -12  -6 0.21010 1.46701   1
   3 -12  -6 -0.0350 0.75769   2
  -3 -12   6 0.29115 0.98737   4
   3  12  -6 0.18155 0.87917   3
   3  12  -6 -0.0963 0.48156   2
   2 -12  -6 5.38304 1.75187   1
  -2 -12   6 3.41370 1.34330   4
   2  12  -6 4.24739 1.21786   3
  -1 -12   6 1.83769 1.02930   1
  -1 -12   6 0.30052 1.11994   4
   1 -12  -6 1.73059 1.43987   1
   0 -12   6 3.89653 1.42831   4
   0 -12   6 2.90057 1.21358   1
   0 -12  -6 2.05647 1.33705   1
   0  12   6 1.09809 1.20029   1
   1 -12   6 57.3119 4.14546   4
  -1 -12  -6 57.3619 3.88468   1
   1 -12   6 54.9644 3.78334   1
   1  12   6 51.3275 3.73981   1
  -2 -12  -6 4.67621 1.62780   1
   2 -12   6 4.18122 1.75498   1
   2 -12   6 3.83250 1.74278   4
   2  12   6 4.13270 1.64953   1
   3 -12   6 67.8413 4.78902   1
  -3 -12  -6 60.9675 4.37678   1
   3 -12   6 56.4022 4.84480   4
   3  12   6 54.6551 4.25582   1
  -5 -13   6 0.29823 1.13776   4
   5 -13  -6 0.39083 1.08556   2
   5 -13  -6 0.39864 1.94571   1
   5  13  -6 0.13739 0.69840   2
   5  13  -6 0.30945 1.24979   3
   4 -13  -6 -0.2618 1.81485   1
  -4 -13   6 0.86066 1.09085   4
   4 -13  -6 0.16573 0.87139   2
   4  13  -6 0.23253 1.01595   3
   4  13  -6 0.87100 0.71771   2
   3 -13  -6 3.24334 1.89085   1
  -3 -13   6 1.95977 1.26394   4
   3  13  -6 1.93598 0.75769   2
   3  13  -6 0.80763 1.00369   3
   2 -13  -6 26.1451 3.26698   1
  -2 -13   6 23.6836 2.83555   4
   2  13  -6 21.9208 2.32336   3
  -1 -13   6 1.11854 1.02747   1
  -1 -13   6 2.44287 1.29707   4
   1 -13  -6 2.13678 1.63296   1
   0 -13  -6 2.18933 1.37062   1
   0 -13   6 -0.6425 0.82993   1
   0 -13   6 -0.5278 0.97539   4
   0  13   6 -1.6136 1.00391   1
   1 -13   6 6.79599 1.70119   1
   1 -13   6 3.22370 1.45666   4
  -1 -13  -6 3.45782 1.50216   1
   1  13   6 6.87670 1.91214   1
  -2 -13  -6 1.56484 1.54991   1
   2 -13   6 1.76676 1.51606   1
   2 -13   6 1.15361 1.48613   4
   2  13   6 4.58826 1.72815   1
   3 -13   6 6.49895 2.13687   1
   3 -13   6 8.20572 2.43096   4
   3  13   6 6.84630 2.03658   1
   5 -14  -6 8.65481 2.64881   1
  -5 -14   6 10.8691 2.18744   4
   5 -14  -6 12.6939 2.18984   2
   5  14  -6 10.4517 1.71066   2
   5  14  -6 12.5029 2.34206   3
  -4 -14   6 8.41104 1.91732   4
   4 -14  -6 7.76221 1.64963   2
   4 -14  -6 6.66911 2.43950   1
   4  14  -6 2.33753 1.34264   3
   4  14  -6 6.61824 1.23531   2
  -3 -14   6 20.9607 2.74934   4
   3 -14  -6 21.4154 3.25327   1
   3  14  -6 16.0625 1.67488   2
   3  14  -6 16.7231 2.21698   3
  -2 -14   6 24.9226 2.93262   4
   2 -14  -6 27.1758 3.38204   1
   2  14  -6 21.7731 2.29712   3
  -1 -14   6 10.7957 2.06503   4
   1 -14  -6 15.9896 2.57738   1
  -1 -14   6 8.25528 1.66510   1
   0 -14  -6 2.55738 1.49188   1
   0 -14   6 1.72372 1.31678   4
   0 -14   6 2.53455 1.33743   1
   1 -14   6 15.1576 2.53172   4
  -1 -14  -6 20.9943 2.85438   1
   1 -14   6 15.5671 2.37347   1
   1  14   6 14.9173 2.44565   1
  -2 -14  -6 3.19830 1.57751   1
   2 -14   6 -1.0636 1.27003   4
   2 -14   6 0.62042 1.37436   1
   2  14   6 -0.6874 1.25508   1
  -3 -14  -6 54.4860 4.20043   1
   3 -14   6 43.1411 4.43500   1
   3 -14   6 53.0119 4.86537   4
   3  14   6 46.1599 3.96349   1
   5 -15  -6 1.62982 1.26388   2
  -5 -15   6 2.72948 1.58412   4
   5 -15  -6 1.95404 2.07952   1
   5  15  -6 1.39311 0.84509   2
   5  15  -6 5.27669 1.77730   3
  -4 -15   6 -0.4257 1.06252   4
   4 -15  -6 0.70647 1.06858   2
   4 -15  -6 2.46580 2.10657   1
   4  15  -6 0.72000 1.16208   3
   4  15  -6 -0.6147 0.60300   2
  -3 -15   6 3.82150 1.45487   4
   3 -15  -6 1.70156 1.81716   1
   3  15  -6 3.77780 1.39818   3
   3  15  -6 2.17258 0.76527   2
  -2 -15   6 25.0954 3.02776   4
   2 -15  -6 26.7998 3.42758   1
   2  15  -6 27.0668 2.35310   3
   1 -15  -6 4.05721 1.70854   1
  -1 -15   6 3.34193 1.37893   4
   0 -15   6 3.85956 1.44687   4
   0 -15   6 3.84917 1.40180   1
   0 -15  -6 7.86737 2.11199   1
   1 -15   6 3.23857 1.56565   4
  -1 -15  -6 5.98321 1.94599   1
   1 -15   6 4.79787 1.66974   1
   1  15   6 5.13266 1.70127   1
   2 -15   6 1.52312 1.57369   4
   2 -15   6 1.71447 1.62702   1
  -2 -15  -6 3.39357 1.70084   1
   2  15   6 2.95032 1.72655   1
   3 -15   6 2.24892 1.64679   1
  -3 -15  -6 1.05383 2.19479   4
   3 -15   6 3.28448 2.15944   4
  -3 -15  -6 2.94298 1.74913   1
   3  15   6 1.81941 1.85345   1
   5 -16  -6 -1.6000 1.84349   1
  -5 -16   6 0.34140 1.37408   4
   5 -16  -6 -0.3339 1.03088   2
   5  16  -6 0.88200 1.39328   3
   5  16  -6 0.51098 0.84162   2
  -4 -16   6 26.3232 3.21491   4
   4 -16  -6 29.6588 4.07618   1
   4 -16  -6 22.7934 2.64953   2
   4  16  -6 30.5172 3.26322   3
   4  16  -6 25.0208 2.18710   2
   3 -16  -6 33.7782 3.95450   1
  -3 -16   6 30.0613 3.41621   4
   3  16  -6 30.8468 2.63288   3
   3  16  -6 27.8438 2.08016   2
  -2 -16   6 32.2421 3.49826   4
   2 -16  -6 37.3359 4.11404   1
   2  16  -6 31.8561 2.53677   3
   1 -16  -6 2.94851 1.87776   1
  -1 -16   6 2.78086 1.37640   4
   0 -16   6 17.2906 2.56727   4
   0 -16   6 27.8370 2.88595   1
   0 -16  -6 27.0634 3.41068   1
  -1 -16  -6 2.24297 1.73504   4
   1 -16   6 1.42982 1.38325   4
   1 -16   6 5.15175 1.57469   1
  -1 -16  -6 4.36056 1.76487   1
   2 -16   6 1.78158 1.53510   1
   2 -16   6 -1.4569 1.50589   4
  -2 -16  -6 4.33602 1.85258   1
  -2 -16  -6 0.11233 1.78873   4
   2  16   6 0.93500 1.39948   1
   3 -16   6 3.04996 2.15040   4
   3  16   6 2.69841 1.96150   1
  -4 -17   6 17.9686 2.76227   4
   4 -17  -6 22.1411 3.72351   1
   4 -17  -6 15.3897 2.41044   2
   4  17  -6 23.8556 2.89530   3
   4  17  -6 16.2843 1.96241   2
   3 -17  -6 -1.7861 1.75233   1
  -3 -17   6 -1.5036 1.04874   4
   3  17  -6 -0.0945 0.93331   3
   2 -17  -6 11.1308 2.60914   1
  -2 -17   6 14.9789 2.51723   4
   1 -17  -6 56.5250 4.43134   1
  -1 -17   6 54.4591 4.06427   4
   0 -17   6 1.38675 1.13925   1
   0 -17   6 0.37540 1.22863   4
   0 -17  -6 4.07800 1.99570   1
   1 -17   6 0.69782 1.37563   4
  -1 -17  -6 0.45274 1.44663   1
   1 -17   6 1.99429 1.35419   1
  -1 -17  -6 -1.3057 1.60458   4
   2 -17   6 -0.7643 1.57966   4
  -2 -17  -6 2.20420 1.53573   1
  -2 -17  -6 -2.3358 1.68834   4
   2 -17   6 0.72758 1.49159   1
   2  17   6 -0.2254 1.44923   1
  -4 -18   6 2.37371 1.63432   4
   4 -18  -6 1.05182 1.22424   2
   4 -18  -6 0.26670 2.15844   1
   4  18  -6 2.94747 1.50440   3
   4  18  -6 2.07132 0.95128   2
   3 -18  -6 2.78097 2.17862   1
   3 -18  -6 1.29253 1.21842   2
  -3 -18   6 0.26168 1.28233   4
   3  18  -6 -0.5644 1.04016   3
  -2 -18   6 16.2750 2.71251   4
   2 -18  -6 20.8547 3.49757   1
  -1 -18   6 8.33139 1.98549   4
   1 -18  -6 4.96928 2.08221   1
   0 -18   6 -0.6103 1.14945   4
   0 -18   6 0.56636 1.24819   1
   0 -18  -6 0.58014 1.57213   1
  -1 -18  -6 -1.4260 1.73046   4
   1 -18   6 0.86858 1.35141   1
   1 -18   6 1.12146 1.56405   4
  -1 -18  -6 -0.3968 1.44867   1
  -2 -18  -6 4.45102 1.77505   1
   2 -18   6 -1.7840 1.35648   4
  -2 -18  -6 -1.7832 1.93691   4
   2 -18   6 0.91989 1.41115   1
  -4 -19   6 -0.7766 1.27326   4
   4 -19  -6 0.58339 2.24488   1
   4 -19  -6 -1.5426 1.05899   2
   4  19  -6 0.32046 0.81838   2
   4  19  -6 0.37273 1.31707   3
   3 -19  -6 8.50658 2.82325   1
   3 -19  -6 6.71604 1.67607   2
  -3 -19   6 4.45643 1.77338   4
   3  19  -6 6.01805 1.69991   3
   2 -19  -6 0.80300 2.13556   1
  -2 -19   6 3.34227 1.78179   4
   1 -19  -6 2.32798 1.99620   1
  -1 -19   6 0.62880 1.38228   4
   0 -19  -6 4.95803 2.05690   1
   0 -19   6 4.92821 1.72026   4
   0 -19   6 4.46488 1.78268   1
   1 -19   6 17.2269 2.90700   4
  -1 -19  -6 21.2414 3.26015   1
   1 -19   6 15.6615 2.55375   1
   2 -19   6 -0.2645 1.52837   4
  -2 -19  -6 3.71751 2.04415   1
   2 -19   6 3.94882 1.86282   1
  -2 -19  -6 0.43464 2.07881   4
   3 -20  -6 42.4231 3.54900   2
  -3 -20   6 37.5967 4.14788   4
   3 -20  -6 42.5744 4.91842   1
   3  20  -6 43.2185 3.42978   3
   2 -20  -6 0.47544 2.02254   1
  -2 -20   6 1.48995 1.59755   4
  -1 -20   6 15.8586 2.77707   4
   1 -20  -6 20.4696 3.50782   1
   0 -20  -6 14.8179 2.94511   1
   0 -20   6 8.88931 2.31093   4
  -1 -20  -6 1.51349 1.92060   1
   1 -20   6 2.64414 1.66019   1
   1 -20   6 1.35240 1.53564   4
   3 -21  -6 5.21703 2.88898   1
   3 -21  -6 4.26275 1.67495   2
  -3 -21   6 4.40291 2.05816   4
  -2 -21   6 -0.9981 1.45590   4
   2 -21  -6 2.96560 2.44757   1
   1 -21  -6 5.57116 2.54014   1
  -1 -21   6 12.8180 2.60441   4
   0 -21  -6 -0.5519 1.79233   1
   0 -21   6 1.23754 1.65839   4
   1 -21   6 -1.1858 1.55412   4
   1 -21   6 0.75862 1.52991   1
  -1 -21  -6 3.13231 1.96174   1
  -2 -22   6 1.34348 1.60701   4
   2 -22  -6 -1.4657 2.29670   1
   1 -22  -6 -2.8468 2.07096   1
  -1 -22   6 -0.3001 1.43111   4
   0 -22   6 1.72512 1.82977   4
   0 -22  -6 -0.0072 1.98499   1
   1 -23  -6 13.5517 3.38951   1
  -1 -23   6 9.30571 2.43976   4
   5   0  -7 0.04717 0.70553   2
   5   0  -7 0.94619 1.16668   3
   4   0  -7 38.1244 3.44128   3
   4   0  -7 42.7310 2.34505   2
   3   0  -7 -0.0423 0.80347   1
   3   0  -7 -0.4360 0.42624   2
  -2   0   7 3.52339 1.33169   4
   2   0  -7 5.23983 1.36682   1
  -2   0   7 6.06828 1.47178   1
  -1   0   7 -0.0303 1.05453   1
   1   0  -7 1.30526 1.04940   1
  -1   0   7 0.34667 1.04543   4
   0   0  -7 6.21234 1.69416   1
   0   0   7 4.41156 1.56433   1
   1   0   7 -0.5160 1.10161   1
   2   0   7 23.3661 3.04188   1
   3   0   7 -0.3282 1.31626   1
   5  -1  -7 0.77176 0.89907   2
   5  -1  -7 0.34938 1.10008   3
   5   1  -7 -1.5128 0.89861   3
   5   1  -7 0.14264 0.72709   2
   4  -1  -7 11.8092 1.46453   2
   4  -1  -7 12.4253 2.36523   3
   4   1  -7 12.3073 2.24898   3
   4   1  -7 12.2220 1.40061   2
   3  -1  -7 0.51898 0.51859   2
   3  -1  -7 4.72333 1.31229   1
   3   1  -7 0.94019 1.16330   3
   3   1  -7 0.86000 0.50731   2
   3   1  -7 0.37894 0.82547   1
  -2  -1   7 1.59442 1.05589   1
   2  -1  -7 0.68216 0.86103   1
  -2  -1   7 1.23923 1.06943   4
  -2   1   7 1.97651 1.10952   1
   2   1  -7 0.38935 0.86443   1
  -1  -1   7 59.4038 3.74538   4
   1  -1  -7 54.3352 3.51726   1
  -1  -1   7 53.3067 3.50790   1
   1   1  -7 58.4970 3.54325   1
  -1   1   7 57.2219 3.60166   1
  -1   1   7 51.1664 3.45562   4
   0  -1   7 23.7498 2.86192   4
   0  -1   7 17.8095 2.44187   1
   0  -1  -7 18.2234 2.45153   1
   0   1  -7 17.1634 2.35571   1
   0   1   7 19.1873 2.53149   1
   1  -1   7 -0.9719 0.87854   1
   1   1   7 -0.1071 1.15770   1
   2  -1   7 1.46283 1.30967   1
   2   1   7 0.23508 1.22679   1
   3  -1   7 0.54381 1.64056   1
   3   1   7 -0.1598 1.62239   1
   5  -2  -7 -0.8008 0.90992   3
   5  -2  -7 1.89661 0.93962   2
   5   2  -7 1.10763 0.88629   2
   5   2  -7 2.60860 1.41865   3
   4  -2  -7 40.4109 3.13722   1
   4  -2  -7 39.9909 2.36829   2
   4  -2  -7 37.6511 3.33126   3
   4   2  -7 36.8029 3.28193   3
   4   2  -7 41.3600 2.28178   2
   3  -2  -7 80.6805 3.12719   2
   3  -2  -7 85.5847 4.31496   1
   3   2  -7 81.3196 3.91450   1
   3   2  -7 84.5992 4.65389   3
  -2  -2   7 0.14678 0.92458   1
   2  -2  -7 0.98618 0.95191   1
  -2  -2   7 0.34773 0.95912   4
  -2   2   7 -0.8959 0.87998   1
   2   2  -7 0.39161 0.77761   1
  -1  -2   7 100.020 4.81095   1
   1  -2  -7 104.663 5.02751   1
  -1  -2   7 109.967 5.24511   4
   1   2  -7 95.8570 4.77288   1
  -1   2   7 99.4277 4.88423   1
   0  -2   7 7.55543 1.77385   4
   0  -2  -7 7.16698 1.81480   1
   0  -2   7 8.57362 1.82384   1
   0   2   7 4.30717 1.52352   1
   1  -2   7 29.1307 3.18499   1
  -1  -2  -7 32.1211 3.41739   1
   1   2   7 32.9246 3.06075   1
   2  -2   7 1.28889 1.42122   1
   2   2   7 2.77950 1.59305   1
   3  -2   7 2.23837 1.69294   1
   3   2   7 2.53752 1.71929   1
   5  -3  -7 0.99134 1.25708   3
   5  -3  -7 2.70306 1.09043   2
   5   3  -7 2.40957 1.49743   3
   5   3  -7 -0.2165 0.71943   2
   4  -3  -7 19.7327 1.75150   2
   4  -3  -7 17.5491 2.51054   1
   4   3  -7 20.8858 2.85372   3
   4   3  -7 18.5315 1.63264   2
   3  -3  -7 1.71559 0.73724   2
   3  -3  -7 3.78823 1.34622   1
   3   3  -7 3.94741 1.12391   1
   3   3  -7 2.30907 1.28632   3
   2  -3  -7 13.2845 2.11084   1
  -2  -3   7 14.4919 1.99798   1
  -2  -3   7 11.2540 1.95716   4
   2   3  -7 15.1627 2.21076   3
   2   3  -7 14.5025 1.99696   1
  -2   3   7 12.3372 1.95410   1
  -1  -3   7 56.4063 3.52835   1
   1  -3  -7 57.4580 3.69161   1
  -1  -3   7 57.2721 3.69246   4
  -1   3   7 55.9834 3.58654   1
   1   3  -7 54.2510 3.44672   1
   0  -3   7 2.89495 1.44522   4
   0  -3   7 2.77358 1.30496   1
   0  -3  -7 2.43513 1.34081   1
   0   3   7 4.10621 1.44421   1
   1  -3   7 1.70694 1.18572   1
  -1  -3  -7 2.12286 1.32244   1
   1   3   7 1.46311 1.27372   1
   2  -3   7 2.07793 1.49452   1
   2   3   7 1.56670 1.56682   1
   3  -3   7 15.6267 2.85979   1
   3   3   7 15.3395 2.77722   1
   5  -4  -7 14.4733 1.93939   2
   5  -4  -7 8.46467 2.01405   3
   5   4  -7 15.9814 1.92676   2
   5   4  -7 15.8234 2.77176   3
   4  -4  -7 -0.3714 0.68676   2
   4  -4  -7 1.04748 1.36983   1
   4   4  -7 1.78533 0.76944   2
   4   4  -7 2.46385 1.35138   3
   3  -4  -7 4.52868 1.54048   1
   3  -4  -7 2.58089 0.79914   2
   3   4  -7 3.86084 1.41004   3
   2  -4  -7 61.8153 3.82561   1
  -2  -4   7 68.2166 3.85894   4
  -2  -4   7 63.3562 3.50614   1
   2   4  -7 58.4138 3.39007   1
  -2   4   7 64.7510 3.74067   1
   2   4  -7 62.9183 3.80433   3
  -1  -4   7 8.49937 1.77315   1
  -1  -4   7 6.20205 1.67323   4
   1  -4  -7 5.51683 1.60016   1
   1   4  -7 6.57724 1.52020   1
  -1   4   7 8.64866 1.74999   1
   0  -4  -7 3.18011 1.42908   1
   0  -4   7 2.80766 1.30491   1
   0  -4   7 4.00359 1.58783   4
   0   4   7 2.92237 1.42079   1
  -1  -4  -7 24.2857 3.05762   1
   1  -4   7 23.5646 3.18861   4
   1  -4   7 21.4001 2.80049   1
   1   4   7 18.9506 2.63785   1
   2  -4   7 6.19565 1.93457   1
  -2  -4  -7 9.27124 2.05819   1
   2   4   7 6.35726 1.93142   1
   3  -4   7 2.89718 1.70783   1
   3   4   7 0.55823 1.46669   1
   5  -5  -7 10.1734 1.68722   2
   5  -5  -7 9.46813 2.14779   3
   5   5  -7 11.1079 2.32051   3
   5   5  -7 15.0292 1.88349   2
   4  -5  -7 -1.1123 1.18118   1
   4  -5  -7 -0.0846 0.72403   2
   4   5  -7 0.51995 1.17694   3
   4   5  -7 1.83067 0.76551   2
   3  -5  -7 -0.2855 0.62758   2
  -3  -5   7 1.37456 0.99503   4
   3  -5  -7 1.38127 1.19425   1
   3   5  -7 0.37767 1.00119   3
   2  -5  -7 38.0794 3.11069   1
  -2  -5   7 40.3398 3.10936   4
  -2  -5   7 37.1245 2.76042   1
   2   5  -7 41.1108 2.77844   1
   2   5  -7 39.3331 3.04404   3
   1  -5  -7 34.1760 2.88700   1
  -1  -5   7 30.8835 3.24344   4
  -1  -5   7 34.1285 2.76534   1
   1   5  -7 27.5058 2.39050   3
   1   5  -7 27.0245 2.48296   1
  -1   5   7 27.8793 2.92117   1
   0  -5   7 81.9230 4.80725   4
   0  -5   7 84.8804 4.52835   1
   0  -5  -7 77.8211 4.55049   1
   0   5   7 80.7665 4.61165   1
   1  -5   7 47.9491 3.94687   4
   1  -5   7 45.1949 3.58760   1
  -1  -5  -7 45.5373 3.63844   1
   1   5   7 48.1009 3.63766   1
  -2  -5  -7 5.06322 1.75093   1
   2  -5   7 3.16741 1.43196   1
   2   5   7 7.40704 2.00737   1
   3  -5   7 1.52370 1.62113   1
   3   5   7 -0.3518 1.45966   1
   5  -6  -7 2.17867 1.42742   3
   5  -6  -7 -0.3791 0.81323   2
   5   6  -7 0.30361 0.83285   2
   5   6  -7 0.28892 1.11331   3
   4  -6  -7 14.3397 1.75188   2
   4  -6  -7 18.8315 2.77364   1
   4   6  -7 13.9322 2.41104   3
   4   6  -7 16.4681 1.61930   2
   3  -6  -7 10.3141 1.37704   2
   3  -6  -7 11.6077 2.14544   1
  -3  -6   7 12.9692 2.00111   4
   3   6  -7 10.7324 2.00330   3
   2  -6  -7 69.3143 4.11940   1
  -2  -6   7 66.6305 3.98289   4
  -2  -6   7 64.0581 3.60680   1
   2   6  -7 63.4526 3.50916   1
   2   6  -7 68.6330 3.86883   3
   1  -6  -7 3.28723 1.27373   1
  -1  -6   7 0.43089 0.98787   1
  -1  -6   7 -0.3134 1.12644   4
   1   6  -7 1.86835 1.03603   3
  -1   6   7 1.91334 1.38511   1
   0  -6   7 31.9965 2.97105   1
   0  -6  -7 43.3297 3.35339   1
   0  -6   7 36.4908 3.26204   4
   0   6   7 35.4166 3.08438   1
   1  -6   7 6.27698 1.79250   1
  -1  -6  -7 7.27598 1.81742   1
   1  -6   7 8.67710 2.12270   4
   1   6   7 8.88954 1.95537   1
   2  -6   7 0.15248 1.23360   1
  -2  -6  -7 1.81175 1.49455   1
   2   6   7 3.64038 1.68799   1
   3  -6   7 17.1079 2.98520   1
  -3  -6  -7 24.8723 3.49521   1
   3   6   7 20.9808 3.18880   1
   5  -7  -7 40.3463 2.97842   2
   5  -7  -7 41.0813 4.13669   1
   5   7  -7 38.6576 2.62976   2
   5   7  -7 38.2879 3.50808   3
   4  -7  -7 20.0848 3.00525   1
   4  -7  -7 20.8999 2.16205   2
   4   7  -7 25.2288 3.01378   3
   4   7  -7 17.9496 1.60026   2
   3  -7  -7 23.0709 2.00750   2
   3  -7  -7 24.6668 2.94833   1
  -3  -7   7 27.2009 2.96271   4
   3   7  -7 30.5100 2.78694   3
   2  -7  -7 16.3858 2.52378   1
  -2  -7   7 14.4248 2.19852   4
  -2  -7   7 12.0246 1.87162   1
   2   7  -7 15.8333 2.21792   3
   2   7  -7 17.7091 2.07993   1
  -1  -7   7 32.6659 2.82293   1
  -1  -7   7 36.2471 3.18395   4
   1  -7  -7 35.5378 3.14851   1
   1   7  -7 39.4973 3.05233   3
  -1   7   7 36.0484 3.05997   1
   0  -7   7 -0.1802 1.04344   4
   0  -7   7 -0.3597 1.02995   1
   0  -7  -7 1.94516 1.33190   1
   0   7   7 0.59139 1.11536   1
   1  -7   7 16.5553 2.83933   4
   1  -7   7 14.6460 2.45062   1
  -1  -7  -7 18.4397 2.84633   1
   1   7   7 16.1247 2.53876   1
  -2  -7  -7 3.42285 1.73139   1
   2  -7   7 3.91475 1.80918   1
   2  -7   7 2.59040 1.85284   4
   2   7   7 -0.5779 1.28407   1
  -3  -7  -7 37.7423 4.15830   1
   3  -7   7 31.6744 4.00039   1
   3   7   7 30.3419 3.78168   1
   5  -8  -7 1.92946 1.91305   1
   5  -8  -7 1.22935 1.02963   2
   5   8  -7 -0.0535 1.13982   3
   5   8  -7 -0.2820 0.70255   2
   4  -8  -7 -0.0140 1.59326   1
   4  -8  -7 0.43779 0.87047   2
   4   8  -7 0.73169 0.63381   2
   4   8  -7 -0.5249 1.01512   3
   3  -8  -7 -0.1854 1.26517   1
  -3  -8   7 -0.6167 1.05323   4
   3  -8  -7 -1.0281 0.71681   2
   3   8  -7 1.01900 1.07143   3
  -2  -8   7 56.1004 3.35545   1
  -2  -8   7 47.7684 3.53418   4
   2  -8  -7 52.2009 3.84218   1
   2   8  -7 57.1106 3.48819   3
   2   8  -7 51.4046 3.14045   1
  -1  -8   7 15.1168 2.34601   4
  -1  -8   7 15.2122 2.14947   1
   1  -8  -7 18.8490 2.70273   1
  -1   8   7 15.1421 2.29661   1
   0  -8  -7 4.67981 1.66606   1
   0  -8   7 7.69138 1.92367   4
   0  -8   7 3.47573 1.47379   1
   0   8   7 8.00219 1.76647   1
   1  -8   7 2.95900 1.70958   4
   1  -8   7 0.59774 1.24510   1
  -1  -8  -7 3.04584 1.57862   1
   1   8   7 1.56938 1.36180   1
   2  -8   7 12.5048 2.72670   4
  -2  -8  -7 10.6904 2.44937   1
   2  -8   7 14.7009 2.59612   1
   2   8   7 12.9348 2.45591   1
  -3  -8  -7 9.20299 2.47313   1
   3  -8   7 12.6263 2.74826   1
   3   8   7 13.0249 2.75468   1
   5  -9  -7 15.7013 2.16637   2
   5  -9  -7 14.6045 2.97893   1
   5   9  -7 17.0800 1.97561   2
   5   9  -7 18.3064 2.83389   3
   4  -9  -7 13.4779 2.60682   1
   4  -9  -7 14.3917 1.96549   2
   4   9  -7 16.1022 2.42745   3
   4   9  -7 12.6354 1.41859   2
   3  -9  -7 11.1869 1.59418   2
  -3  -9   7 7.97905 1.88150   4
   3  -9  -7 8.87292 2.11645   1
   3   9  -7 8.28079 1.86054   3
   2  -9  -7 3.58595 1.75780   1
  -2  -9   7 1.61850 1.21864   4
   2   9  -7 2.49110 1.16910   3
  -1  -9   7 36.2033 3.23503   4
  -1  -9   7 35.8513 2.87558   1
   1  -9  -7 43.1004 3.51881   1
  -1   9   7 42.3023 3.24821   1
   0  -9   7 16.0759 2.57066   4
   0  -9   7 17.5002 2.48767   1
   0  -9  -7 15.1009 2.45641   1
   0   9   7 17.2294 2.52041   1
  -1  -9  -7 1.34046 1.26043   1
   1  -9   7 0.95724 1.29244   4
   1  -9   7 -1.4368 0.91694   1
   1   9   7 0.02103 1.10012   1
   2  -9   7 1.74200 1.47217   1
   2  -9   7 1.93053 1.87600   4
  -2  -9  -7 4.24090 1.86354   1
   2   9   7 2.05859 1.66684   1
   5 -10  -7 -0.8884 1.93880   1
   5 -10  -7 0.25339 1.01004   2
   5  10  -7 0.86196 0.79317   2
   5  10  -7 2.31500 1.42101   3
  -4 -10   7 1.84641 1.32594   4
   4 -10  -7 1.36253 1.67128   1
   4 -10  -7 -0.0630 0.86196   2
   4  10  -7 -0.0484 0.60733   2
   4  10  -7 2.31840 1.38501   3
   3 -10  -7 1.11856 1.51223   1
   3 -10  -7 1.19003 0.86906   2
  -3 -10   7 1.52561 1.32582   4
   3  10  -7 0.74074 0.54943   2
   3  10  -7 -0.3447 0.97550   3
   2 -10  -7 11.7349 2.30771   1
  -2 -10   7 8.08741 1.85060   4
   2  10  -7 9.32960 1.75371   3
  -1 -10   7 6.73049 1.75128   4
  -1 -10   7 9.61250 1.87268   1
   1 -10  -7 10.0447 2.04026   1
   0 -10   7 13.0862 2.09471   1
   0 -10  -7 10.0961 2.14172   1
   0 -10   7 4.63398 1.75550   4
   0  10   7 5.69743 1.76368   1
  -1 -10  -7 23.9700 3.25863   1
   1 -10   7 20.2472 3.10733   4
   1 -10   7 20.7496 2.88956   1
   1  10   7 17.8517 2.75214   1
   2 -10   7 11.4324 2.45530   1
  -2 -10  -7 15.1808 2.78766   1
   2 -10   7 13.8537 2.83904   4
   2  10   7 11.3428 2.45442   1
   5 -11  -7 -5.2273 1.75035   1
   5 -11  -7 0.46256 1.15410   2
   5  11  -7 -0.0287 0.77591   2
   5  11  -7 -0.0211 1.19094   3
   4 -11  -7 7.80217 1.68595   2
  -4 -11   7 14.2211 2.26705   4
   4 -11  -7 11.1033 2.52437   1
   4  11  -7 9.85205 1.34627   2
   4  11  -7 12.0155 2.31842   3
   3 -11  -7 3.56849 1.86920   1
  -3 -11   7 4.90595 1.67808   4
   3 -11  -7 3.96473 1.16173   2
   3  11  -7 3.61048 1.42075   3
   3  11  -7 3.34901 0.78270   2
  -2 -11   7 11.0791 2.12889   4
   2 -11  -7 16.4435 2.69830   1
   2  11  -7 12.1564 1.87988   3
  -1 -11   7 37.6198 3.38268   4
  -1 -11   7 39.9681 3.06504   1
   1 -11  -7 49.0765 3.87685   1
   0 -11   7 1.73592 1.23557   1
   0 -11  -7 0.26762 1.25112   1
   0 -11   7 0.67468 1.22742   4
   0  11   7 -0.1147 1.14743   1
   1 -11   7 17.4432 2.69288   1
   1 -11   7 10.0667 2.35494   4
  -1 -11  -7 22.4498 3.17872   1
   1  11   7 16.5650 2.65250   1
   2 -11   7 33.2597 4.09940   4
   2 -11   7 34.8132 3.84854   1
  -2 -11  -7 34.4755 3.94481   1
   2  11   7 42.3429 3.82090   1
   4 -12  -7 20.1421 2.44399   2
  -4 -12   7 20.5682 2.82231   4
   4 -12  -7 22.1265 3.34289   1
   4  12  -7 23.8634 2.99216   3
   4  12  -7 21.8940 1.82558   2
  -3 -12   7 61.5903 4.12506   4
   3 -12  -7 52.3027 4.36883   1
   3  12  -7 54.1857 3.59077   3
   3  12  -7 53.2132 2.48769   2
  -2 -12   7 56.6763 4.06908   4
   2 -12  -7 60.2429 4.37772   1
  -1 -12   7 20.1237 2.45950   1
   1 -12  -7 22.1326 3.14281   1
  -1 -12   7 22.3610 2.93045   4
   0 -12   7 9.56951 2.18641   4
   0 -12  -7 11.2387 2.34976   1
   0 -12   7 9.23433 1.97496   1
   0  12   7 8.57703 1.91514   1
   1 -12   7 1.52173 1.35936   1
   1 -12   7 -1.5320 1.21573   4
  -1 -12  -7 3.45637 1.62831   1
   1  12   7 1.16151 1.49098   1
   2 -12   7 3.08188 1.84688   4
   2 -12   7 8.66729 2.11680   1
  -2 -12  -7 10.1206 2.30961   1
   2  12   7 3.39360 1.88589   1
   4 -13  -7 2.60225 1.22039   2
   4 -13  -7 0.28304 1.93244   1
  -4 -13   7 2.34486 1.53317   4
   4  13  -7 1.77785 0.79134   2
   4  13  -7 3.77120 1.65576   3
  -3 -13   7 -0.8983 1.26475   4
   3 -13  -7 2.88554 1.88633   1
   3  13  -7 0.55364 0.61736   2
   3  13  -7 -0.1875 0.97502   3
   2 -13  -7 0.96596 1.62699   1
  -2 -13   7 -0.4295 1.20147   4
   1 -13  -7 1.31494 1.63809   1
  -1 -13   7 0.72289 1.08810   4
   0 -13   7 14.8795 2.61133   4
   0 -13   7 16.1843 2.49972   1
   0 -13  -7 17.5137 2.83355   1
   0  13   7 17.8660 2.74534   1
   1 -13   7 42.7040 3.69451   1
  -1 -13  -7 42.6727 3.86716   1
   1 -13   7 43.2656 4.09070   4
   1  13   7 39.5224 4.05595   1
   2 -13   7 14.0080 2.69660   1
  -2 -13  -7 9.36252 2.36375   1
   2 -13   7 13.4188 2.89647   4
   2  13   7 11.5386 2.58416   1
  -4 -14   7 0.17164 1.41085   4
   4 -14  -7 -4.1261 1.66384   1
   4 -14  -7 0.71960 1.09914   2
   4  14  -7 0.59304 0.67772   2
   4  14  -7 1.04983 1.22549   3
   3 -14  -7 39.1713 4.37402   1
  -3 -14   7 41.6442 3.70537   4
   3  14  -7 34.7846 2.99865   3
   2 -14  -7 17.5133 3.00419   1
  -2 -14   7 12.2737 2.39139   4
  -1 -14   7 2.28649 1.27766   4
   1 -14  -7 0.95962 1.52884   1
   0 -14  -7 1.26289 1.51956   1
   0 -14   7 0.64511 1.25743   1
   0 -14   7 0.60492 1.23462   4
   1 -14   7 18.7516 3.16033   4
   1 -14   7 21.5499 2.97368   1
  -1 -14  -7 19.8100 3.07187   1
   1  14   7 19.6257 2.95342   1
  -2 -14  -7 6.02925 2.06555   1
   2 -14   7 -0.3225 1.88036   4
   2 -14   7 1.74295 1.93631   1
   2  14   7 1.63706 1.91827   1
  -4 -15   7 21.3272 3.11781   4
   4 -15  -7 18.5621 2.43790   2
   4 -15  -7 24.0871 3.79886   1
   4  15  -7 22.3740 2.04180   2
   4  15  -7 26.1428 3.24944   3
  -3 -15   7 -1.3702 1.30603   4
   3 -15  -7 2.98240 2.15722   1
   3  15  -7 -0.0164 1.08703   3
   2 -15  -7 29.1020 3.77585   1
  -2 -15   7 29.5113 3.53473   4
   1 -15  -7 20.5692 3.10295   1
  -1 -15   7 14.9390 2.58787   4
   0 -15   7 1.49579 1.40419   1
   0 -15  -7 0.84990 1.64055   1
   0 -15   7 0.19421 1.24500   4
   1 -15   7 -1.1236 1.37456   4
  -1 -15  -7 2.51847 1.80740   1
   1 -15   7 0.85635 1.47997   1
   1  15   7 -1.2762 1.27151   1
   3 -16  -7 1.19473 2.28536   1
  -3 -16   7 1.15206 1.39553   4
   3  16  -7 3.67717 1.43490   3
  -2 -16   7 2.79613 1.66309   4
   2 -16  -7 2.00955 1.97005   1
  -1 -16   7 1.63266 1.43014   4
   1 -16  -7 4.61238 2.07629   1
   0 -16   7 0.68398 1.39696   4
   0 -16  -7 2.27956 1.91012   1
   0 -16   7 1.25037 1.31119   1
   1 -16   7 3.08206 1.82146   4
   1 -16   7 7.24883 2.06418   1
  -1 -16  -7 4.22921 2.03879   1
  -3 -17   7 1.31112 1.59653   4
   3 -17  -7 -1.9160 1.99850   1
   2 -17  -7 24.0168 3.75898   1
  -2 -17   7 22.8162 3.32377   4
   1 -17  -7 15.4095 3.11037   1
  -1 -17   7 8.68216 2.27698   4
   0 -17   7 13.0177 2.74329   4
   0 -17   7 18.3557 2.78895   1
   0 -17  -7 16.7839 3.06852   1
   1 -17   7 1.09991 1.77738   4
   1 -17   7 1.94432 1.76823   1
  -1 -17  -7 4.62948 2.08782   1
   3 -18  -7 0.46882 2.19642   1
  -3 -18   7 -1.0932 1.33836   4
   2 -18  -7 0.79091 2.29457   1
  -2 -18   7 1.30968 1.49399   4
  -1 -18   7 1.56085 1.55344   4
   1 -18  -7 0.12709 1.84651   1
   0 -18  -7 0.96967 1.78414   1
   0 -18   7 0.24083 1.42354   4
   2 -19  -7 4.09336 2.66773   1
  -2 -19   7 4.59312 1.91975   4
  -1 -19   7 -1.3056 1.30215   4
   1 -19  -7 2.60188 2.37432   1
   4   0  -8 18.9027 2.97180   3
   4   0  -8 19.1106 1.67090   2
   3   0  -8 -0.0046 0.98493   1
   3   0  -8 -0.9190 1.02904   3
   2   0  -8 33.4422 2.97994   1
  -2   0   8 34.5708 3.09870   1
  -1   0   8 -0.8329 0.98173   1
   1   0  -8 2.68842 1.25556   1
   0   0   8 30.9562 3.42476   1
   0   0  -8 26.6714 3.27136   1
  -1   0  -8 0.63130 1.29737   1
   1   0   8 -1.1744 1.20365   1
   2   0   8 1.27835 1.79449   1
   4  -1  -8 0.84352 0.69573   2
   4  -1  -8 0.89665 1.19574   3
   4   1  -8 4.14978 1.75879   3
   4   1  -8 0.67488 0.69963   2
   3  -1  -8 1.39579 1.17438   1
   3   1  -8 0.55295 0.88422   1
   3   1  -8 0.83753 1.25030   3
   2  -1  -8 3.59994 1.30317   1
  -2  -1   8 3.60058 1.51763   1
   2   1  -8 4.53120 1.39278   1
  -2   1   8 4.01065 1.50200   1
  -1  -1   8 3.74361 1.56995   4
  -1  -1   8 4.84057 1.65496   1
   1  -1  -8 8.56413 1.94211   1
   1   1  -8 6.89762 1.75013   1
  -1   1   8 3.09597 1.43310   1
   0  -1  -8 1.83750 1.38250   1
   0  -1   8 0.03243 1.14004   1
   0   1  -8 2.90087 1.46667   1
   0   1   8 0.78325 1.31411   1
   1  -1   8 -1.2857 1.16663   1
  -1  -1  -8 -0.4742 1.07632   1
   1   1   8 -0.3508 1.42512   1
   2  -1   8 10.8220 2.44740   1
   2   1   8 12.1058 2.71244   1
   4  -2  -8 -0.9139 1.08999   3
   4  -2  -8 1.01971 0.72620   2
   4   2  -8 0.45162 1.23814   3
   4   2  -8 0.48370 0.65827   2
   3  -2  -8 1.37991 1.21001   1
   3  -2  -8 -0.0007 0.51323   2
   3   2  -8 -1.1063 1.02758   3
  -2  -2   8 7.71096 1.60143   1
   2  -2  -8 5.70664 1.59327   1
   2   2  -8 5.44555 1.45507   1
  -2   2   8 4.25241 1.49639   1
   2   2  -8 7.00572 1.78133   3
  -1  -2   8 0.17469 1.20686   1
   1  -2  -8 2.46830 1.47247   1
  -1  -2   8 4.22385 1.61274   4
  -1   2   8 2.53017 1.45435   1
   1   2  -8 2.03069 1.35276   1
   0  -2  -8 2.25182 1.36533   1
   0  -2   8 -0.4105 1.24636   1
   0   2  -8 2.90539 1.46774   1
   0   2   8 -0.3341 1.36476   1
  -1  -2  -8 0.36535 1.29141   1
   1  -2   8 -0.7197 1.23477   1
   1   2   8 1.38307 1.36714   1
   2  -2   8 5.01420 1.93456   1
   2   2   8 3.69161 1.99773   1
   4  -3  -8 4.38792 1.06948   2
   4   3  -8 4.94158 0.98051   2
   4   3  -8 3.44294 1.72935   3
   3  -3  -8 18.4286 1.59803   2
   3  -3  -8 19.6499 2.76520   1
   3   3  -8 18.4965 2.72200   3
  -2  -3   8 12.5321 2.04796   1
   2  -3  -8 10.9803 2.19878   1
  -2   3   8 10.8814 2.02476   1
   2   3  -8 11.9807 2.19176   3
   2   3  -8 8.50034 1.83950   1
  -1  -3   8 1.13183 1.24294   1
   1  -3  -8 2.62786 1.46694   1
  -1  -3   8 4.91989 1.73081   4
  -1   3   8 2.89672 1.47872   1
   1   3  -8 2.83628 1.26148   1
   0  -3   8 13.0420 2.37059   1
   0  -3   8 10.6600 2.40673   4
   0  -3  -8 11.3587 2.34547   1
   0   3  -8 11.0688 2.28350   1
   0   3   8 8.20914 2.06071   1
  -1  -3  -8 20.8499 3.17992   1
   1  -3   8 13.6090 2.53300   1
   1   3   8 15.3464 2.69573   1
   4  -4  -8 9.76105 2.17649   1
   4  -4  -8 10.0559 1.39154   2
   4   4  -8 7.15619 2.10934   3
   4   4  -8 8.47372 1.15325   2
   3  -4  -8 6.32658 1.05023   2
   3  -4  -8 10.0056 2.09083   1
   3   4  -8 5.27968 1.67833   3
   2  -4  -8 3.70260 1.51249   1
  -2  -4   8 4.41940 1.52772   1
  -2  -4   8 1.54590 1.30203   4
   2   4  -8 3.87463 1.27136   1
   2   4  -8 3.16538 1.42550   3
  -2   4   8 3.02750 1.46861   1
  -1  -4   8 -0.2222 1.03941   1
   1  -4  -8 2.20245 1.33048   1
  -1  -4   8 0.55019 1.29855   4
   1   4  -8 1.11556 1.16437   1
  -1   4   8 0.39283 1.18560   1
   0  -4   8 7.38565 1.97062   4
   0  -4  -8 11.2530 2.19785   1
   0  -4   8 6.25006 1.80001   1
   0   4   8 5.94538 1.89851   1
   1  -4   8 5.72442 1.95873   1
  -1  -4  -8 5.97874 2.08625   1
   1   4   8 8.23302 2.09004   1
   4  -5  -8 2.34867 0.95057   2
   4  -5  -8 3.80014 1.96120   1
   4   5  -8 3.26542 1.76459   3
   4   5  -8 2.63373 0.77850   2
   3  -5  -8 1.09493 0.78433   2
   3  -5  -8 3.17156 1.58217   1
   3   5  -8 1.95848 1.38571   3
  -2  -5   8 3.06135 1.28629   1
   2  -5  -8 1.19517 1.24033   1
  -2  -5   8 2.09664 1.31123   4
   2   5  -8 0.31060 1.09235   3
   2   5  -8 3.85888 1.24562   1
  -1  -5   8 -1.5478 1.05775   4
   1  -5  -8 1.35347 1.38187   1
  -1  -5   8 -1.3901 0.93992   1
   1   5  -8 0.92618 0.98725   1
  -1   5   8 -0.6242 1.13781   1
   0  -5  -8 19.9411 2.99488   1
   0  -5   8 22.0983 2.92762   1
   0  -5   8 19.0679 2.99862   4
   0   5   8 23.2728 3.05624   1
  -1  -5  -8 32.8083 3.94877   1
   1  -5   8 21.5516 3.02582   1
   1   5   8 25.0925 3.41642   1
   4  -6  -8 51.6814 3.02160   2
   4  -6  -8 50.2330 4.20708   1
   4   6  -8 51.2502 4.15230   3
   3  -6  -8 0.48085 0.68079   2
   3  -6  -8 1.81977 1.28268   1
   3   6  -8 -0.4864 1.23555   3
  -2  -6   8 0.27027 1.08935   1
   2  -6  -8 1.59122 1.43052   1
  -2  -6   8 -0.0105 1.11711   4
   2   6  -8 3.50164 1.16004   1
   2   6  -8 0.03095 1.11120   3
   1  -6  -8 6.46244 1.89994   1
  -1  -6   8 6.09978 1.84039   4
  -1  -6   8 8.91404 1.98511   1
   1   6  -8 5.95724 1.59425   1
  -1   6   8 6.51506 1.96509   1
   0  -6  -8 14.5272 2.59849   1
   0  -6   8 18.9464 3.09742   4
   0  -6   8 16.9504 2.64069   1
   0   6   8 15.6119 2.50025   1
   1  -6   8 1.01860 1.47776   1
   1  -6   8 -1.0847 1.46237   4
  -1  -6  -8 -0.3266 1.51202   1
   1   6   8 0.35534 1.47289   1
   4  -7  -8 32.7267 3.92136   1
   4  -7  -8 34.5838 2.56326   2
   4   7  -8 31.0778 3.59607   3
   3  -7  -8 0.73285 0.89216   2
   3  -7  -8 2.16529 1.56666   1
   3   7  -8 0.13169 1.22998   3
   2  -7  -8 1.58696 1.54694   1
  -2  -7   8 3.52515 1.45908   4
   2   7  -8 0.62342 1.25189   3
   1  -7  -8 39.0367 3.60340   1
  -1  -7   8 34.9894 3.74564   4
  -1  -7   8 32.3187 3.31803   1
  -1   7   8 36.0283 3.75532   1
   1   7  -8 34.5177 3.61707   1
   0  -7   8 0.35667 1.34960   4
   0  -7   8 2.30286 1.54790   1
   0  -7  -8 1.78782 1.46576   1
   0   7   8 1.94912 1.41524   1
   1  -7   8 9.42698 2.46893   4
  -1  -7  -8 10.0472 2.30761   1
   1  -7   8 12.2176 2.50866   1
   1   7   8 12.1028 2.59007   1
   4  -8  -8 2.01664 2.01756   1
   4  -8  -8 6.18208 1.43556   2
   4   8  -8 3.86923 1.67866   3
   3  -8  -8 1.34141 1.60230   1
   3  -8  -8 1.22019 1.01442   2
   3   8  -8 1.82454 1.42293   3
   2  -8  -8 4.31549 1.69512   1
  -2  -8   8 1.05624 1.34759   4
   1  -8  -8 4.67498 1.79563   1
  -1  -8   8 3.23206 1.59898   4
  -1  -8   8 2.09961 1.42458   1
   1   8  -8 3.90302 1.39786   1
  -1   8   8 6.70270 1.77429   1
   0  -8   8 3.79182 1.68391   1
   0  -8   8 -1.6387 1.42681   4
   0  -8  -8 3.40065 1.54266   1
   0   8   8 0.21301 1.25661   1
  -1  -8  -8 37.4382 4.25425   1
   1  -8   8 33.7205 4.08011   4
   1  -8   8 36.8260 3.99364   1
   1   8   8 38.4435 4.10065   1
   4  -9  -8 19.8656 3.33580   1
   4  -9  -8 21.3064 2.35511   2
   4   9  -8 31.9221 3.63585   3
  -3  -9   8 1.56844 1.41705   4
   3  -9  -8 2.23777 1.95043   1
   3  -9  -8 4.23102 1.25973   2
   3   9  -8 2.74609 1.45300   3
  -2  -9   8 -0.3465 1.17561   4
   2  -9  -8 1.66029 1.60994   1
   1  -9  -8 17.6040 2.93365   1
  -1  -9   8 12.5602 2.25437   1
  -1  -9   8 14.3026 2.58585   4
  -1   9   8 15.3901 2.63586   1
   0  -9   8 2.58645 1.56218   1
   0  -9  -8 3.15835 1.88940   1
   0  -9   8 1.98222 1.69253   4
   0   9   8 2.04813 1.68660   1
  -1  -9  -8 0.12489 1.50755   1
   1  -9   8 -1.1906 1.41728   4
   1  -9   8 2.69154 1.71232   1
   1   9   8 1.51927 1.50854   1
  -3 -10   8 2.05440 1.49535   4
   3 -10  -8 -0.3960 0.86725   2
   3 -10  -8 0.87034 1.66753   1
   3  10  -8 1.74738 1.40467   3
   2 -10  -8 26.0173 3.45234   1
  -2 -10   8 23.9723 3.16930   4
  -1 -10   8 -0.8784 1.14602   4
  -1 -10   8 0.27606 1.18980   1
   1 -10  -8 3.27094 1.61051   1
   0 -10  -8 26.0026 3.45233   1
   0 -10   8 23.2988 3.35385   4
   0 -10   8 27.1107 3.25586   1
   0  10   8 21.9922 3.18008   1
   1 -10   8 0.67782 1.65243   4
   1 -10   8 2.26097 1.71166   1
  -1 -10  -8 2.32381 1.77956   1
   1  10   8 1.31604 1.60679   1
   3 -11  -8 2.06178 1.94966   1
  -3 -11   8 1.53658 1.43436   4
   3 -11  -8 0.07210 0.99397   2
   3  11  -8 0.53696 1.26596   3
  -2 -11   8 6.07580 1.95899   4
   2 -11  -8 9.43172 2.38723   1
  -1 -11   8 1.65712 1.41933   4
   1 -11  -8 -0.5448 1.46002   1
   0 -11   8 13.4376 2.50350   1
   0 -11  -8 11.5648 2.43699   1
   0 -11   8 13.0651 2.67891   4
   0  11   8 13.1017 2.40769   1
  -3 -12   8 27.6412 3.42186   4
   3 -12  -8 22.1752 2.47234   2
   3 -12  -8 25.8346 3.61280   1
   2 -12  -8 -1.5308 1.40385   1
  -2 -12   8 0.39056 1.25941   4
   1 -12  -8 5.28439 2.06437   1
  -1 -12   8 5.70623 1.87199   4
   0 -12  -8 67.5396 4.92873   1
   0 -12   8 62.0124 4.39254   1
   0 -12   8 54.7922 4.68884   4
   0  12   8 53.0624 4.32478   1
   2 -13  -8 2.99089 2.10867   1
  -2 -13   8 4.81646 1.86614   4
   1 -13  -8 13.4860 2.85508   1
  -1 -13   8 6.95126 2.04024   4
   0 -13   8 -0.3789 1.44398   1
   0 -13   8 -0.3667 1.58064   4
  -2 -14   8 5.04808 1.78778   4
   1 -14  -8 0.65750 1.95483   1
  -1 -14   8 -1.5745 1.26594   4
   0   0   0    0.00    0.00   0
;
_shelx_hkl_checksum     1748
_shelx_res_file
;
TITL mo_trpc1_0m in P2(1)/c (RT)
CELL 0.71073   7.10780  24.54410   6.04490  90.0000 101.8975  90.0000
ZERR    2.00   0.00110   0.00360   0.00090   0.0000   0.0024   0.0000
LATT  1
SYMM -X, 0.5+Y, 0.5-Z
SFAC C H O
UNIT 52 44 8
TEMP 21.000
SIZE 0.177 0.351 0.388
L.S. 10
BOND $H
FMAP 2 3 60
PLAN 20
ACTA
CONF
OMIT -2 2 2
WGHT    0.054100    0.231500
FVAR       0.99978
O1    3    0.515179    0.408184    0.743403    11.00000    0.05707    0.08493 =
         0.04273    0.00413    0.01063    0.01920
O2    3    0.572991    0.325927    0.213327    11.00000    0.07413    0.06185 =
         0.05500   -0.01043    0.00224    0.01751
C1    1    0.742011    0.335348    0.362113    11.00000    0.05275    0.04289 =
         0.05385    0.00992    0.01526    0.00729
C2    1    0.914785    0.310238    0.351661    11.00000    0.07053    0.05933 =
         0.08380    0.00191    0.03224    0.01788
AFIX  43
H2A   2    0.923684    0.287655    0.230704    11.00000   -1.20000
AFIX   0
C3    1    1.073086    0.319085    0.522261    11.00000    0.04786    0.07026 =
         0.12656    0.00817    0.02763    0.01732
AFIX  43
H3A   2    1.189132    0.302553    0.513835    11.00000   -1.20000
AFIX   0
C4    1    1.064014    0.351599    0.703999    11.00000    0.04138    0.06363 =
         0.10878    0.00427    0.00266    0.00444
AFIX  43
H4A   2    1.171484    0.356489    0.819412    11.00000   -1.20000
AFIX   0
C5    1    0.892961    0.376866    0.712499    11.00000    0.04370    0.04694 =
         0.06928    0.00368    0.00319    0.00018
AFIX  43
H5A   2    0.885363    0.398834    0.835705    11.00000   -1.20000
AFIX   0
C6    1    0.731482    0.370298    0.541274    11.00000    0.04063    0.03718 =
         0.04885    0.00937    0.01066    0.00269
C7    1    0.554466    0.401385    0.558403    11.00000    0.03983    0.04305 =
         0.04481    0.00311    0.00836    0.00174
C8    1    0.437121    0.425732    0.352506    11.00000    0.04357    0.04410 =
         0.04215    0.00515    0.01082    0.00555
AFIX  43
H8A   2    0.483977    0.426572    0.219811    11.00000   -1.20000
AFIX   0
C9    1    0.265188    0.446451    0.355103    11.00000    0.04362    0.04436 =
         0.03692    0.00029    0.00823    0.00466
AFIX  43
H9A   2    0.223918    0.443466    0.490933    11.00000   -1.20000
AFIX   0
C10   1    0.132756    0.473395    0.170446    11.00000    0.03875    0.03738 =
         0.03711   -0.00340    0.00707    0.00333
C11   1   -0.056890    0.482835    0.192098    11.00000    0.04219    0.04782 =
         0.03700    0.00265    0.01272    0.00421
AFIX  43
H11A  2   -0.095773    0.471257    0.322164    11.00000   -1.20000
AFIX   0
C12   1    0.187104    0.491163   -0.025519    11.00000    0.03392    0.04854 =
         0.04301   -0.00035    0.01160    0.00435
AFIX  43
H12A  2    0.312236    0.485444   -0.044193    11.00000   -1.20000
AFIX   0
C13   1    0.574079    0.291296    0.025618    11.00000    0.11688    0.06151 =
         0.05375   -0.00641    0.01136    0.01501
AFIX 137
H13A  2    0.447164    0.289646   -0.067218    11.00000   -1.50000
H13B  2    0.613959    0.255397    0.078518    11.00000   -1.50000
H13C  2    0.661852    0.305418   -0.061433    11.00000   -1.50000
AFIX   0
HKLF 4 1 0 0 1 0 -1 0 1 0 0
REM  mo_trpc1_0m in P2(1)/c (RT)
REM R1 =  0.0402 for    1705 Fo > 4sig(Fo)  and  0.0549 for all    2183 data
REM    137 parameters refined using      0 restraints
END
WGHT      0.0541      0.2315
REM Highest difference peak  0.192,  deepest hole -0.139,  1-sigma level  0.030
Q1    1   0.6383  0.3800  0.5426  11.00000  0.05    0.19
Q2    1   0.7141  0.3406  0.5022  11.00000  0.05    0.15
Q3    1   0.0582  0.4928  0.2003  11.00000  0.05    0.15
Q4    1   0.0507  0.4847  0.1807  11.00000  0.05    0.14
Q5    1   0.3084  0.4170  0.3219  11.00000  0.05    0.14
Q6    1   0.7414  0.3615  0.4312  11.00000  0.05    0.14
Q7    1   0.7965  0.3588  0.6461  11.00000  0.05    0.13
Q8    1   0.1949  0.4622  0.2614  11.00000  0.05    0.13
Q9    1   0.1801  0.4992  0.1195  11.00000  0.05    0.12
Q10   1   0.5267  0.3054 -0.1261  11.00000  0.05    0.11
Q11   1   0.8513  0.3379  0.3301  11.00000  0.05    0.11
Q12   1   0.1401  0.4603  0.0219  11.00000  0.05    0.11
Q13   1   0.1336  0.5213 -0.0537  11.00000  0.05    0.11
Q14   1   0.6203  0.3598  0.1706  11.00000  0.05    0.11
Q15   1   0.0897  0.4831 -0.1385  11.00000  0.05    0.11
Q16   1   0.8025  0.3787  0.5876  11.00000  0.05    0.11
Q17   1   0.4030  0.4605  0.3722  11.00000  0.05    0.11
Q18   1   0.4932  0.4014  0.4216  11.00000  0.05    0.10
Q19   1   0.4963  0.4163  0.4593  11.00000  0.05    0.10
Q20   1   0.9931  0.3838  0.6583  11.00000  0.05    0.10
;
_shelx_res_checksum     18710
_shelxl_version_number       20.13
data_II
_audit_creation_method     SHELXL-2013
_chemical_name_systematic
;\
(2<i>E</i>,2'<i>E</i>)-3,3'-(1,4-Phenylene)bis[1-(3-methoxyphenyl)prop-2-en-\
1-one]
;
_chemical_name_common     ?
_chemical_formula_moiety     'C26 H22 O4'
_chemical_formula_sum     'C26 H22 O4'
_chemical_formula_iupac     'C26 H22 O4'
_chemical_formula_weight     398.43
_chemical_melting_point     ?
_shelx_space_group_comment
;
The symmetry employed for this shelxl refinement is uniquely defined
by the following loop, which should always be used as a source of
symmetry information in preference to the above space-group names.
They are only intended as comments.
;
_space_group_crystal_system     monoclinic
_space_group_name_H-M_alt     'P 21/c'
_space_group_name_Hall     '-P 2ybc'
loop_
    _space_group_symop_operation_xyz
    'x, y, z'
    '-x, y+1/2, -z+1/2'
    '-x, -y, -z'
    'x, -y-1/2, z-1/2'
_cell_length_a     5.2626(5)
_cell_length_b     15.6157(14)
_cell_length_c     12.4824(11)
_cell_angle_alpha     90
_cell_angle_beta     98.760(2)
_cell_angle_gamma     90
_cell_volume     1013.83(16)
_cell_formula_units_Z     2
_cell_measurement_reflns_used     2940
_cell_measurement_theta_min     2.61
_cell_measurement_theta_max     27.71
_cell_measurement_temperature     294(2)
_exptl_crystal_description     'needle'
_exptl_crystal_colour     'yellow'
_exptl_crystal_size_max     0.898
_exptl_crystal_size_mid     0.477
_exptl_crystal_size_min     0.088
_exptl_crystal_density_diffrn     1.305
_exptl_crystal_density_meas     ?
_exptl_crystal_density_method     ?
_exptl_crystal_F_000     420
_exptl_absorpt_coefficient_mu     0.087
_exptl_absorpt_correction_type     multi-scan
_exptl_absorpt_process_details
;
(<i>SADABS</i>; Bruker, 2012)
;
_shelx_estimated_absorpt_T_min     0.926
_shelx_estimated_absorpt_T_max     0.992
_exptl_absorpt_correction_T_min     0.874
_exptl_absorpt_correction_T_max     0.992
_exptl_special_details     ?
_diffrn_ambient_temperature     294(2)
_diffrn_radiation_type     MoK\a
_diffrn_radiation_wavelength     0.71073
_diffrn_radiation_source     'fine-focus sealed tube'
_diffrn_radiation_monochromator     graphite
_diffrn_measurement_device_type
;
Bruker APEXII DUO CCD area-detector
;
_diffrn_measurement_method     '\f and \w scans'
_diffrn_detector_area_resol_mean     .
_diffrn_reflns_number     17791
_diffrn_reflns_av_R_equivalents     0.0425
_diffrn_reflns_theta_min     2.104
_diffrn_reflns_theta_max     28.081
_diffrn_reflns_theta_full     25.242
_diffrn_measured_fraction_theta_max     0.999
_diffrn_measured_fraction_theta_full     0.999
_diffrn_reflns_limit_h_min     -6
_diffrn_reflns_limit_h_max     6
_diffrn_reflns_limit_k_min     -20
_diffrn_reflns_limit_k_max     20
_diffrn_reflns_limit_l_min     -16
_diffrn_reflns_limit_l_max     16
_refine_special_details     ?
_reflns_number_total     2458
_reflns_number_gt     1574
_reflns_threshold_expression     'I > 2\s(I)'
_refine_ls_structure_factor_coef     Fsqd
_refine_ls_matrix_type     full
_refine_ls_R_factor_all     0.0743
_refine_ls_R_factor_gt     0.0436
_refine_ls_wR_factor_gt     0.1119
_refine_ls_wR_factor_ref     0.1320
_refine_ls_goodness_of_fit_ref     1.034
_refine_ls_restrained_S_all     1.034
_refine_ls_number_reflns     2458
_refine_ls_number_parameters     137
_refine_ls_number_restraints     0
_refine_ls_hydrogen_treatment     constr
_refine_ls_weighting_scheme     calc
_refine_ls_weighting_details
;
 w=1/[\s^2^(Fo^2^)+(0.0567P)^2^+0.1380P]
 where P=(Fo^2^+2Fc^2^)/3
;
_atom_sites_solution_hydrogens     geom
_atom_sites_solution_primary     direct
_atom_sites_solution_secondary     ?
_refine_ls_shift/su_max     0.000
_refine_ls_shift/su_mean     0.000
_refine_diff_density_max     0.140
_refine_diff_density_min     -0.143
_refine_ls_extinction_method     none
_refine_ls_extinction_coef     .
loop_
    _atom_type_symbol
    _atom_type_description
    _atom_type_scat_dispersion_real
    _atom_type_scat_dispersion_imag
    _atom_type_scat_source
    'C' 'C' 0.0033 0.0016
                         'International Tables Vol C Tables 4.2.6.8 and 6.1.1.4'
    'H' 'H' 0.0000 0.0000
                         'International Tables Vol C Tables 4.2.6.8 and 6.1.1.4'
    'O' 'O' 0.0106 0.0060
                         'International Tables Vol C Tables 4.2.6.8 and 6.1.1.4'
_computing_data_collection
;
APEX2 (Bruker, 2012)
;
_computing_cell_refinement
;
SAINT (Bruker, 2012)
;
_computing_data_reduction
;
SAINT (Bruker, 2012)
;
_computing_structure_solution
;
SHELXS97 (Sheldrick, 2008)
;
_computing_structure_refinement
;
SHELXL2013 (Sheldrick, 2015)
;
_computing_molecular_graphics
;
SHELXL2013 (Sheldrick, 2015) and Mercury (Macrae <i>et al.</i>,
2006)
;
_computing_publication_material
;
SHELXL2013 (Sheldrick, 2015) and PLATON (Spek, 2009)
;
loop_
    _atom_site_type_symbol
    _atom_site_label
    _atom_site_fract_x
    _atom_site_fract_y
    _atom_site_fract_z
    _atom_site_U_iso_or_equiv
    _atom_site_adp_type
    _atom_site_calc_flag
    _atom_site_occupancy
    _atom_site_disorder_assembly
    _atom_site_disorder_group
    O O1 1.3466(2) 0.50160(7) 0.83740(9) 0.0753(4) Uani d 1 . .
    O O2 2.0704(2) 0.69588(8) 1.00094(10) 0.0771(4) Uani d 1 . .
    C C1 1.6959(3) 0.63162(9) 0.89251(12) 0.0502(4) Uani d 1 . .
    H H1A 1.6962 0.5856 0.9399 0.060 Uiso calc 1 . .
    C C2 1.8795(3) 0.69465(10) 0.91308(12) 0.0552(4) Uani d 1 . .
    C C3 1.8786(3) 0.76279(11) 0.84322(15) 0.0680(5) Uani d 1 . .
    H H3A 2.0034 0.8052 0.8572 0.082 Uiso calc 1 . .
    C C4 1.6943(3) 0.76859(11) 0.75284(16) 0.0723(5) Uani d 1 . .
    H H4A 1.6945 0.8150 0.7062 0.087 Uiso calc 1 . .
    C C5 1.5086(3) 0.70582(10) 0.73089(13) 0.0583(4) Uani d 1 . .
    H H5A 1.3841 0.7100 0.6697 0.070 Uiso calc 1 . .
    C C6 1.5086(3) 0.63679(9) 0.80022(11) 0.0461(3) Uani d 1 . .
    C C7 1.3200(3) 0.56519(9) 0.78002(11) 0.0499(4) Uani d 1 . .
    C C8 1.1041(3) 0.57169(10) 0.69022(12) 0.0525(4) Uani d 1 . .
    H H8A 1.0879 0.6207 0.6473 0.063 Uiso calc 1 . .
    C C9 0.9345(3) 0.51020(9) 0.66922(11) 0.0505(4) Uani d 1 . .
    H H9A 0.9579 0.4629 0.7149 0.061 Uiso calc 1 . .
    C C10 0.7126(2) 0.50652(9) 0.58281(10) 0.0450(3) Uani d 1 . .
    C C11 0.6491(3) 0.57310(9) 0.50998(11) 0.0514(4) Uani d 1 . .
    H H11A 0.7478 0.6228 0.5161 0.062 Uiso calc 1 . .
    C C12 0.5587(3) 0.43363(10) 0.57116(11) 0.0522(4) Uani d 1 . .
    H H12A 0.5971 0.3884 0.6194 0.063 Uiso calc 1 . .
    C C13 2.1228(4) 0.61900(12) 1.05960(15) 0.0766(6) Uani d 1 . .
    H H13A 2.2657 0.6275 1.1163 0.115 Uiso calc 1 . .
    H H13B 2.1640 0.5748 1.0117 0.115 Uiso calc 1 . .
    H H13C 1.9743 0.6024 1.0908 0.115 Uiso calc 1 . .
loop_
    _atom_site_aniso_label
    _atom_site_aniso_U_11
    _atom_site_aniso_U_22
    _atom_site_aniso_U_33
    _atom_site_aniso_U_12
    _atom_site_aniso_U_13
    _atom_site_aniso_U_23
    O1 0.0691(8) 0.0679(7) 0.0765(8) -0.0179(6) -0.0289(6) 0.0158(6)
    O2 0.0662(8) 0.0728(8) 0.0805(8) -0.0176(6) -0.0268(6) -0.0033(6)
    C1 0.0443(8) 0.0523(8) 0.0509(8) -0.0004(6) -0.0027(6) -0.0046(6)
    C2 0.0451(8) 0.0557(9) 0.0609(9) -0.0035(7) -0.0040(7) -0.0106(7)
    C3 0.0536(10) 0.0573(10) 0.0894(12) -0.0104(8) -0.0009(9) -0.0014(9)
    C4 0.0619(11) 0.0631(10) 0.0882(13) -0.0042(8) -0.0010(9) 0.0156(9)
    C5 0.0494(9) 0.0604(9) 0.0612(9) 0.0040(7) -0.0042(7) 0.0039(7)
    C6 0.0369(7) 0.0511(8) 0.0480(7) 0.0035(6) -0.0007(6) -0.0063(6)
    C7 0.0418(8) 0.0558(8) 0.0486(8) 0.0010(6) -0.0044(6) -0.0040(7)
    C8 0.0435(8) 0.0583(8) 0.0513(8) 0.0010(7) -0.0072(6) -0.0015(6)
    C9 0.0450(8) 0.0561(8) 0.0464(7) 0.0026(6) -0.0063(6) -0.0029(6)
    C10 0.0366(7) 0.0524(8) 0.0432(7) 0.0042(6) -0.0031(6) -0.0071(6)
    C11 0.0442(8) 0.0511(8) 0.0550(8) -0.0035(6) -0.0048(7) -0.0032(6)
    C12 0.0453(8) 0.0549(8) 0.0516(8) 0.0015(6) -0.0076(6) 0.0035(6)
    C13 0.0648(11) 0.0864(13) 0.0689(11) -0.0082(9) -0.0214(9) 0.0006(9)
_geom_special_details
;
 All esds (except the esd in the dihedral angle between two l.s. planes)
 are estimated using the full covariance matrix.  The cell esds are taken
 into account individually in the estimation of esds in distances, angles
 and torsion angles; correlations between esds in cell parameters are only
 used when they are defined by crystal symmetry.  An approximate (isotropic)
 treatment of cell esds is used for estimating esds involving l.s. planes.
;
loop_
    _geom_bond_atom_site_label_1
    _geom_bond_atom_site_label_2
    _geom_bond_site_symmetry_2
    _geom_bond_distance
    _geom_bond_publ_flag
    O1 C7 . 1.2199(17) ?
    O2 C2 . 1.3698(17) ?
    O2 C13 . 1.411(2) ?
    C1 C2 . 1.376(2) ?
    C1 C6 . 1.3998(18) ?
    C1 H1A . 0.9300 ?
    C2 C3 . 1.375(2) ?
    C3 C4 . 1.374(2) ?
    C3 H3A . 0.9300 ?
    C4 C5 . 1.382(2) ?
    C4 H4A . 0.9300 ?
    C5 C6 . 1.382(2) ?
    C5 H5A . 0.9300 ?
    C6 C7 . 1.491(2) ?
    C7 C8 . 1.4729(18) ?
    C8 C9 . 1.310(2) ?
    C8 H8A . 0.9300 ?
    C9 C10 . 1.4652(17) ?
    C9 H9A . 0.9300 ?
    C10 C11 . 1.3882(19) ?
    C10 C12 . 1.392(2) ?
    C11 C12 3_666 1.3765(18) ?
    C11 H11A . 0.9300 ?
    C12 C11 3_666 1.3766(18) ?
    C12 H12A . 0.9300 ?
    C13 H13A . 0.9600 ?
    C13 H13B . 0.9600 ?
    C13 H13C . 0.9600 ?
loop_
    _geom_angle_atom_site_label_1
    _geom_angle_atom_site_label_2
    _geom_angle_atom_site_label_3
    _geom_angle_site_symmetry_1
    _geom_angle_site_symmetry_3
    _geom_angle
    _geom_angle_publ_flag
    C2 O2 C13 . . 117.70(12) ?
    C2 C1 C6 . . 119.92(14) ?
    C2 C1 H1A . . 120.0 ?
    C6 C1 H1A . . 120.0 ?
    O2 C2 C3 . . 115.34(13) ?
    O2 C2 C1 . . 124.61(14) ?
    C3 C2 C1 . . 120.05(14) ?
    C4 C3 C2 . . 120.36(15) ?
    C4 C3 H3A . . 119.8 ?
    C2 C3 H3A . . 119.8 ?
    C3 C4 C5 . . 120.36(16) ?
    C3 C4 H4A . . 119.8 ?
    C5 C4 H4A . . 119.8 ?
    C4 C5 C6 . . 119.78(14) ?
    C4 C5 H5A . . 120.1 ?
    C6 C5 H5A . . 120.1 ?
    C5 C6 C1 . . 119.53(13) ?
    C5 C6 C7 . . 122.86(12) ?
    C1 C6 C7 . . 117.59(13) ?
    O1 C7 C8 . . 120.62(13) ?
    O1 C7 C6 . . 119.81(12) ?
    C8 C7 C6 . . 119.57(13) ?
    C9 C8 C7 . . 121.65(14) ?
    C9 C8 H8A . . 119.2 ?
    C7 C8 H8A . . 119.2 ?
    C8 C9 C10 . . 128.20(14) ?
    C8 C9 H9A . . 115.9 ?
    C10 C9 H9A . . 115.9 ?
    C11 C10 C12 . . 117.76(12) ?
    C11 C10 C9 . . 122.57(13) ?
    C12 C10 C9 . . 119.67(13) ?
    C12 C11 C10 3_666 . 120.65(13) ?
    C12 C11 H11A 3_666 . 119.7 ?
    C10 C11 H11A . . 119.7 ?
    C11 C12 C10 3_666 . 121.59(13) ?
    C11 C12 H12A 3_666 . 119.2 ?
    C10 C12 H12A . . 119.2 ?
    O2 C13 H13A . . 109.5 ?
    O2 C13 H13B . . 109.5 ?
    H13A C13 H13B . . 109.5 ?
    O2 C13 H13C . . 109.5 ?
    H13A C13 H13C . . 109.5 ?
    H13B C13 H13C . . 109.5 ?
loop_
    _geom_torsion_atom_site_label_1
    _geom_torsion_atom_site_label_2
    _geom_torsion_atom_site_label_3
    _geom_torsion_atom_site_label_4
    _geom_torsion_site_symmetry_1
    _geom_torsion_site_symmetry_2
    _geom_torsion_site_symmetry_3
    _geom_torsion_site_symmetry_4
    _geom_torsion
    _geom_torsion_publ_flag
    C13 O2 C2 C3 . . . . -164.12(17) ?
    C13 O2 C2 C1 . . . . 16.2(2) ?
    C6 C1 C2 O2 . . . . 179.81(14) ?
    C6 C1 C2 C3 . . . . 0.2(2) ?
    O2 C2 C3 C4 . . . . -179.41(16) ?
    C1 C2 C3 C4 . . . . 0.3(3) ?
    C2 C3 C4 C5 . . . . -0.3(3) ?
    C3 C4 C5 C6 . . . . 0.0(3) ?
    C4 C5 C6 C1 . . . . 0.5(2) ?
    C4 C5 C6 C7 . . . . -177.93(16) ?
    C2 C1 C6 C5 . . . . -0.5(2) ?
    C2 C1 C6 C7 . . . . 177.94(14) ?
    C5 C6 C7 O1 . . . . 171.91(15) ?
    C1 C6 C7 O1 . . . . -6.5(2) ?
    C5 C6 C7 C8 . . . . -7.6(2) ?
    C1 C6 C7 C8 . . . . 173.97(13) ?
    O1 C7 C8 C9 . . . . 0.2(2) ?
    C6 C7 C8 C9 . . . . 179.71(14) ?
    C7 C8 C9 C10 . . . . -179.20(14) ?
    C8 C9 C10 C11 . . . . -1.7(2) ?
    C8 C9 C10 C12 . . . . 177.64(16) ?
    C12 C10 C11 C12 . . . 3_666 -0.4(2) ?
    C9 C10 C11 C12 . . . 3_666 178.90(14) ?
    C11 C10 C12 C11 . . . 3_666 0.4(2) ?
    C9 C10 C12 C11 . . . 3_666 -178.91(14) ?
_shelx_hkl_file
;
  -1   0   0 11.4052 0.60739   3
  -1   0   0 10.5285 1.15481   1
   1   0   0 11.9548 1.21005   1
  -1   0   0 11.1253 0.62293   3
   1   0   0 13.0302 1.34420   2
  -2   0   0 63.2271 2.42593   3
  -2   0   0 62.9513 2.49068   3
   2   0   0 43.0337 3.02075   1
  -2   0   0 62.5453 3.45630   1
  -3   0   0 149.005 5.64079   3
  -3   0   0 152.112 5.51582   3
  -3   0   0 145.016 7.00383   1
   3   0   0 146.181 6.93251   1
   3   0   0 135.584 7.30484   2
   4   0   0 95.3896 5.82625   1
  -4   0   0 94.6896 5.97438   1
  -4   0   0 94.1743 4.33183   3
  -4   0   0 90.9933 4.45941   3
   4   0   0 104.562 6.61487   2
  -5   0   0 527.220 20.3517   1
   5   0   0 498.072 21.4193   2
  -5   0   0 502.772 17.3578   3
   6   0   0 9.23219 3.20710   2
  -6   0   0 2.98653 2.08379   1
  -6   0   0 6.47732 1.56142   3
   0  -1   0 -0.4764 0.09399   5
   0  -1   0 -0.4357 0.11467   3
   0   1   0 -0.2755 0.10550   1
   0   1   0 -0.2845 0.11937   5
   0   1   0 -0.4640 0.14957   3
   1  -1   0 555.287 16.9973   1
  -1  -1   0 537.437 16.7941   3
   1  -1   0 543.667 17.9587   2
  -1  -1   0 541.184 17.3942   1
  -1  -1   0 548.206 16.8280   3
   1   1   0 545.123 18.0627   2
  -1   1   0 538.387 16.4621   3
   1   1   0 546.317 15.9531   5
  -1   1   0 555.307 16.5221   3
   1   1   0 518.530 17.3045   1
  -1   1   0 541.971 16.9865   1
  -2  -1   0 159.846 5.63098   3
   2  -1   0 153.637 6.25590   1
  -2  -1   0 153.689 5.52726   3
  -2  -1   0 149.910 6.59851   1
  -2   1   0 147.604 6.27437   1
  -2   1   0 159.547 5.29279   3
  -2   1   0 154.853 5.20184   3
  -3  -1   0 89.6423 4.05607   3
   3  -1   0 93.1367 4.90602   1
  -3  -1   0 87.1185 3.88488   3
   3  -1   0 83.3813 5.30636   2
  -3  -1   0 91.1404 5.29522   1
  -3   1   0 81.4703 4.85075   1
  -3   1   0 90.4483 3.63069   3
   3   1   0 99.9547 5.35825   1
   3   1   0 89.0309 5.49787   2
  -3   1   0 91.1589 3.79859   3
  -4  -1   0 0.27306 1.24168   1
  -4  -1   0 2.11014 0.92792   3
  -4  -1   0 1.89895 0.82575   3
   4  -1   0 1.58012 1.20226   1
   4  -1   0 2.86649 1.41262   2
  -4   1   0 2.49558 0.90751   3
  -4   1   0 2.75201 0.83418   3
   4   1   0 -0.2435 0.98231   1
   4   1   0 0.71967 1.35170   2
  -4   1   0 2.09607 1.30890   1
  -5  -1   0 18.6186 2.24847   3
  -5  -1   0 8.22754 2.49297   1
   5  -1   0 13.3141 3.25198   2
   5   1   0 10.2290 2.57271   1
  -5   1   0 11.5985 2.65815   1
  -5   1   0 12.2244 1.77560   3
   5   1   0 16.5046 3.63150   2
  -6  -1   0 10.0674 2.01934   3
  -6  -1   0 11.4719 3.11190   1
   6  -1   0 6.05493 2.82512   2
  -6   1   0 12.4982 3.26571   1
   6   1   0 4.61142 2.47057   2
   0  -2   0 369.810 11.6121   3
   0   2   0 372.202 11.1784   1
   0   2   0 366.330 11.6778   2
   0   2   0 344.395 11.0635   5
  -1  -2   0 493.713 15.4002   3
   1  -2   0 497.009 14.9701   1
   1  -2   0 493.912 16.1229   2
   1   2   0 492.220 15.7670   1
  -1   2   0 468.946 15.2461   4
  -1   2   0 496.300 15.0161   1
   1   2   0 422.790 16.1443   2
  -1   2   0 486.816 16.0534   2
  -1   2   0 490.751 15.0794   3
  -2  -2   0 266.389 9.13716   3
  -2  -2   0 256.577 9.07548   3
   2  -2   0 260.244 9.35494   1
  -2  -2   0 252.726 10.0745   1
  -2   2   0 262.704 9.45384   1
  -2   2   0 274.342 8.69939   3
   3  -2   0 487.822 16.6017   1
  -3  -2   0 469.274 15.6967   3
  -3  -2   0 476.974 17.4645   1
   3  -2   0 461.875 17.7980   2
  -3  -2   0 480.119 15.8438   3
  -3   2   0 486.308 15.3457   3
  -3   2   0 474.172 16.7231   1
   3   2   0 434.819 17.9530   2
  -3   2   0 474.663 15.1211   3
   3   2   0 451.827 17.1333   1
   4  -2   0 5.25036 1.70689   1
  -4  -2   0 10.4933 2.46841   1
   4  -2   0 6.91267 2.10819   2
  -4  -2   0 9.05229 1.55865   3
  -4  -2   0 8.92875 1.57731   3
  -4   2   0 8.38380 2.11131   1
   4   2   0 7.37379 1.93819   1
  -4   2   0 7.28498 1.28235   3
   4   2   0 3.80894 1.74111   2
  -5  -2   0 2.07107 2.05964   1
  -5  -2   0 0.63416 0.86212   3
   5  -2   0 1.69292 1.55014   2
   5   2   0 3.00947 2.04739   1
  -5   2   0 2.14204 1.81560   1
   5   2   0 -0.2051 1.68029   2
  -6  -2   0 -0.6526 0.90866   3
  -6  -2   0 -0.2082 2.08501   1
   6  -2   0 -0.2081 1.60029   2
   6   2   0 -1.3003 1.88380   2
  -6   2   0 -0.9620 1.61188   1
   0  -3   0 0.18285 0.28115   1
   0  -3   0 -0.3787 0.35921   3
   0  -3   0 -0.0731 0.12913   6
   0   3   0 -0.2345 0.30390   2
   0   3   0 0.41968 0.37168   5
   0   3   0 0.42797 0.29961   1
   0   3   0 -0.0093 0.18237   6
  -1  -3   0 954.986 29.6505   3
  -1  -3   0 982.245 29.8470   1
   1   3   0 937.835 28.3963   5
  -1   3   0 953.665 30.5021   2
  -1   3   0 961.493 29.3386   3
   1   3   0 915.605 29.4526   3
   1   3   0 948.562 29.7308   1
  -1   3   0 957.535 28.5341   1
  -1   3   0 922.590 29.0562   4
   2  -3   0 312.021 11.9099   2
  -2  -3   0 325.479 11.1174   3
   2  -3   0 328.090 10.8801   1
  -2   3   0 295.039 11.7953   2
  -2   3   0 304.877 11.0873   4
  -2   3   0 336.687 10.6671   3
   2   3   0 316.405 9.97438   5
  -2   3   0 324.878 10.9402   1
   2   3   0 303.855 12.2605   2
  -3  -3   0 115.130 6.46709   1
  -3  -3   0 117.248 5.35197   3
  -3  -3   0 126.046 5.53277   3
   3  -3   0 124.974 5.73755   1
   3  -3   0 124.050 6.52029   2
   3   3   0 119.955 6.42133   1
   3   3   0 118.574 6.76592   2
  -3   3   0 117.675 4.95346   3
  -3   3   0 119.537 5.73930   1
  -4  -3   0 7.82464 2.29870   1
  -4  -3   0 4.68443 1.18217   3
   4  -3   0 6.21837 2.00350   2
   4   3   0 5.57339 2.09377   2
  -4   3   0 7.29632 1.40548   3
   4   3   0 4.65921 1.67192   1
  -4   3   0 6.13698 1.67504   1
  -5  -3   0 3.27318 1.31553   3
  -5  -3   0 0.52144 1.69369   1
   5  -3   0 2.48371 1.75516   2
   5   3   0 4.15552 2.21866   1
  -5   3   0 0.85693 1.44474   1
   5   3   0 1.19254 2.13378   2
  -6  -3   0 48.3780 3.91159   3
   6  -3   0 41.1652 5.82170   2
  -6  -3   0 33.7294 5.34814   1
  -6   3   0 37.8416 5.73128   2
   6   3   0 42.8877 6.57578   2
  -6   3   0 44.9672 5.72237   4
  -6   3   0 56.2462 6.07943   1
   0  -4   0 636.136 20.8746   3
   0  -4   0 645.138 20.0293   1
   0   4   0 642.873 19.9221   5
   0   4   0 655.559 20.9713   2
   0   4   0 664.419 19.9117   6
   0   4   0 653.152 19.9956   1
  -1  -4   0 115.087 4.21612   6
  -1  -4   0 110.037 4.88544   3
  -1  -4   0 102.347 4.81830   1
  -1   4   0 111.513 4.01559   4
   1   4   0 122.203 4.93941   3
  -1   4   0 113.854 4.23374   5
   1   4   0 106.456 4.83368   1
  -1   4   0 106.998 4.54975   2
  -1   4   0 112.315 3.47966   1
   1   4   0 113.235 3.74954   6
  -1   4   0 109.137 4.64120   3
   1   4   0 105.571 4.38961   5
  -2  -4   0 33.7783 2.44770   3
  -2  -4   0 34.9039 3.45528   1
   2   4   0 35.9045 2.91398   2
  -2   4   0 35.9359 2.27495   4
  -2   4   0 36.3836 2.24271   3
   2   4   0 34.9622 2.00414   5
   2   4   0 33.3987 2.81263   1
  -2   4   0 35.2601 2.05912   1
  -2   4   0 37.3769 2.67114   2
  -3  -4   0 160.401 8.01051   1
   3  -4   0 153.757 7.63661   2
  -3  -4   0 154.966 6.93826   3
  -3   4   0 166.040 7.82362   2
   3   4   0 169.674 8.01170   1
  -3   4   0 151.014 6.94306   4
  -3   4   0 151.448 6.66976   1
   3   4   0 156.024 8.27867   2
  -3   4   0 162.210 6.37360   3
  -4  -4   0 10.1066 2.60140   1
  -4  -4   0 6.39056 1.51496   3
   4  -4   0 7.01279 2.07968   2
   4   4   0 8.35295 2.09031   1
  -4   4   0 7.62632 1.45656   3
   4   4   0 8.10012 2.61629   2
  -4   4   0 8.91183 2.15415   2
  -4   4   0 6.15273 1.72351   4
  -4   4   0 5.38300 1.66618   1
   5  -4   0 1.05320 1.67806   2
  -5  -4   0 2.29941 1.56801   1
  -5  -4   0 0.49088 1.13306   3
  -5   4   0 0.53210 1.33827   4
   5   4   0 2.38904 2.31943   2
  -5   4   0 5.90046 2.36791   2
  -5   4   0 0.28032 1.43941   1
   5   4   0 1.79682 1.64748   1
  -6  -4   0 6.78053 1.97672   3
  -6  -4   0 2.21194 2.61986   1
   6  -4   0 4.17853 2.20482   2
   6   4   0 3.10675 2.53971   2
  -6   4   0 1.51962 1.93860   4
  -6   4   0 4.10986 2.62691   2
   0  -5   0 -0.3036 0.35851   1
   0  -5   0 -0.4879 0.13256   6
   0  -5   0 -0.3554 0.45255   3
   0   5   0 -0.5851 0.38375   5
   0   5   0 -0.5590 0.31651   1
   0   5   0 -0.4856 0.29143   6
   0   5   0 0.85393 0.70236   2
  -1  -5   0 2.97577 0.89432   1
  -1  -5   0 1.14235 0.53879   6
  -1  -5   0 0.69816 0.68899   3
   1   5   0 2.14614 0.70895   5
  -1   5   0 1.56944 0.61725   2
   1   5   0 1.85434 0.39400   6
  -1   5   0 1.88405 0.63220   5
   1   5   0 2.40035 0.86870   1
  -1   5   0 1.45058 0.41766   4
  -1   5   0 1.76933 0.77172   3
  -2  -5   0 110.312 5.72904   1
  -2  -5   0 102.873 5.14571   3
  -2   5   0 100.950 5.07929   2
  -2   5   0 109.041 4.84867   3
   2   5   0 105.127 5.56892   1
   2   5   0 96.2713 5.57267   2
  -2   5   0 105.677 4.03962   1
  -2   5   0 111.598 4.54917   4
  -3  -5   0 0.82127 0.77796   3
  -3  -5   0 1.15924 0.91848   1
  -3   5   0 0.88389 1.06558   2
   3   5   0 1.63219 0.53362   5
   3   5   0 0.01024 0.67094   1
  -3   5   0 2.17152 0.91569   1
  -3   5   0 0.48023 0.68973   4
  -3   5   0 1.76026 0.81625   3
   3   5   0 2.04786 0.54339   5
   3   5   0 0.94895 1.09662   2
  -4  -5   0 3.96066 1.92392   1
  -4  -5   0 3.69055 1.14423   3
  -4   5   0 3.69187 1.15575   3
  -4   5   0 4.85147 1.83735   2
   4   5   0 2.28256 1.46790   1
  -4   5   0 3.45542 1.56113   4
   4   5   0 6.44544 2.22103   2
  -4   5   0 4.42515 1.44774   1
  -5  -5   0 6.21090 1.75918   3
  -5  -5   0 6.62632 2.51956   1
  -5   5   0 6.93514 2.12818   4
  -5   5   0 5.64258 2.23053   2
   5   5   0 12.7060 3.25630   1
   5   5   0 8.47089 3.00160   2
  -6  -5   0 2.45828 1.49383   3
  -6  -5   0 3.98215 2.70774   1
  -6   5   0 3.13642 2.50820   2
   6   5   0 8.22662 3.51658   2
  -6   5   0 7.40866 2.47052   4
   0  -6   0 1.50845 0.78359   3
   0  -6   0 1.95504 0.59902   1
   0   6   0 0.40785 0.55128   5
   0   6   0 2.78075 0.80477   2
   0   6   0 1.08570 0.43035   6
   0   6   0 2.20087 0.64281   1
   1  -6   0 18.8151 2.07146   3
  -1  -6   0 10.3846 1.72950   3
  -1  -6   0 13.3516 1.49387   6
   1   6   0 12.5816 1.71313   1
  -1   6   0 16.3124 1.08418   4
  -1   6   0 16.6935 0.96738   6
  -1   6   0 16.6318 1.42774   2
  -1   6   0 18.8819 1.85867   5
   1   6   0 16.3460 1.10753   6
   1   6   0 17.6575 1.95716   5
  -2  -6   0 8.81853 1.21862   6
  -2  -6   0 11.5081 2.08462   1
  -2  -6   0 7.96501 1.57647   3
   2   6   0 12.8353 2.23569   2
  -2   6   0 8.22104 1.13842   4
   2   6   0 9.24465 1.38357   5
   2   6   0 6.94486 1.68958   1
  -2   6   0 8.78021 0.82107   1
  -2   6   0 11.0494 1.76556   3
  -2   6   0 8.77140 1.50519   2
  -3  -6   0 14.1243 2.19059   3
  -3  -6   0 9.54550 2.38252   1
   3   6   0 11.7310 2.36286   1
   3   6   0 9.27533 1.25992   5
  -3   6   0 11.9618 1.84219   4
   3   6   0 12.8929 2.63115   2
  -3   6   0 10.2058 2.00885   2
  -3   6   0 10.9684 1.79711   3
  -3   6   0 13.0259 1.57460   1
  -4  -6   0 31.3651 4.42357   1
  -4  -6   0 32.1088 3.48626   3
  -4   6   0 35.8358 2.89749   1
  -4   6   0 35.4010 4.17202   2
   4   6   0 30.1560 4.15685   1
  -4   6   0 37.4601 3.71286   4
   4   6   0 34.7662 4.99313   2
  -5  -6   0 1.69778 1.16678   3
  -5  -6   0 1.27905 1.93211   1
   5   6   0 1.25027 1.99996   2
  -5   6   0 0.36056 1.55487   4
   5   6   0 0.96380 1.66343   1
  -5   6   0 4.05289 2.00231   2
  -6  -6   0 -1.3169 1.80050   1
  -6  -6   0 -1.4780 1.05311   3
  -6   6   0 3.55638 2.07420   4
   6   6   0 -0.2899 1.84403   2
  -6   6   0 -0.2421 1.75467   2
   0  -7   0 -0.6564 0.43601   1
   0  -7   0 0.13144 0.70540   3
   0  -7   0 -0.6579 0.30275   6
   0   7   0 0.25529 0.69028   2
   0   7   0 -0.0668 0.42080   1
   0   7   0 -0.6303 0.36430   6
   0   7   0 -0.7221 0.54351   5
  -1  -7   0 60.4659 3.12488   6
   1  -7   0 61.8186 3.62358   3
   1   7   0 57.6133 3.50307   2
  -1   7   0 56.3052 3.24623   5
   1   7   0 53.5931 3.43075   1
   1   7   0 59.2403 3.38911   5
  -1   7   0 58.9622 2.42920   6
  -1   7   0 56.5178 2.51788   4
  -1   7   0 52.7255 3.02055   2
   1   7   0 59.4483 2.62581   6
  -2  -7   0 31.8153 2.25201   6
  -2  -7   0 32.6735 3.56638   3
  -2  -7   0 29.6934 3.34600   1
   2   7   0 34.4165 3.39488   3
   2   7   0 31.0098 2.39451   5
  -2   7   0 34.8693 3.29456   3
   2   7   0 31.0771 3.40816   1
  -2   7   0 34.1583 2.54653   2
  -2   7   0 29.0094 1.88583   4
   2   7   0 23.3942 3.06909   2
  -3  -7   0 0.30049 0.69622   6
  -3  -7   0 2.45080 1.23486   3
  -3  -7   0 3.87019 1.69618   1
   3   7   0 1.10879 0.66219   5
  -3   7   0 0.51449 0.84248   3
   3   7   0 0.23297 1.05097   2
  -3   7   0 0.14636 0.57899   1
   3   7   0 -0.2107 1.18945   1
  -3   7   0 0.91716 0.90248   2
  -3   7   0 0.73675 0.78100   4
  -4  -7   0 16.0597 2.70541   3
  -4  -7   0 12.8133 2.95999   1
  -4   7   0 20.2681 3.31844   2
   4   7   0 16.2595 3.08081   1
   4   7   0 17.4404 3.74452   2
  -4   7   0 20.2694 2.71994   4
  -5  -7   0 -0.0699 0.91993   3
  -5  -7   0 -1.2261 1.54609   1
  -5   7   0 -1.7345 1.08360   2
   5   7   0 0.97922 1.55015   1
  -5   7   0 -0.4603 1.22268   4
   5   7   0 -0.5954 1.71392   2
  -6  -7   0 -0.2094 1.28300   3
  -6  -7   0 -0.9137 1.84339   1
  -6   7   0 6.26078 2.76889   2
  -6   7   0 0.00862 1.75887   4
   6   7   0 -0.7623 2.03306   2
   0  -8   0 24.3484 1.75156   6
   0  -8   0 23.0636 1.71688   1
   0  -8   0 24.6540 2.88570   3
   0   8   0 22.3760 1.60960   6
   0   8   0 23.8452 1.70272   1
   0   8   0 24.4533 2.18649   2
   0   8   0 26.7042 2.75146   5
  -1  -8   0 21.4543 2.84898   3
  -1  -8   0 22.8734 2.21958   6
  -1  -8   0 24.0684 2.60268   1
   1  -8   0 17.5586 2.37082   3
  -1   8   0 19.6951 2.30438   5
   1   8   0 14.4116 2.01208   1
  -1   8   0 17.1764 1.90475   2
   1   8   0 17.4073 1.36835   6
  -1   8   0 21.1378 1.31762   6
   1   8   0 17.6476 2.27664   2
  -1   8   0 19.3330 1.36654   4
   1   8   0 20.2164 2.46909   5
  -2  -8   0 142.726 7.39814   1
  -2  -8   0 147.317 6.31831   6
  -2  -8   0 139.540 7.36228   3
  -2   8   0 156.299 7.28594   3
  -2   8   0 150.584 6.41550   5
  -2   8   0 153.309 5.71359   4
   2   8   0 145.842 7.34030   1
   2   8   0 157.313 7.32433   3
   2   8   0 146.428 6.59558   5
  -2   8   0 156.694 5.26518   6
  -2   8   0 144.078 6.63475   2
  -3  -8   0 23.7969 3.69666   1
  -3  -8   0 23.5362 2.42220   6
  -3  -8   0 23.2023 3.24182   3
  -3   8   0 25.9266 2.44268   4
   3   8   0 19.3731 2.28854   5
  -3   8   0 22.2940 2.84230   2
   3   8   0 21.1842 3.53413   2
   3   8   0 21.3456 3.34026   1
  -4  -8   0 16.3024 2.91049   3
  -4  -8   0 12.9760 3.07245   1
  -4   8   0 20.0788 3.11337   2
   4   8   0 17.5631 1.30708   5
   4   8   0 13.8965 3.18525   1
  -4   8   0 16.4797 2.34673   4
   4   8   0 20.0875 3.91790   2
   4   8   0 18.1449 1.41675   5
  -5  -8   0 5.00685 2.53140   1
  -5  -8   0 6.46425 1.92088   3
  -5   8   0 7.59284 2.54601   2
   5   8   0 4.48581 2.74599   2
   5   8   0 2.32218 1.99436   1
  -5   8   0 4.83619 1.84135   4
  -6  -8   0 0.87510 1.60298   3
  -6  -8   0 1.79197 2.74326   1
   6   8   0 2.59730 2.67595   2
  -6   8   0 -0.9303 1.75254   2
   0  -9   0 0.35814 0.42499   6
   0  -9   0 0.46268 0.79825   3
   0  -9   0 -0.1279 0.46981   1
   0   9   0 0.45804 0.73086   5
   0   9   0 -0.0177 0.74758   2
   0   9   0 0.37738 0.55326   6
   0   9   0 -0.1866 0.48288   1
   1  -9   0 148.094 6.98719   3
  -1  -9   0 140.329 6.51147   1
  -1  -9   0 139.219 7.22210   3
  -1  -9   0 145.173 6.14518   6
   1   9   0 126.786 6.33844   5
   1   9   0 140.784 6.77203   2
  -1   9   0 130.892 6.03456   2
  -1   9   0 137.102 5.33204   4
  -1   9   0 147.569 6.47977   5
  -1   9   0 139.895 5.24679   6
   1   9   0 152.297 6.55781   1
   1   9   0 142.026 5.48183   6
  -2  -9   0 5.83541 1.32184   6
  -2  -9   0 7.36854 1.98304   3
  -2  -9   0 7.33419 1.94109   1
  -2   9   0 5.45188 0.95463   4
   2   9   0 7.89309 1.65567   5
  -2   9   0 6.16301 0.83678   6
  -2   9   0 4.71754 1.18663   2
   2   9   0 5.73006 1.72453   1
  -3  -9   0 19.2221 3.07776   3
  -3  -9   0 10.0918 2.35632   1
  -3  -9   0 17.2461 2.22059   6
   3   9   0 16.5852 3.22959   2
  -3   9   0 15.0364 2.31207   2
   3   9   0 14.6863 2.78432   1
  -3   9   0 17.3478 1.99906   4
   3   9   0 17.2458 2.35791   5
  -4  -9   0 25.7440 3.87392   3
  -4  -9   0 23.1677 4.20586   1
  -4   9   0 29.1176 3.09494   4
   4   9   0 25.3260 2.00675   5
  -4   9   0 23.6325 3.60133   2
   4   9   0 20.0165 3.75953   1
   4   9   0 29.8925 4.79739   2
  -5  -9   0 19.5247 4.35099   1
  -5  -9   0 17.6532 3.29379   3
  -5   9   0 19.0123 3.55981   2
   5   9   0 19.9183 4.62737   2
   5   9   0 19.4093 4.16799   1
  -5   9   0 19.9718 2.96642   4
  -6  -9   0 3.76271 2.30704   3
  -6  -9   0 1.36345 2.66954   1
   6   9   0 3.17555 2.95310   2
  -6   9   0 1.70903 2.30453   2
   0 -10   0 246.940 10.6836   3
   0 -10   0 246.521 8.80839   1
   0 -10   0 232.823 8.84862   6
   0  10   0 246.153 8.71948   6
   0  10   0 235.474 9.74809   2
   0  10   0 232.941 8.63611   1
   0  10   0 242.926 9.85956   5
   1 -10   0 58.0383 4.24333   3
  -1 -10   0 56.8585 3.50209   6
   1 -10   0 59.4965 2.02169   6
  -1 -10   0 61.9038 3.92914   1
  -1 -10   0 62.8303 4.67300   3
   1  10   0 56.3802 3.00580   6
   1  10   0 60.1987 3.80697   1
  -1  10   0 60.3126 3.64853   2
  -1  10   0 67.5193 4.13488   5
   1  10   0 58.3751 3.98940   5
   1  10   0 57.1377 4.02155   2
  -1  10   0 63.1935 2.97425   6
  -2 -10   0 8.09777 2.10960   1
  -2 -10   0 10.7839 1.74985   6
  -2 -10   0 7.88003 2.16080   3
   2  10   0 8.82415 0.71593   6
   2  10   0 6.63420 1.89673   1
   2  10   0 8.19978 1.85061   5
  -2  10   0 9.70415 1.12549   6
  -2  10   0 5.09764 1.32717   2
  -2  10   0 8.11936 1.13469   4
  -3 -10   0 3.04010 1.65818   3
  -3 -10   0 1.62178 1.69110   1
  -3 -10   0 6.25086 1.54844   6
   3  10   0 4.77545 1.30656   5
  -3  10   0 3.24733 1.00138   4
  -3  10   0 3.79469 1.54103   2
   3  10   0 6.90546 2.22469   2
   3  10   0 4.35587 1.80398   1
  -4 -10   0 2.01388 2.27272   1
  -4 -10   0 3.28266 1.83427   3
  -4  10   0 3.16013 1.40604   4
   4  10   0 3.65972 2.13757   2
   4  10   0 4.42878 1.24130   5
  -4  10   0 1.20265 1.36061   2
   4  10   0 4.83887 2.25293   1
  -5 -10   0 0.01176 1.53343   3
  -5 -10   0 1.30489 2.32249   1
  -5  10   0 -0.4792 1.29275   2
   5  10   0 3.41486 2.45325   2
  -6 -10   0 -1.0119 1.76602   3
  -6 -10   0 -2.1416 2.03556   1
   6  10   0 2.22053 2.56446   2
  -6  10   0 -0.1123 1.67900   2
   0 -11   0 0.06216 0.98375   3
   0 -11   0 -0.1876 0.61142   1
   0 -11   0 1.10606 0.62652   6
   0  11   0 -1.0044 0.77118   5
   0  11   0 0.35936 1.09362   2
   0  11   0 0.31291 0.68122   6
  -1 -11   0 6.34619 1.58258   1
  -1 -11   0 11.9583 1.86187   6
  -1 -11   0 6.51685 2.10762   3
  -1  11   0 6.96925 1.18377   6
   1  11   0 7.18794 1.26150   6
  -1  11   0 7.18920 1.76882   5
   1  11   0 8.76309 1.91043   5
   1  11   0 9.21447 1.75911   1
  -1  11   0 6.51491 1.59148   2
   1  11   0 2.53645 1.20802   2
  -2 -11   0 1.37402 1.25442   1
  -2 -11   0 -0.2753 1.03309   3
  -2 -11   0 -0.4793 0.67058   6
  -2  11   0 1.66260 1.09077   2
  -2  11   0 0.75368 0.57612   6
   2  11   0 1.04713 1.06580   1
   2  11   0 1.57739 1.11876   2
   2  11   0 0.86294 0.94813   5
  -2  11   0 1.17248 0.76792   4
   2  11   0 1.87918 0.52475   6
  -3 -11   0 -1.3286 0.93291   1
  -3 -11   0 0.37427 0.98151   6
  -3 -11   0 0.50869 1.27191   3
   3  11   0 -0.0716 1.18271   1
   3  11   0 0.65064 1.05040   2
   3  11   0 0.54738 0.93001   5
  -3  11   0 0.07562 0.73947   2
  -3  11   0 0.26116 0.70351   4
  -4 -11   0 -1.2845 1.21919   3
  -4 -11   0 -2.4505 1.45596   1
   4  11   0 0.70025 1.74074   1
   4  11   0 0.45506 0.80812   5
   4  11   0 0.11018 1.60516   2
  -4  11   0 -0.2148 1.10206   2
  -5 -11   0 4.26445 2.80144   1
  -5 -11   0 0.40686 1.72450   3
  -5  11   0 3.46205 1.98295   2
   5  11   0 2.78264 2.46086   2
   0 -12   0 7.68315 2.11511   3
   0 -12   0 8.16344 1.46433   1
   0 -12   0 5.27687 1.13383   6
   0  12   0 6.69159 1.36329   6
   0  12   0 9.43148 2.26058   5
   0  12   0 7.59269 1.89039   2
  -1 -12   0 -0.4797 1.00317   1
  -1 -12   0 -0.0242 0.72639   6
  -1 -12   0 -1.2606 0.83943   3
  -1  12   0 2.35666 1.41179   2
   1  12   0 -0.9077 0.95389   1
  -1  12   0 0.86790 1.09339   5
   1  12   0 0.21246 0.64293   6
  -1  12   0 0.93830 0.82774   6
   1  12   0 -0.1350 0.80334   2
   1  12   0 -0.6722 0.91410   5
  -2 -12   0 35.9765 3.59261   6
  -2 -12   0 41.2238 4.54164   1
  -2 -12   0 31.9482 4.37856   3
  -2  12   0 29.7509 2.27688   4
   2  12   0 30.4709 3.74824   1
  -2  12   0 33.8996 2.96653   2
   2  12   0 37.9740 4.04759   5
   2  12   0 31.1685 1.82358   6
   2  12   0 32.5620 4.27235   2
  -2  12   0 33.3594 2.17213   6
  -3 -12   0 58.0938 6.28490   3
  -3 -12   0 47.6930 5.47506   1
  -3 -12   0 39.2931 3.93113   6
   3  12   0 44.8775 5.69428   2
   3  12   0 42.2768 5.05906   1
  -3  12   0 38.8313 3.99950   2
   3  12   0 40.8518 4.14103   5
  -4 -12   0 23.0861 4.58931   1
  -4 -12   0 17.2886 3.57237   3
   4  12   0 16.4836 3.85648   1
   4  12   0 25.1098 4.69374   2
  -4  12   0 16.1454 2.91878   2
   4  12   0 20.2716 2.70109   5
  -5 -12   0 -0.4242 1.80513   3
  -5 -12   0 2.22765 2.51069   1
   5  12   0 0.25789 2.17530   2
  -5  12   0 1.73396 1.72453   2
   0 -13   0 0.59593 0.71550   6
   0  13   0 -0.5116 1.29900   5
   0  13   0 -0.1395 0.89321   6
   0  13   0 -0.8928 1.07875   2
  -1 -13   0 7.72935 2.36811   3
  -1 -13   0 6.07803 1.50850   6
  -1 -13   0 7.45525 1.84769   1
   1  13   0 6.33058 1.81074   1
   1  13   0 8.51163 1.48520   6
   1  13   0 6.72230 2.11103   5
  -1  13   0 4.87979 1.27930   6
   1  13   0 6.26494 1.82834   2
  -1  13   0 5.67355 1.96093   2
  -2 -13   0 6.62646 2.47310   3
  -2 -13   0 6.70973 1.71213   6
  -2 -13   0 10.4045 2.56797   1
  -2  13   0 9.19303 1.66431   4
   2  13   0 5.73566 1.76499   5
   2  13   0 7.16185 1.05923   6
   2  13   0 5.78716 1.97994   2
  -2  13   0 9.48270 1.91161   2
  -2  13   0 12.2576 1.62902   6
   2  13   0 5.97309 1.97465   1
  -3 -13   0 14.4136 3.57051   3
  -3 -13   0 16.1713 3.39657   1
  -3 -13   0 13.0070 2.40706   6
   3  13   0 15.0378 3.40297   2
  -3  13   0 13.9030 2.37627   2
   3  13   0 14.7404 3.06798   1
   3  13   0 19.7312 3.08889   5
  -4 -13   0 2.25305 1.60306   6
  -4 -13   0 2.22717 2.08488   3
  -4 -13   0 2.03726 2.06226   1
   4  13   0 1.60754 1.88569   2
  -4  13   0 4.01373 1.59213   2
   4  13   0 0.84923 1.10801   5
   4  13   0 2.81725 1.88157   1
  -5 -13   0 2.62992 2.43306   3
  -5 -13   0 1.78861 2.41784   1
   5  13   0 3.31379 3.02179   2
  -5  13   0 0.65608 1.58930   2
   0 -14   0 321.375 11.9623   6
   0  14   0 328.978 13.8447   2
   0  14   0 323.828 12.1526   6
   0  14   0 355.058 14.1124   5
  -1 -14   0 76.9922 4.59504   6
   1  14   0 68.0899 5.29973   2
   1  14   0 81.4239 4.20205   6
  -1  14   0 81.6082 5.25738   2
   1  14   0 66.8852 5.27808   5
  -1  14   0 74.5084 4.08328   6
  -2 -14   0 1.44987 1.54748   1
  -2 -14   0 0.73338 1.00039   6
  -2 -14   0 1.18283 1.84717   3
   2  14   0 2.51721 0.73525   6
  -2  14   0 2.23090 1.39888   2
   2  14   0 1.19612 1.43202   1
   2  14   0 0.05943 1.32221   2
   2  14   0 0.17954 1.05404   5
  -2  14   0 0.07031 0.90481   6
  -3 -14   0 11.1882 2.32051   6
  -3 -14   0 21.7525 3.92326   1
  -3 -14   0 18.7785 4.04421   3
   3  14   0 16.5510 3.39633   1
   3  14   0 15.5265 3.49210   2
  -3  14   0 11.4032 2.28745   2
   3  14   0 12.6257 2.61613   5
  -4 -14   0 2.56176 2.15562   1
  -4 -14   0 1.00063 2.02099   3
  -4 -14   0 -0.1258 1.36195   6
  -4  14   0 0.38558 1.00636   2
   4  14   0 -1.4594 1.58259   2
   4  14   0 1.66262 1.29725   5
  -5 -14   0 11.0128 4.07351   1
  -5 -14   0 15.0933 4.09129   3
   5  14   0 8.60975 1.41270   5
  -5  14   0 9.71182 2.66679   2
   5  14   0 12.4195 4.35111   2
   0 -15   0 1.16782 0.80192   6
   0  15   0 1.08739 1.54314   5
   0  15   0 -0.4485 1.26247   2
   0  15   0 1.54683 1.13519   6
  -1 -15   0 5.72031 1.53742   6
   1  15   0 7.27779 2.19260   2
   1  15   0 5.62200 2.12714   5
   1  15   0 4.96689 1.26781   6
  -1  15   0 6.60690 2.24664   2
  -1  15   0 6.93844 1.61212   6
  -2 -15   0 -0.6594 1.76501   3
  -2 -15   0 0.67845 1.07509   6
  -2 -15   0 1.86157 1.65358   1
  -2  15   0 2.23205 1.22756   6
   2  15   0 1.56159 0.70113   6
  -2  15   0 0.13325 1.41918   2
   2  15   0 1.30319 1.35188   5
   2  15   0 2.01430 1.65343   2
  -3 -15   0 1.00815 1.84031   1
  -3 -15   0 0.44729 1.86370   3
  -3 -15   0 0.01924 1.10144   6
  -3  15   0 0.91425 1.18930   2
   3  15   0 -0.3731 1.15627   5
   3  15   0 0.29798 1.68826   2
  -4 -15   0 0.12488 1.45468   6
  -4 -15   0 2.32682 2.53927   1
  -4 -15   0 1.16638 1.90532   3
  -4  15   0 1.90755 1.40618   2
   4  15   0 2.26170 2.14797   2
   4  15   0 0.96145 1.22924   5
   0 -16   0 173.892 7.30448   6
   0  16   0 175.783 7.75849   6
   0  16   0 175.400 9.48116   2
  -1 -16   0 0.43306 0.77693   6
  -1  16   0 0.64373 1.69476   2
   1  16   0 -0.1747 0.63447   6
   1  16   0 0.61640 1.47047   5
  -1  16   0 1.29552 1.24689   6
   1  16   0 -0.3854 1.29135   2
  -2 -16   0 0.57825 1.02180   6
   2  16   0 0.65929 1.61893   2
  -2  16   0 0.18905 1.64074   2
   2  16   0 1.23259 1.53132   5
  -2  16   0 -2.3286 0.93816   6
  -3 -16   0 3.17608 2.71597   3
  -3 -16   0 3.00373 1.57506   6
  -3 -16   0 3.20999 2.38130   1
   3  16   0 3.93525 2.49272   2
   3  16   0 5.07212 1.88937   5
  -3  16   0 6.18584 2.16000   2
  -4 -16   0 3.65434 2.63014   3
  -4 -16   0 3.67614 1.97266   6
  -4 -16   0 5.96676 2.78253   1
   4  16   0 2.35581 2.09538   2
   4  16   0 1.66048 1.38329   5
  -4  16   0 4.01436 1.74096   2
   0 -17   0 0.38016 0.71830   6
   0  17   0 -0.0419 1.62984   2
   0  17   0 1.00481 0.99298   6
  -1 -17   0 2.66983 1.25221   6
  -1  17   0 2.94399 1.47212   6
   1  17   0 1.21903 0.99393   6
   1  17   0 7.82084 2.36413   5
   1  17   0 -0.3961 1.20451   2
  -1  17   0 0.75187 1.84563   2
  -2 -17   0 0.87701 1.14752   6
  -2  17   0 -0.7024 1.93826   2
   2  17   0 0.31405 1.29701   2
   2  17   0 0.25460 1.64628   5
  -2  17   0 0.08671 1.27373   6
  -3 -17   0 -0.1264 1.31555   6
   3  17   0 0.44189 1.51152   5
  -3  17   0 -0.1639 1.66990   2
   3  17   0 2.29347 2.45125   2
   0 -18   0 1.93344 0.90810   6
   0  18   0 0.78252 1.50301   2
   0  18   0 3.18901 1.38761   6
  -1 -18   0 0.42883 1.03560   6
   1  18   0 -0.6220 1.84049   5
   1  18   0 1.14891 1.00670   6
   1  18   0 -1.3651 1.45012   2
  -1  18   0 -0.1618 1.25471   6
  -1  18   0 -0.2083 1.84016   2
  -2 -18   0 4.79784 1.76805   6
   2  18   0 7.57487 3.07290   2
  -2  18   0 9.15003 2.28806   6
   2  18   0 11.5601 3.28534   5
  -2  18   0 7.65486 2.88720   2
  -3 -18   0 5.94486 2.16482   6
   3  18   0 7.50128 2.58711   5
  -3  18   0 2.12385 2.36076   2
   3  18   0 4.08525 2.79692   2
   0  19   0 1.62192 1.07404   6
   0  19   0 -1.2064 1.00791   2
  -1 -19   0 -0.0633 1.02993   6
   1  19   0 -0.8266 1.55195   2
   1  19   0 -0.1152 2.09896   5
  -1  19   0 1.28277 1.42131   6
  -1  19   0 -1.9080 1.58084   2
   1  19   0 1.72114 1.10894   6
  -2 -19   0 0.47059 1.15207   6
  -2  19   0 -1.5477 1.71697   2
   2  19   0 1.78746 2.29967   5
  -2  19   0 0.85240 1.77624   6
   2  19   0 -1.3425 1.48920   2
   0  20   0 1.11131 1.57112   2
   0  20   0 3.29203 1.56394   6
  -1 -20   0 -0.0207 0.97216   6
  -1  20   0 -4.1294 1.45475   2
   1  20   0 2.07161 1.23153   6
   1  20   0 -2.3680 1.41543   2
  -1  20   0 3.15540 1.82701   6
  -6   0   1 -0.6252 0.78783   3
  -6   0   1 0.91084 1.74152   1
   6   0  -1 0.49517 1.99316   2
  -5   0   1 0.00870 0.56810   3
  -5   0   1 -3.1562 1.23458   1
   5   0  -1 -0.4952 1.00968   1
   5   0  -1 -0.1581 1.33026   2
  -4   0   1 0.38138 0.48661   3
  -4   0   1 -0.7564 0.45675   3
   4   0  -1 -0.4900 0.99987   2
  -4   0   1 0.99963 1.02277   1
   4   0  -1 -0.2837 0.72310   1
  -3   0   1 -0.6209 0.68765   1
  -3   0   1 0.11251 0.33938   3
  -3   0   1 0.14116 0.32656   3
   3   0  -1 0.15994 0.82613   2
   3   0  -1 -0.4947 0.66926   1
   2   0  -1 0.44071 0.62461   1
   2   0  -1 0.12679 0.66730   2
   1   0  -1 -0.6826 0.44010   2
   1   0  -1 -0.7970 0.46326   1
   0   0   1 -0.0204 0.20459   3
   0   0  -1 -0.3183 0.04366   1
   0   0   1 -0.3744 0.14323   5
  -1   0  -1 -1.1775 0.47396   3
  -1   0  -1 -2.6653 0.44880   1
   1   0   1 -3.6396 0.39136   2
  -1   0  -1 -2.8663 0.11465   3
   1   0   1 -1.9907 0.31218   5
  -2   0  -1 0.17701 0.45113   3
  -2   0  -1 0.00554 0.32132   3
   2   0   1 -0.0126 0.50720   2
  -2   0  -1 -0.2944 0.46321   1
  -3   0  -1 0.84255 0.61182   3
   3   0   1 -0.3102 0.60093   2
  -3   0  -1 -0.1021 0.74077   1
  -3   0  -1 0.73963 0.54414   3
   4   0   1 0.29003 1.09945   2
  -4   0  -1 -0.2266 0.72266   3
  -4   0  -1 -0.7670 0.97669   1
  -4   0  -1 -0.7883 0.48205   3
   5   0   1 -1.4799 1.34543   2
  -5   0  -1 -1.0005 0.66401   3
  -5   0  -1 1.93807 1.76053   1
  -6   0  -1 1.18028 1.94462   1
   6   0   1 0.42960 1.73588   2
  -6  -1   1 -0.1618 0.84040   3
   6  -1  -1 -0.0375 1.76746   2
  -6  -1   1 5.11757 2.59633   1
  -6   1   1 5.94280 2.59106   1
   6   1  -1 -0.9700 1.39332   2
  -5  -1   1 28.5988 2.25914   3
   5  -1  -1 29.2343 4.01653   1
   5  -1  -1 25.8746 4.14513   2
  -5  -1   1 33.8082 4.72940   1
  -5   1   1 27.7272 4.22784   1
  -5   1   1 23.8420 2.38337   3
  -5   1   1 24.5097 1.94083   3
   5   1  -1 25.8140 4.52817   2
   5   1  -1 26.7902 4.02507   1
  -4  -1   1 27.4488 2.01132   3
   4  -1  -1 24.5002 3.24548   1
  -4  -1   1 31.7396 4.05831   1
  -4  -1   1 25.0542 1.86753   3
   4  -1  -1 23.8276 3.53795   2
  -4   1   1 26.1593 1.74308   3
   4   1  -1 24.7993 3.72921   2
  -4   1   1 31.0501 3.73133   1
  -4   1   1 24.6801 1.58502   3
   4   1  -1 26.4142 3.59786   1
  -3  -1   1 1.54831 1.04006   1
  -3  -1   1 2.47197 0.65386   3
  -3  -1   1 0.94213 0.49255   3
   3  -1  -1 1.24918 1.01165   1
   3  -1  -1 2.35649 1.24866   2
  -3   1   1 2.29889 1.19133   1
   3   1  -1 1.10079 0.95188   1
  -3   1   1 1.43096 0.34503   3
   3   1  -1 2.28798 1.25373   2
  -3   1   1 2.11016 0.40892   3
  -2  -1   1 48.6415 2.06972   3
   2  -1  -1 50.7767 2.92816   1
  -2  -1   1 49.7444 2.08097   3
   2  -1  -1 44.9543 3.04481   2
  -2   1   1 53.8439 3.08741   1
  -1  -1   1 52.9461 2.06479   3
   1  -1  -1 54.1823 2.48047   2
   1  -1  -1 51.8473 2.35333   1
   1   1  -1 52.2294 2.53249   2
   1   1  -1 50.3096 2.56834   1
   0  -1  -1 30.1025 1.22251   1
   0  -1   1 29.3161 1.47043   3
   0  -1   1 31.3445 1.40702   5
   0  -1  -1 30.0972 1.40339   3
   0   1   1 32.2711 1.36898   5
   0   1   1 32.0068 1.46329   3
   0   1  -1 30.9551 1.22676   1
  -1  -1  -1 570.774 17.2291   3
  -1  -1  -1 552.336 17.3772   1
  -1  -1  -1 464.295 16.9606   3
  -1   1  -1 565.985 17.0097   1
  -1   1  -1 525.187 17.2250   4
   1   1   1 556.812 18.2304   2
  -1   1  -1 557.438 17.0616   3
  -2  -1  -1 198.375 7.33289   3
  -2  -1  -1 193.784 7.17901   3
  -2  -1  -1 208.908 8.15072   1
  -2   1  -1 201.399 7.00103   3
  -2   1  -1 203.692 7.19153   3
  -2   1  -1 187.171 7.61702   1
   3  -1   1 12.9667 2.31803   2
  -3  -1  -1 11.2829 1.46829   3
  -3  -1  -1 12.9355 2.25779   1
  -3  -1  -1 11.0221 1.61827   3
  -3   1  -1 11.3304 1.51955   3
   3   1   1 14.2312 2.34390   1
  -3   1  -1 10.0792 1.29505   3
   3   1   1 13.7722 2.50342   2
  -3   1  -1 10.4558 1.88584   1
  -4  -1  -1 1.42543 1.12105   1
   4  -1   1 1.24844 1.29768   2
  -4  -1  -1 1.05675 0.86309   3
  -4  -1  -1 1.09847 0.69751   3
   4   1   1 0.17929 1.09582   2
  -4   1  -1 0.43345 0.81828   3
  -4   1  -1 0.42206 0.68907   3
  -4   1  -1 2.11274 1.22061   1
  -5  -1  -1 63.6157 6.36317   1
   5  -1   1 62.0673 6.80682   2
  -5  -1  -1 66.6661 4.15115   3
  -5   1  -1 70.8458 5.50393   1
   5   1   1 72.4754 6.32887   2
   6  -1   1 5.58884 3.05824   2
  -6  -1  -1 6.36079 1.80937   3
  -6  -1  -1 2.19965 2.13979   1
   6   1   1 10.2525 3.51518   2
  -6   1  -1 9.58738 3.01834   1
  -6  -2   1 44.5202 6.24993   1
  -6  -2   1 32.3034 3.32417   3
   6  -2  -1 24.2236 4.64455   2
  -6   2   1 37.3745 5.14462   1
   6   2  -1 30.2860 5.03039   1
   6   2  -1 38.4877 6.02447   2
   5  -2  -1 123.541 7.17728   1
  -5  -2   1 100.074 7.27257   1
  -5  -2   1 116.262 5.49362   3
   5  -2  -1 116.611 7.78029   2
   5   2  -1 113.788 7.31685   1
  -5   2   1 107.051 4.97379   3
  -5   2   1 110.718 7.10947   1
   5   2  -1 114.974 8.09110   2
   4  -2  -1 41.6926 4.54364   2
  -4  -2   1 49.7718 5.24181   1
   4  -2  -1 40.4735 4.17963   1
  -4  -2   1 40.0239 2.63549   3
  -4  -2   1 43.6958 2.80169   3
   4   2  -1 42.2587 4.92584   2
   4   2  -1 44.6632 4.86791   1
  -4   2   1 42.8589 4.39421   1
  -4   2   1 42.3902 2.12237   3
  -4   2   1 40.6824 2.26925   3
   3  -2  -1 1.20517 0.85777   1
  -3  -2   1 0.77427 0.58075   3
  -3  -2   1 1.52999 1.23318   1
  -3  -2   1 0.48575 0.52211   3
   3  -2  -1 0.47709 0.77205   2
   3   2  -1 1.25451 0.97251   2
   3   2  -1 0.27981 0.90729   1
  -3   2   1 0.25307 0.31926   3
  -3   2   1 0.92475 0.30919   3
  -3   2   1 0.62641 0.78290   1
  -2  -2   1 248.957 8.28957   3
  -2  -2   1 236.622 8.23027   3
   2  -2  -1 236.909 8.73575   1
  -2   2   1 236.763 8.83351   1
   1  -2  -1 88.3414 3.23277   1
   1   2  -1 90.3357 3.78762   2
  -1   2   1 79.2932 3.42342   2
  -1   2   1 80.2266 3.00728   3
   1   2  -1 86.1273 3.02711   5
   1   2  -1 83.0031 3.75474   1
   1   2  -1 82.2936 3.06069   5
   0  -2  -1 1798.00 54.3686   1
   0  -2  -1 1803.28 55.0995   3
   0  -2   1 1842.91 55.2075   3
   0   2  -1 1839.72 54.4111   1
   0   2  -1 1831.23 53.2159   5
   0   2   1 1799.88 55.1214   3
   0   2  -1 1857.22 56.7383   2
   0   2   1 1778.80 53.2212   5
   0   2   1 1829.44 56.7518   2
  -1  -2  -1 468.796 15.2214   3
  -1  -2  -1 457.418 15.1156   3
   1   2   1 468.034 15.3248   1
   1   2   1 467.293 16.0008   2
   1   2   1 476.800 15.1890   3
  -1   2  -1 466.450 14.9969   4
  -1   2  -1 471.400 14.6140   1
   1   2   1 463.516 14.5001   5
  -1   2  -1 473.042 15.0650   3
  -2  -2  -1 28.2910 2.88797   1
   2  -2   1 25.7736 2.74021   2
  -2  -2  -1 26.2343 2.01896   3
   2   2   1 29.2116 2.83711   1
   2   2   1 22.2540 1.36754   5
  -2   2  -1 24.0155 1.92150   1
  -2   2  -1 25.8457 1.79583   3
  -3  -2  -1 30.5161 3.49733   1
  -3  -2  -1 30.7410 2.30912   3
   3  -2   1 33.2436 3.73436   2
  -3  -2  -1 28.0267 2.39192   3
  -3   2  -1 29.3602 2.22723   3
   3   2   1 34.9754 3.67827   1
  -3   2  -1 27.5471 2.86753   1
   3   2   1 32.0743 3.74238   2
  -4  -2  -1 3.79852 1.57325   1
  -4  -2  -1 1.59658 0.82946   3
   4  -2   1 2.33330 1.52185   2
  -4   2  -1 -0.5224 0.63096   3
  -4   2  -1 0.46388 1.11066   1
   4   2   1 1.19027 1.24339   2
   5  -2   1 28.3339 4.45176   2
  -5  -2  -1 35.6342 3.54653   3
  -5  -2  -1 31.3462 4.62385   1
   5   2   1 36.1168 5.49226   2
  -5   2  -1 25.6693 3.83508   1
  -6  -2  -1 -0.7672 1.93105   1
   6  -2   1 -0.9467 1.51035   2
  -6  -2  -1 -0.7304 0.95731   3
  -6   2  -1 1.18468 1.75182   1
  -6   2  -1 -1.1003 1.35240   4
   6   2   1 -0.4002 1.70753   2
  -6  -3   1 10.2180 3.59550   1
   6  -3  -1 16.2100 3.65649   2
  -6  -3   1 9.86768 2.07429   3
   6   3  -1 13.0236 3.74524   2
  -6   3   1 9.77654 3.13167   2
  -6   3   1 14.7574 3.45718   1
   6   3  -1 8.34089 3.07455   1
  -5  -3   1 133.291 6.25616   3
  -5  -3   1 129.858 8.41792   1
   5  -3  -1 120.116 7.89927   2
   5   3  -1 128.075 8.65694   2
  -5   3   1 132.547 7.58118   1
   5   3  -1 114.239 7.67330   1
  -4  -3   1 3.91175 1.78879   1
   4  -3  -1 1.72660 1.15229   1
   4  -3  -1 2.17459 1.39366   2
  -4  -3   1 2.20420 1.05014   3
  -4  -3   1 1.78147 0.91537   3
  -4   3   1 4.67683 1.59902   1
   4   3  -1 2.43161 1.34609   1
  -4   3   1 4.23145 0.91843   3
   4   3  -1 2.70581 1.62191   2
  -3  -3   1 0.08508 0.99057   1
   3  -3  -1 1.14001 0.83655   1
  -3  -3   1 0.22008 0.70739   3
  -3  -3   1 0.52173 0.55953   3
   3  -3  -1 1.26259 0.89837   2
   3   3  -1 -0.5946 0.73405   2
  -3   3   1 -0.0607 0.70478   1
  -3   3   1 0.60586 0.41887   3
   3   3  -1 0.49166 0.91299   1
   2  -3  -1 53.2733 2.74228   1
  -2  -3   1 37.9657 2.47303   3
  -2   3   1 48.3620 3.02791   2
  -2   3   1 52.1843 2.21867   3
   2   3  -1 50.9805 1.88527   5
   2   3  -1 52.8102 3.39409   2
  -2   3   1 48.2133 2.74674   1
  -1  -3   1 1219.79 38.4716   3
   1  -3  -1 1274.60 37.4624   1
  -1   3   1 1269.17 38.0823   3
   1   3  -1 1246.44 39.9067   2
  -1   3   1 1261.78 39.4897   2
   1   3  -1 1236.17 38.5831   1
   1   3  -1 1208.72 36.8571   5
   0  -3  -1 3243.78 97.0357   1
   0  -3   1 3138.23 98.2497   3
   0  -3   1 3341.50 97.7514   6
   0  -3  -1 3234.61 98.1757   3
   0   3  -1 3223.36 94.8663   5
   0   3  -1 3418.47 98.6152   6
   0   3  -1 3240.60 97.8138   4
   0   3   1 3215.10 101.306   2
   0   3  -1 3304.06 101.302   2
   0   3  -1 3253.29 97.0803   1
   0   3   1 3237.73 94.9114   5
   0   3   1 3244.08 97.7772   6
  -1  -3  -1 144.808 5.87592   3
  -1  -3  -1 150.354 6.01579   1
  -1   3  -1 149.066 5.80246   3
  -1   3  -1 148.271 5.40273   4
  -1   3  -1 154.933 5.02814   1
   1   3   1 158.977 4.87748   6
   1   3   1 144.451 5.49149   5
   1   3   1 145.817 5.92075   1
   1   3   1 145.439 6.17611   2
   1   3   1 157.713 5.94336   3
   2  -3   1 252.078 9.95981   2
  -2  -3  -1 237.321 9.07070   3
  -2  -3  -1 262.431 9.38485   3
   2   3   1 241.292 8.32262   5
  -2   3  -1 239.407 9.89032   2
  -2   3  -1 264.258 9.07346   3
  -2   3  -1 235.197 8.71678   1
  -2   3  -1 251.783 9.22676   4
  -3  -3  -1 5.23258 1.64531   1
  -3  -3  -1 3.75140 1.17172   3
   3  -3   1 1.63100 1.02681   2
   3   3   1 4.28925 1.52741   1
   3   3   1 5.67674 1.83647   2
  -3   3  -1 2.60243 0.93309   3
  -3   3  -1 3.31515 1.14315   1
  -3   3  -1 4.27338 1.30200   4
   4  -3   1 1.54348 1.26168   2
  -4  -3  -1 0.26166 0.67591   3
  -4  -3  -1 -2.1975 0.87459   1
  -4   3  -1 0.28536 0.79641   3
   4   3   1 1.10913 1.32677   2
  -4   3  -1 0.16684 1.11981   1
  -4   3  -1 0.22644 0.97180   4
  -5  -3  -1 9.53195 1.97756   3
  -5  -3  -1 8.48088 2.61644   1
   5  -3   1 4.66184 1.97224   2
   5   3   1 9.92710 2.99709   2
  -5   3  -1 6.34251 2.15798   4
  -5   3  -1 10.0276 2.52881   1
   6  -3   1 -1.3693 1.57871   2
  -6  -3  -1 3.12388 2.03207   1
  -6  -3  -1 0.07796 1.15842   3
  -6   3  -1 -0.4668 1.88575   2
  -6   3  -1 0.62511 1.77604   1
  -6   3  -1 0.89771 1.67091   4
   6   3   1 0.06484 2.30717   2
   6  -4  -1 2.33197 1.98127   2
  -6  -4   1 0.97998 2.03936   1
  -6  -4   1 -0.4623 1.00966   3
  -6   4   1 -0.8518 1.71673   4
   6   4  -1 1.59546 2.34143   2
  -6   4   1 1.62255 1.98172   2
   6   4  -1 0.75794 1.70280   1
   5  -4  -1 63.1437 5.58825   2
  -5  -4   1 73.2411 4.52472   3
  -5  -4   1 65.1188 6.96845   1
  -5   4   1 71.0255 5.28978   1
   5   4  -1 75.8580 5.95436   1
   5   4  -1 72.3549 7.62919   2
  -5   4   1 71.6454 5.83087   2
  -5   4   1 70.0390 5.28618   4
   4  -4  -1 8.73158 2.12790   2
  -4  -4   1 4.92333 2.11887   1
  -4  -4   1 4.94376 1.33159   3
   4  -4  -1 8.23097 1.89251   1
  -4   4   1 7.71539 1.87117   1
  -4   4   1 5.88379 1.88319   2
  -4   4   1 7.02370 1.22176   3
   4   4  -1 3.87927 1.74440   1
   4   4  -1 7.95481 2.37227   2
   3  -4  -1 35.3275 3.60994   2
   3  -4  -1 18.1192 2.29007   1
  -3  -4   1 30.0695 3.59399   1
  -3  -4   1 34.8756 2.51027   3
  -3   4   1 28.4377 2.42491   1
  -3   4   1 33.4308 2.00831   3
  -3   4   1 33.6219 3.46073   2
   3   4  -1 30.8624 3.65687   2
   3   4  -1 32.3110 3.69201   1
  -2  -4   1 725.654 23.7369   3
  -2  -4   1 722.555 24.6854   1
   2  -4  -1 760.418 23.0472   1
  -2   4   1 736.745 23.0398   1
   2   4  -1 719.199 22.2588   5
  -2   4   1 708.897 24.5176   2
  -2   4   1 750.115 23.3576   4
   2   4  -1 728.055 22.1613   5
   2   4  -1 749.553 25.3947   2
  -2   4   1 737.203 23.0238   3
   2   4  -1 701.339 24.4093   1
   1  -4  -1 757.352 22.3567   1
  -1  -4   1 734.743 23.8672   3
   1   4  -1 711.776 23.8079   1
   1   4  -1 742.554 22.3787   6
   1   4  -1 759.952 24.5395   2
  -1   4   1 741.680 23.4983   3
  -1   4   1 751.835 23.9880   2
   1   4  -1 730.660 22.6458   5
   0  -4   1 80.9873 3.31662   6
   0  -4   1 79.1469 3.84228   3
   0  -4  -1 79.9847 3.78452   3
   0  -4  -1 82.7192 3.16485   1
   0   4   1 82.0024 3.06686   6
   0   4   1 81.8056 3.51189   5
   0   4  -1 79.4564 2.96491   6
   0   4  -1 85.5571 3.25340   1
   0   4  -1 79.3430 3.14191   4
   0   4  -1 84.3267 3.47295   5
   0   4   1 88.2245 3.49561   2
   1  -4   1 110.426 4.84494   3
  -1  -4  -1 118.102 4.41265   6
  -1  -4  -1 115.113 5.08721   3
  -1  -4  -1 105.848 4.91246   1
  -1   4  -1 110.470 4.79296   2
   1   4   1 110.566 4.91209   1
  -1   4  -1 122.141 4.34312   4
   1   4   1 111.197 5.14553   2
  -1   4  -1 116.043 4.99372   3
   1   4   1 119.157 4.02062   6
   1   4   1 109.787 4.97407   3
   1   4   1 112.776 4.65158   5
  -1   4  -1 116.085 3.79270   1
  -2  -4  -1 94.4306 4.63674   3
  -2  -4  -1 84.4027 4.82897   1
  -2  -4  -1 90.7601 4.52589   3
   2   4   1 89.0011 4.81058   1
  -2   4  -1 88.7413 4.17252   4
  -2   4  -1 97.2055 4.38474   3
  -2   4  -1 93.4849 4.77488   2
  -2   4  -1 87.9136 3.76591   1
   2   4   1 82.2838 3.84747   5
  -3  -4  -1 453.151 17.4788   1
  -3  -4  -1 465.989 16.3206   3
  -3  -4  -1 461.864 16.4902   3
   3  -4   1 468.685 17.6978   2
  -3   4  -1 460.043 15.9582   3
   3   4   1 459.947 17.3263   1
   3   4   1 450.047 14.2073   5
  -3   4  -1 472.115 15.8743   1
   3   4   1 442.452 18.1850   2
  -3   4  -1 462.953 17.6586   2
  -3   4  -1 468.415 16.5161   4
   4  -4   1 54.3920 4.61048   2
  -4  -4  -1 57.1992 5.82455   1
  -4  -4  -1 54.1542 3.78645   3
   4   4   1 56.5722 4.77189   1
   4   4   1 50.0558 5.71778   2
  -4   4  -1 56.7526 3.93171   1
  -4   4  -1 49.0019 4.09733   4
  -4   4  -1 59.4229 4.82142   2
  -5  -4  -1 5.34415 2.36748   1
   5  -4   1 14.4725 3.18237   2
  -5  -4  -1 11.5573 2.18867   3
  -5   4  -1 14.5598 2.83673   4
   5   4   1 16.7209 3.86292   2
  -5   4  -1 18.3146 3.53328   2
  -5   4  -1 21.6012 3.20634   1
  -6  -4  -1 0.84246 1.21326   3
  -6  -4  -1 0.03611 1.77419   1
   6  -4   1 0.18842 1.88697   2
  -6   4  -1 0.36161 2.09834   2
   6   4   1 0.36830 1.85688   2
  -6   4  -1 -0.1527 1.36066   4
  -6  -5   1 0.64734 1.24133   3
  -6  -5   1 -1.2748 2.07415   1
  -6   5   1 0.00194 1.63898   4
  -6   5   1 -1.1362 1.75460   2
   6   5  -1 2.10901 2.54474   2
   6   5  -1 0.44496 2.12746   1
  -5  -5   1 23.0325 3.10590   3
  -5  -5   1 38.0083 5.25484   1
   5   5  -1 29.8210 4.52924   1
   5   5  -1 23.8121 4.50885   2
  -5   5   1 29.5755 3.90604   4
  -5   5   1 32.2359 4.70150   2
  -4  -5   1 18.9221 2.52188   3
  -4  -5   1 26.4000 4.25386   1
   4   5  -1 16.8735 3.12342   1
   4   5  -1 31.1925 4.57366   2
  -4   5   1 29.5677 3.87295   2
  -4   5   1 22.6227 2.86297   1
  -4   5   1 28.3719 3.25242   4
  -4   5   1 17.7862 2.05616   3
  -3  -5   1 24.0845 2.65399   3
   3   5  -1 20.2569 3.05064   1
  -3   5   1 28.1493 2.10644   3
  -3   5   1 27.3337 2.68854   4
   3   5  -1 31.2743 3.80509   2
  -3   5   1 33.6946 3.43082   2
  -3   5   1 30.7185 2.35797   1
   2  -5  -1 926.266 27.8819   1
  -2  -5   1 866.260 29.2903   3
  -2  -5   1 907.371 30.1285   1
  -2   5   1 919.718 30.0333   2
  -2   5   1 912.307 28.6760   3
   2   5  -1 905.413 30.9217   2
   2   5  -1 928.870 29.9600   1
  -2   5   1 876.783 28.3294   4
  -2   5   1 912.451 27.9145   1
   2   5  -1 896.432 27.6075   5
  -1  -5   1 17.5893 1.40825   6
  -1  -5   1 21.3229 2.25164   3
   1   5  -1 20.4505 2.17121   1
   1   5  -1 19.7411 1.59113   5
  -1   5   1 19.5524 1.02818   4
  -1   5   1 22.0642 1.49307   2
  -1   5   1 20.1828 1.53557   5
   1   5  -1 20.0432 1.06609   6
  -1   5   1 20.1887 2.06239   3
   0  -5   1 155.359 6.47662   3
   0  -5  -1 156.291 5.52990   1
   0  -5  -1 163.456 6.49583   3
   0   5   1 159.025 5.41844   6
   0   5  -1 152.763 5.62411   1
   0   5   1 156.630 5.93874   5
   0   5  -1 151.120 5.90814   5
   0   5   1 159.675 5.97684   2
   0   5  -1 151.916 5.30504   6
   1  -5   1 92.0534 4.31171   3
  -1  -5  -1 88.3570 4.50524   3
  -1  -5  -1 89.9142 4.38345   1
  -1  -5  -1 88.2413 3.80517   6
   1   5   1 89.6315 4.30090   1
   1   5   1 84.5523 4.07415   5
   1   5   1 86.1687 4.47124   2
  -1   5  -1 91.6293 3.06344   1
  -1   5  -1 93.9471 3.30681   6
   1   5   1 92.0325 4.47727   3
  -1   5  -1 88.4859 4.07127   2
  -1   5  -1 92.4821 3.56781   4
  -2  -5  -1 86.5251 4.59454   3
  -2  -5  -1 87.0047 4.79393   3
  -2  -5  -1 85.1208 4.88595   1
  -2  -5  -1 87.8486 3.66354   6
  -2   5  -1 82.1467 3.88643   4
   2   5   1 72.8090 4.77395   2
   2   5   1 82.8532 4.68931   1
  -2   5  -1 82.7377 3.34869   1
  -2   5  -1 79.0318 4.46222   2
   2   5   1 73.6238 3.82410   5
  -2   5  -1 88.3509 4.42378   3
  -3  -5  -1 6.78138 1.54497   3
  -3  -5  -1 6.81123 1.77764   3
  -3   5  -1 9.21996 1.49489   1
  -3   5  -1 8.47690 1.97224   2
   3   5   1 9.53433 1.25364   5
  -3   5  -1 6.72601 1.49247   3
  -3   5  -1 9.76892 1.70858   4
  -4  -5  -1 93.8847 6.56943   1
  -4  -5  -1 91.1374 5.35541   3
  -4   5  -1 87.5970 6.03963   2
   4   5   1 93.3726 6.42740   1
  -4   5  -1 88.9918 4.99695   1
  -4   5  -1 90.1322 5.53488   4
   4   5   1 86.1056 6.70966   2
  -5  -5  -1 1.01729 1.13820   3
  -5  -5  -1 1.70007 1.98373   1
  -5   5  -1 3.75313 1.91042   4
  -5   5  -1 0.88041 1.45876   2
   5   5   1 -0.3612 1.71287   2
  -6  -5  -1 -1.8366 1.05162   3
  -6  -5  -1 0.18581 2.16574   1
  -6   5  -1 -0.3385 1.75792   4
  -6   5  -1 0.37959 1.95261   2
   6   5   1 0.21686 1.98202   2
  -6  -6   1 -0.3313 1.85767   1
  -6  -6   1 0.86438 1.36429   3
   6   6  -1 -0.0100 1.99522   2
  -6   6   1 -1.2491 1.51833   4
  -6   6   1 0.88138 1.55577   2
   6   6  -1 -0.5830 1.63334   1
  -5  -6   1 -0.3881 0.86062   3
  -5  -6   1 -1.2533 1.57773   1
  -5   6   1 0.15878 1.22712   2
   5   6  -1 -0.1156 1.40137   1
  -5   6   1 -1.0619 1.12692   4
   5   6  -1 -0.5130 1.51083   2
  -4  -6   1 21.7531 2.84238   3
  -4  -6   1 21.2602 3.61885   1
   4   6  -1 26.9270 4.33246   2
  -4   6   1 23.5424 2.82595   1
   4   6  -1 16.7190 3.20329   1
  -4   6   1 35.2436 3.51259   4
  -4   6   1 27.1303 3.67762   2
  -3  -6   1 17.7116 2.45556   3
  -3  -6   1 23.6511 3.60712   1
  -3   6   1 20.7909 2.65933   2
   3   6  -1 15.8872 2.78086   1
   3   6  -1 18.5587 3.13778   2
  -3   6   1 21.8222 2.12233   1
  -3   6   1 19.3976 2.19225   3
   3   6  -1 18.8758 1.44376   5
  -3   6   1 19.4741 2.15984   4
  -2  -6   1 15.8662 2.44010   1
  -2  -6   1 20.8510 2.47339   3
  -2  -6   1 16.8421 1.42889   6
   2   6  -1 17.4446 2.48447   1
  -2   6   1 16.9012 1.11061   1
  -2   6   1 18.2105 1.41159   4
  -2   6   1 14.0410 1.82278   2
   2   6  -1 18.6647 2.58099   2
  -2   6   1 13.4585 1.74128   3
  -1  -6   1 170.566 6.28952   6
   1  -6  -1 165.415 7.09535   3
   1  -6  -1 164.180 6.03711   5
  -1   6   1 166.863 6.86474   3
  -1   6   1 166.064 6.30813   5
  -1   6   1 164.419 5.45121   6
   1   6  -1 151.293 6.72822   1
   1   6  -1 160.188 6.80785   2
  -1   6   1 159.774 6.28171   2
   1   6  -1 157.089 6.35416   5
  -1   6   1 167.126 5.47449   4
   0  -6  -1 15.5543 1.20990   1
   0  -6  -1 14.6135 2.00111   3
   0  -6   1 12.5805 1.79725   3
   0   6  -1 15.9777 1.79672   5
   0   6   1 15.3421 1.15114   6
   0   6   1 13.4270 1.49952   2
   0   6  -1 14.8316 1.06094   6
   0   6   1 14.3517 1.74525   5
   0   6  -1 16.6310 1.30848   1
  -1  -6  -1 -0.1881 0.44973   1
  -1  -6  -1 0.98588 0.71330   3
   1  -6   1 -0.1920 0.62174   3
  -1  -6  -1 -0.0760 0.39432   6
  -1   6  -1 0.10003 0.41252   2
  -1   6  -1 -0.1895 0.23349   6
  -1   6  -1 0.47247 0.28871   1
   1   6   1 1.08844 0.68338   2
  -1   6  -1 0.64030 0.62811   5
  -1   6  -1 0.44454 0.34830   4
   1   6   1 0.27126 0.69506   3
   1   6   1 0.45966 0.32537   6
   1   6   1 1.27883 0.74729   5
   1   6   1 0.68138 0.60753   1
  -2  -6  -1 66.0558 4.20255   3
  -2  -6  -1 63.5433 4.28069   1
  -2  -6  -1 75.1533 3.46927   6
   2   6   1 66.6818 3.64861   5
  -2   6  -1 65.8781 3.34296   4
  -2   6  -1 69.9771 4.11212   3
   2   6   1 71.2974 4.34186   1
   2   6   1 66.3661 4.52639   2
  -2   6  -1 63.3703 3.90647   2
  -2   6  -1 73.4827 2.77040   1
   2   6   1 69.6873 4.16653   3
  -3  -6  -1 0.34508 0.98245   1
  -3  -6  -1 0.68123 0.65708   6
  -3  -6  -1 0.84685 0.88422   3
  -3   6  -1 -0.4244 0.75746   3
   3   6   1 0.61386 0.55520   5
   3   6   1 0.42841 0.98157   1
  -3   6  -1 1.20475 0.93216   2
  -3   6  -1 -0.3958 0.51847   1
  -3   6  -1 -0.2496 0.65327   4
   3   6   1 -0.3324 0.55790   2
  -4  -6  -1 105.971 7.30457   1
  -4  -6  -1 115.498 6.49853   3
   4   6   1 115.015 7.40814   1
  -4   6  -1 114.024 6.30764   4
  -4   6  -1 125.026 5.80269   1
   4   6   1 120.667 8.06873   2
  -4   6  -1 116.627 7.16397   2
  -5  -6  -1 3.87429 2.31489   1
  -5  -6  -1 4.05002 1.64911   3
   5   6   1 9.17750 3.12237   2
  -5   6  -1 5.80275 2.11332   4
  -5   6  -1 4.55860 2.10423   2
  -6  -6  -1 2.76752 1.81444   3
  -6  -6  -1 3.48651 2.66662   1
  -6   6  -1 3.31235 2.02606   4
  -6   6  -1 2.83162 2.42057   2
   6   6   1 0.09175 1.91767   2
  -6  -7   1 0.23614 1.20949   3
  -6  -7   1 -2.2410 1.90023   1
   6   7  -1 -0.6305 2.08934   2
  -6   7   1 1.24966 1.72665   2
   6   7  -1 -0.6472 1.83745   1
  -6   7   1 3.31889 2.05998   4
  -5  -7   1 1.49225 1.16506   3
  -5  -7   1 1.94731 2.00747   1
   5   7  -1 0.05011 1.71987   2
  -5   7   1 -1.3454 1.19989   2
   5   7  -1 2.62315 1.74124   1
  -5   7   1 0.87340 1.32617   4
  -4  -7   1 25.7317 4.17855   1
  -4  -7   1 24.6135 3.25027   3
  -4   7   1 24.9863 3.40777   2
   4   7  -1 22.4157 3.78824   1
   4   7  -1 17.8243 3.57857   2
  -4   7   1 30.5382 3.28405   4
  -3  -7   1 -1.0939 1.12538   1
  -3  -7   1 0.39926 0.89772   3
   3   7  -1 2.15046 0.85834   5
  -3   7   1 1.52389 0.97337   3
   3   7  -1 0.85743 1.03865   2
  -3   7   1 -0.0911 0.66420   2
   3   7  -1 0.77034 0.61389   5
  -3   7   1 0.59910 0.70073   4
  -3   7   1 0.65812 0.64044   1
   3   7  -1 0.30231 1.14545   1
  -2  -7   1 58.7834 3.99564   3
  -2  -7   1 56.7906 4.16402   1
  -2  -7   1 58.0283 3.08857   6
   2   7  -1 60.8954 4.13229   1
   2   7  -1 51.3468 3.88571   2
  -2   7   1 55.5027 3.30018   2
   2   7  -1 51.1103 3.15702   5
  -2   7   1 59.9069 2.70891   4
  -2   7   1 58.0966 3.66179   3
   2   7  -1 62.9522 4.04463   3
   1  -7  -1 31.7680 2.08768   5
  -1  -7   1 22.5468 2.79468   3
   1  -7  -1 26.8941 2.34617   3
  -1  -7   1 31.0651 2.16012   6
   1   7  -1 30.1681 1.68133   6
   1   7  -1 35.0632 2.44000   5
  -1   7   1 31.3390 1.54687   6
  -1   7   1 31.2048 2.27598   5
  -1   7   1 30.3633 2.06120   2
   1   7  -1 30.3443 2.46588   1
  -1   7   1 32.3337 1.58834   4
   1   7  -1 32.7637 2.42317   2
   0  -7   1 153.803 6.98119   3
   0  -7  -1 156.692 5.74259   1
   0  -7  -1 157.817 6.97020   3
   0  -7  -1 157.441 5.82480   6
   0   7   1 148.063 6.26064   2
   0   7  -1 162.700 6.44394   5
   0   7  -1 155.734 5.92074   1
   0   7  -1 151.742 5.53399   6
   0   7   1 150.628 5.61046   6
   0   7   1 150.410 6.33985   5
  -1  -7  -1 1670.55 51.0958   6
  -1  -7  -1 1522.30 51.2799   1
   1  -7   1 1634.26 51.8765   3
   1   7   1 1667.87 51.3981   1
  -1   7  -1 1697.52 50.1610   6
  -1   7  -1 1685.46 49.9703   5
   1   7   1 1709.61 52.3362   3
   1   7   1 1641.08 53.7230   2
   1   7   1 1650.70 50.2238   5
  -1   7  -1 1607.99 52.8954   2
  -1   7  -1 1666.84 50.5311   4
  -1   7  -1 1720.85 49.5443   1
   1   7   1 1643.32 50.4650   6
  -2  -7  -1 40.2737 3.37102   3
  -2  -7  -1 36.2811 3.73690   1
  -2  -7  -1 39.5579 2.55860   6
   2   7   1 46.3498 3.41490   3
  -2   7  -1 41.9802 2.99777   2
  -2   7  -1 39.5131 1.68408   1
  -2   7  -1 40.6390 2.39561   4
   2   7   1 40.2489 3.33040   1
   2   7   1 43.0193 3.59508   2
   2   7   1 40.0390 2.87366   5
  -2   7  -1 42.4210 3.34388   3
  -3  -7  -1 0.54351 0.99142   3
  -3  -7  -1 0.03194 0.67629   6
  -3  -7  -1 0.22532 0.97940   1
  -3   7  -1 1.13334 0.92911   2
   3   7   1 -0.3089 0.73691   2
   3   7   1 0.37663 1.00383   1
  -3   7  -1 0.55702 0.62369   1
   3   7   1 -0.3066 0.42299   5
  -3   7  -1 0.15180 0.72269   4
  -4  -7  -1 172.884 8.63302   3
  -4  -7  -1 156.968 9.29360   1
   4   7   1 169.305 9.46836   1
   4   7   1 162.050 5.66469   5
   4   7   1 174.375 10.3510   2
  -4   7  -1 163.319 8.97901   2
   4   7   1 173.702 5.76651   5
  -4   7  -1 179.081 8.11649   4
  -5  -7  -1 -0.8193 1.19531   3
  -5  -7  -1 -0.3080 1.63171   1
  -5   7  -1 0.48820 1.53097   2
  -5   7  -1 -1.3309 1.16143   4
   5   7   1 -2.2861 1.44679   2
  -6  -7  -1 30.3596 4.29894   3
  -6  -7  -1 22.0358 4.69792   1
  -6   7  -1 33.8422 4.50150   4
   6   7   1 21.6148 5.28706   2
  -6   7  -1 26.5745 4.71511   2
  -6  -8   1 -0.1169 1.25980   3
  -6  -8   1 -0.8119 2.16587   1
   6   8  -1 -1.3469 1.78510   2
  -6   8   1 1.31842 1.82376   2
   6   8  -1 1.85112 2.41647   1
  -5  -8   1 -0.1471 1.53553   1
  -5  -8   1 0.46739 1.17181   3
   5   8  -1 -0.4010 1.83628   2
  -5   8   1 2.64937 1.67941   2
  -5   8   1 0.62807 1.40902   4
   5   8  -1 1.25590 1.66819   1
  -4  -8   1 1.86016 1.41157   1
  -4  -8   1 -0.4160 0.87828   3
  -4   8   1 -0.0614 1.01571   2
  -4   8   1 1.22664 1.00664   4
   4   8  -1 0.45511 1.57158   2
   4   8  -1 0.19138 1.30227   1
  -3  -8   1 2.29068 1.65915   1
  -3  -8   1 3.36254 1.03526   6
  -3  -8   1 0.96326 1.01813   3
   3   8  -1 3.02483 0.93294   5
   3   8  -1 4.09034 1.83886   1
  -3   8   1 3.00519 0.90420   4
  -3   8   1 4.40799 1.34962   2
   3   8  -1 6.61942 2.16015   2
  -2  -8   1 14.1375 1.74535   6
  -2  -8   1 15.8091 2.52599   3
  -2  -8   1 16.7060 2.73157   1
   2   8  -1 18.2188 2.73134   1
  -2   8   1 15.2916 1.23141   4
   2   8  -1 15.6848 2.08106   5
   2   8  -1 16.6836 2.53321   3
  -2   8   1 12.3118 1.75951   2
   2   8  -1 14.7421 2.49355   2
  -2   8   1 20.4135 2.61700   3
   1  -8  -1 -0.0129 0.69546   3
  -1  -8   1 0.27903 0.74025   3
   1  -8  -1 0.82883 0.65299   5
  -1  -8   1 0.92644 0.79997   1
  -1  -8   1 -0.3791 0.43384   6
   1   8  -1 0.70421 0.62291   5
   1   8  -1 -0.4515 0.30205   6
   1   8  -1 0.32209 0.58703   2
  -1   8   1 0.04185 0.36045   6
  -1   8   1 -0.1529 0.38575   4
  -1   8   1 0.08324 0.67968   2
  -1   8   1 -0.4582 0.51199   5
   1   8  -1 -0.4073 0.64468   1
   0  -8  -1 53.5954 2.73773   1
   0  -8   1 51.8133 3.73537   3
   0  -8  -1 52.9117 3.69891   3
   0  -8  -1 56.5190 2.83031   6
   0  -8   1 55.1500 2.94434   6
   0   8   1 57.4797 2.73942   6
   0   8  -1 43.5608 2.99380   2
   0   8   1 49.7025 3.30627   5
   0   8  -1 56.5239 2.63008   6
   0   8  -1 61.0333 2.97528   1
   0   8  -1 58.3863 3.49370   5
   0   8   1 56.2374 3.29484   2
  -1  -8  -1 7.06973 1.23655   6
   1  -8   1 8.51493 1.66252   3
  -1  -8  -1 8.74089 1.57413   1
  -1  -8  -1 5.35391 1.53951   3
   1  -8   1 8.11663 0.56214   6
  -1   8  -1 8.55694 0.75736   1
  -1   8  -1 9.74412 1.14918   4
  -1   8  -1 6.93611 0.90095   6
  -1   8  -1 10.3699 1.55414   2
   1   8   1 8.83169 1.13216   6
   1   8   1 7.48124 1.50668   5
   1   8   1 7.49837 1.59269   2
   1   8   1 9.73515 1.69875   1
   1   8   1 6.84015 1.66096   3
  -1   8  -1 8.28926 1.49553   5
  -2  -8  -1 19.0254 2.81563   3
  -2  -8  -1 20.4361 2.94188   1
  -2  -8  -1 20.0405 2.17128   6
  -2   8  -1 20.0017 1.63469   4
  -2   8  -1 20.1210 2.87027   3
   2   8   1 19.1407 2.68626   1
  -2   8  -1 17.6225 2.15653   5
  -2   8  -1 21.4593 0.97394   1
  -2   8  -1 23.5129 2.61901   2
   2   8   1 20.6704 2.85795   3
   2   8   1 18.3383 2.37353   5
   2   8   1 17.9115 2.84217   2
  -2   8  -1 20.9792 1.29760   6
  -3  -8  -1 18.9277 3.27102   1
  -3  -8  -1 25.4449 2.53406   6
  -3  -8  -1 18.7345 2.91134   3
   3   8   1 19.1421 3.10442   1
  -3   8  -1 22.5207 2.34790   4
  -3   8  -1 24.1883 3.05833   2
   3   8   1 13.4110 2.03147   5
  -4  -8  -1 5.03292 2.29638   1
  -4  -8  -1 2.97161 1.58666   3
  -4   8  -1 4.01847 1.73733   2
   4   8   1 2.37885 0.84974   5
   4   8   1 1.01855 1.79182   2
  -4   8  -1 2.05170 1.28878   4
  -5  -8  -1 7.69829 2.93491   1
  -5  -8  -1 5.41535 2.04657   3
   5   8   1 8.15911 3.16561   2
  -5   8  -1 9.47926 2.32347   4
  -5   8  -1 8.25212 2.65959   2
  -6  -8  -1 0.36600 1.26023   3
  -6  -8  -1 4.19082 2.98795   1
  -6   8  -1 3.90605 2.26876   4
   6   8   1 0.44266 2.42321   2
  -6   8  -1 1.03043 1.75132   2
  -6  -9   1 1.77587 2.78607   1
  -6  -9   1 1.91807 1.59632   3
   6   9  -1 -2.4389 1.72301   1
   6   9  -1 2.42264 3.02975   2
  -6   9   1 -0.8181 1.57821   2
  -5  -9   1 11.0050 3.42614   1
  -5  -9   1 8.53376 2.36094   3
   5   9  -1 8.23447 3.23439   2
   5   9  -1 9.65122 3.15903   1
  -5   9   1 11.5395 2.84465   2
  -4  -9   1 0.34384 1.73314   1
  -4  -9   1 -1.0049 1.05502   3
   4   9  -1 -0.6120 1.41094   1
  -4   9   1 2.10532 1.34253   2
   4   9  -1 -1.1615 1.25023   2
  -4   9   1 -0.0292 0.91655   4
   4   9  -1 0.36327 0.55892   5
  -3  -9   1 -0.0862 0.95983   3
  -3  -9   1 3.01441 1.04551   6
  -3  -9   1 0.12174 1.13297   1
   3   9  -1 0.33730 0.68683   5
   3   9  -1 2.81411 1.61439   2
  -3   9   1 0.77112 0.72804   4
   3   9  -1 -0.2279 1.16942   1
  -3   9   1 1.26734 1.00480   2
  -2  -9   1 97.2967 4.89590   6
  -2  -9   1 96.5956 5.87272   1
  -2  -9   1 99.7365 6.04982   3
   2   9  -1 101.076 5.85822   1
  -2   9   1 97.7172 3.74359   6
  -2   9   1 102.163 3.98515   4
  -2   9   1 100.909 4.95779   2
   2   9  -1 93.6818 5.85290   2
   2   9  -1 90.3763 5.00901   5
  -1  -9   1 26.6626 2.94915   1
  -1  -9   1 23.4707 2.36385   6
   1  -9  -1 28.3060 2.22570   5
   1  -9  -1 30.5276 3.34242   3
  -1  -9   1 22.7448 3.02599   3
  -1   9   1 24.0238 1.59002   6
   1   9  -1 22.1847 2.57231   5
   1   9  -1 14.3371 2.15763   2
   1   9  -1 20.3975 2.49655   1
  -1   9   1 23.7731 2.07317   2
  -1   9   1 26.9013 2.81014   5
   1   9  -1 23.4896 1.66044   6
   0  -9  -1 52.3133 2.88813   6
   0  -9   1 57.7665 3.12461   1
   0  -9   1 51.0689 3.95964   3
   0  -9  -1 59.2471 2.94455   1
   0  -9  -1 56.6713 4.07604   3
   0  -9   1 56.3416 3.10171   6
   0   9  -1 57.3140 3.05033   1
   0   9  -1 56.7033 3.49141   2
   0   9   1 58.2000 3.71051   5
   0   9   1 56.7966 2.89212   6
   0   9   1 52.3035 3.38683   2
   0   9  -1 57.2643 2.82555   6
   0   9  -1 61.2292 3.74985   5
  -1  -9  -1 31.7949 3.07528   1
   1  -9   1 31.0738 3.42162   3
  -1  -9  -1 29.0169 2.25413   6
   1  -9   1 29.7726 1.33195   1
  -1  -9  -1 36.8729 3.98916   3
  -1   9  -1 28.7339 2.30808   2
   1   9   1 30.7559 3.30186   2
   1   9   1 27.4926 1.88574   6
  -1   9  -1 29.2431 1.30324   1
  -1   9  -1 27.4585 1.70922   6
   1   9   1 27.6840 2.99723   5
  -1   9  -1 25.9864 2.79190   5
  -1   9  -1 30.1934 1.96408   4
   1   9   1 38.5390 4.05841   3
  -2  -9  -1 9.48768 2.18799   1
  -2  -9  -1 7.41441 1.99306   3
  -2  -9  -1 11.8766 1.78684   6
   2   9   1 9.80913 2.32231   2
  -2   9  -1 7.69015 1.55125   2
   2   9   1 7.97818 0.66252   6
   2   9   1 4.45581 1.46614   1
  -2   9  -1 7.09410 1.10332   4
  -2   9  -1 9.10590 1.01354   6
   2   9   1 8.59661 1.83374   5
  -3  -9  -1 0.38919 0.87206   6
  -3  -9  -1 0.15441 1.25763   1
  -3  -9  -1 2.65551 1.48548   3
   3   9   1 1.23835 1.33873   1
  -3   9  -1 0.33547 0.97862   2
   3   9   1 0.98797 0.82266   5
   3   9   1 1.25164 1.12556   2
  -3   9  -1 0.52604 0.83515   4
  -4  -9  -1 36.4559 4.74166   3
  -4  -9  -1 42.5733 5.41001   1
  -4   9  -1 41.0347 4.51828   2
  -4   9  -1 42.5221 3.42082   4
   4   9   1 30.2352 5.01880   2
   4   9   1 43.9295 2.87865   5
  -5  -9  -1 0.34386 1.50126   3
  -5  -9  -1 -0.9350 1.83071   1
   5   9   1 0.27708 1.83918   2
  -5   9  -1 0.56953 1.29722   4
  -5   9  -1 -1.8511 1.49490   2
  -6  -9  -1 0.37328 1.82735   3
  -6  -9  -1 2.59939 2.73188   1
   6   9   1 0.67821 2.60960   2
  -6   9  -1 3.88911 2.68464   2
  -6 -10   1 1.39036 2.61346   1
  -6 -10   1 -1.3818 1.40625   3
   6  10  -1 3.06871 2.93446   2
  -6  10   1 1.19657 1.90696   2
  -5 -10   1 2.27176 2.34701   1
  -5 -10   1 12.8395 3.03068   3
   5  10  -1 14.0518 3.99749   2
   5  10  -1 11.3602 3.26353   1
  -5  10   1 12.6166 2.83660   2
  -4 -10   1 12.8095 2.75047   3
  -4 -10   1 15.5652 3.69123   1
   4  10  -1 14.0360 3.51066   1
   4  10  -1 17.3070 3.75235   2
  -4  10   1 14.5281 2.62293   2
   4  10  -1 15.8837 1.95536   5
  -3 -10   1 1.13348 1.40786   3
  -3 -10   1 1.60246 1.02346   6
  -3 -10   1 -0.4432 1.37807   1
   3  10  -1 1.04715 0.67143   5
  -3  10   1 1.42236 0.75988   4
   3  10  -1 0.51687 1.09150   1
   3  10  -1 -0.2036 1.23203   2
  -3  10   1 1.07284 0.90838   2
  -2 -10   1 202.410 9.54211   1
  -2 -10   1 196.207 8.28612   6
  -2 -10   1 188.504 9.65510   3
  -2  10   1 190.907 8.31296   2
   2  10  -1 200.581 9.38245   1
   2  10  -1 190.126 8.50028   5
  -2  10   1 205.053 7.11547   4
  -2  10   1 205.902 7.01703   6
  -1 -10   1 50.7767 3.21306   6
  -1 -10   1 45.2548 3.42631   1
  -1 -10   1 40.3308 4.37991   3
   1 -10  -1 49.1707 3.84499   3
   1  10  -1 41.4089 3.24365   1
   1  10  -1 44.6207 3.38205   5
  -1  10   1 48.3653 3.24038   2
   1  10  -1 40.9316 2.46659   6
  -1  10   1 46.0268 2.48176   6
  -1  10   1 47.2301 3.50706   5
   0 -10   1 11.9759 1.63557   1
   0 -10  -1 13.7686 1.61400   1
   0 -10   1 9.51935 1.42882   6
   0 -10  -1 10.2921 2.05520   3
   0 -10   1 11.5896 2.31746   3
   0 -10  -1 12.5220 1.56509   6
   0  10  -1 15.1171 2.24323   2
   0  10  -1 11.8487 1.48734   6
   0  10   1 10.8584 1.45666   6
   0  10  -1 12.0545 1.60259   1
   0  10   1 11.1343 1.83786   2
   0  10  -1 13.0286 2.18833   5
   0  10   1 13.8035 2.17650   5
   1 -10   1 80.9600 3.01951   6
  -1 -10  -1 68.4073 4.03485   6
  -1 -10  -1 82.0372 5.51853   3
   1 -10   1 87.8673 5.33046   3
  -1 -10  -1 86.7517 4.71580   1
  -1  10  -1 79.3213 4.40998   2
   1  10   1 87.1788 5.12026   2
  -1  10  -1 81.4545 3.62900   6
  -1  10  -1 78.8146 3.78822   4
   1  10   1 86.8032 3.88604   6
   1  10   1 83.3635 5.54428   3
  -1  10  -1 84.3384 4.83436   5
   1  10   1 89.9776 4.97162   5
  -2 -10  -1 1.98768 0.97551   6
  -2 -10  -1 3.26335 1.56101   3
  -2 -10  -1 3.06939 1.46623   1
   2  10   1 1.38453 1.24682   1
  -2  10  -1 2.05805 0.78080   4
   2  10   1 1.00082 0.97619   5
  -2  10  -1 0.79375 0.87962   2
   2  10   1 2.09551 0.54048   6
  -2  10  -1 2.29344 0.66316   6
   2  10   1 1.84222 1.27020   2
  -3 -10  -1 26.7807 3.91438   3
  -3 -10  -1 25.9683 2.93760   6
  -3 -10  -1 21.1894 3.53545   1
  -3  10  -1 23.7114 3.06278   2
  -3  10  -1 25.7998 2.46507   4
   3  10   1 20.8323 2.77525   5
   3  10   1 27.4160 4.28491   2
   3  10   1 28.5715 3.99914   1
  -4 -10  -1 76.1924 6.42075   1
  -4 -10  -1 77.4924 6.12372   3
   4  10   1 85.2219 7.16943   2
   4  10   1 80.9718 4.54089   5
  -4  10  -1 85.1338 4.88565   4
  -4  10  -1 88.2084 5.93578   2
  -5 -10  -1 0.73363 1.99131   1
  -5 -10  -1 1.03049 1.61290   3
  -5  10  -1 1.18526 1.74688   2
   5  10   1 1.02050 1.95484   2
  -5  10  -1 1.96986 1.56727   4
  -5 -11   1 2.72167 2.01965   3
  -5 -11   1 3.49173 2.92464   1
   5  11  -1 2.57105 2.24332   1
   5  11  -1 -0.0026 1.99077   2
  -5  11   1 4.88798 2.10802   2
  -4 -11   1 2.43848 1.77644   3
  -4 -11   1 1.34468 1.72297   1
   4  11  -1 1.43293 0.93971   5
  -4  11   1 2.63715 1.48284   2
   4  11  -1 2.06881 1.86699   1
   4  11  -1 1.71896 1.74194   2
  -3 -11   1 8.27663 2.45177   1
  -3 -11   1 9.19097 2.60869   3
  -3 -11   1 11.3092 2.00650   6
   3  11  -1 8.81100 1.83662   5
  -3  11   1 9.49339 1.89857   2
   3  11  -1 11.0998 2.61929   1
   3  11  -1 12.4056 3.07290   2
  -2 -11   1 70.2883 4.16500   6
  -2 -11   1 53.5757 5.54171   3
  -2 -11   1 63.0215 4.82600   1
  -2  11   1 62.7470 2.97351   6
   2  11  -1 67.6427 4.99308   2
   2  11  -1 58.3308 2.41474   6
  -2  11   1 59.4886 3.83238   2
   2  11  -1 67.5041 4.42580   5
  -2  11   1 62.3040 3.06800   4
   2  11  -1 61.7302 4.64746   1
  -1 -11   1 40.8981 2.98974   6
  -1 -11   1 40.4028 3.32536   1
  -1 -11   1 48.1040 4.89725   3
   1  11  -1 37.9777 3.17776   1
  -1  11   1 44.6122 3.64034   5
   1  11  -1 35.7190 2.37195   6
  -1  11   1 36.0786 2.36647   6
  -1  11   1 38.6338 3.16537   2
   1  11  -1 33.1094 3.55649   5
   0 -11  -1 2.57257 1.31636   3
   0 -11   1 0.42094 1.05471   3
   0 -11  -1 0.93574 0.58688   6
   0 -11  -1 0.42552 0.66428   1
   0 -11   1 1.03251 0.63701   6
   0 -11   1 0.87101 0.74185   1
   0  11  -1 0.22086 0.74288   6
   0  11  -1 0.34204 1.02698   5
   0  11   1 0.17740 0.91197   2
   0  11   1 0.63401 0.78958   6
   0  11   1 0.86806 1.07960   5
   0  11  -1 -0.6475 0.54383   2
   0  11  -1 0.66238 0.79013   1
  -1 -11  -1 5.96950 1.94975   3
  -1 -11  -1 5.38043 1.24401   6
  -1 -11  -1 2.73894 1.22256   1
   1 -11   1 5.53877 0.64977   6
   1  11   1 8.72625 1.85614   5
  -1  11  -1 4.59582 1.55995   5
   1  11   1 4.33655 1.01681   6
   1  11   1 1.13597 1.34812   3
  -1  11  -1 8.30233 1.74882   2
  -1  11  -1 6.29716 1.13936   6
   1  11   1 6.95774 1.77187   2
  -2 -11  -1 8.10813 2.17781   1
  -2 -11  -1 7.43551 2.32166   3
  -2 -11  -1 9.06458 1.70432   6
  -2  11  -1 9.78451 1.21988   6
   2  11   1 10.3386 1.14165   6
  -2  11  -1 6.80266 1.60564   2
   2  11   1 10.0969 2.46098   2
  -2  11  -1 11.5205 1.51740   4
   2  11   1 7.14008 1.84963   5
  -3 -11  -1 6.82324 1.84197   6
  -3 -11  -1 3.51067 1.66058   3
  -3 -11  -1 5.84627 2.26331   1
   3  11   1 4.77258 2.07627   2
  -3  11  -1 5.43491 1.72991   2
   3  11   1 6.34349 1.64205   5
  -3  11  -1 7.19032 1.33500   4
  -4 -11  -1 33.8148 5.01222   1
  -4 -11  -1 40.7008 5.26976   3
   4  11   1 26.7207 3.13572   5
  -4  11  -1 36.9771 4.29950   2
  -4  11  -1 34.3717 3.37448   4
   4  11   1 26.7057 4.99615   2
  -5 -11  -1 0.98572 1.57824   3
  -5 -11  -1 0.52194 1.94235   1
  -5  11  -1 1.99105 1.86444   2
   5  11   1 2.83076 2.58556   2
  -5 -12   1 7.93439 3.48963   1
  -5 -12   1 11.0417 3.11211   3
  -5  12   1 16.5133 3.33405   2
   5  12  -1 9.98179 3.43372   1
   5  12  -1 13.5083 4.12063   2
  -4 -12   1 -0.0797 2.08877   1
  -4 -12   1 -1.6838 1.18815   3
   4  12  -1 -1.5493 1.42572   2
   4  12  -1 0.12007 1.83696   1
   4  12  -1 -0.2820 0.73535   5
  -4  12   1 1.77040 1.20106   2
  -3 -12   1 -0.6660 0.91490   6
  -3 -12   1 0.13275 1.21869   3
  -3 -12   1 -2.2018 0.85559   1
  -3  12   1 1.36703 0.89427   2
   3  12  -1 0.02550 0.78917   5
   3  12  -1 1.30866 1.40054   2
   3  12  -1 -0.1599 1.34845   1
  -2 -12   1 0.17394 1.30493   3
  -2 -12   1 0.20898 1.19807   1
  -2 -12   1 -0.6809 0.75351   6
   2  12  -1 0.88728 1.24081   1
   2  12  -1 -0.0313 0.87166   2
   2  12  -1 0.19691 0.39019   6
  -2  12   1 1.55956 0.81874   6
   2  12  -1 0.29619 1.01266   5
  -2  12   1 0.68819 1.20461   2
  -1 -12   1 22.6490 3.59082   3
  -1 -12   1 24.2414 2.74846   6
  -1 -12   1 24.8139 3.14135   1
   1  12  -1 27.0571 3.41219   5
   1  12  -1 33.5707 3.45894   1
   1  12  -1 27.2339 2.12379   6
   1  12  -1 15.7131 2.62322   2
  -1  12   1 25.3279 3.08770   2
  -1  12   1 29.6379 2.21479   6
   0 -12  -1 2.07323 0.71874   6
   0 -12   1 1.19127 0.90593   1
   0 -12   1 2.56151 0.85874   6
   0 -12  -1 0.95279 0.76162   1
   0 -12   1 -0.0004 1.20731   3
   0  12  -1 1.73971 0.94158   1
   0  12  -1 2.03798 1.44412   2
   0  12   1 1.82666 0.99448   6
   0  12  -1 1.04962 1.23271   5
   0  12   1 2.67944 1.41290   2
   0  12   1 2.12250 1.36757   5
   0  12  -1 3.40044 1.16145   6
  -1 -12  -1 2.75460 1.32268   1
   1 -12   1 2.49473 0.48364   6
  -1 -12  -1 2.60706 1.52195   3
  -1 -12  -1 4.19071 1.21633   6
   1  12   1 1.94979 1.14397   2
  -1  12  -1 2.57976 1.44900   5
   1  12   1 1.46396 0.81985   6
  -1  12  -1 2.20413 0.92293   6
  -1  12  -1 2.49611 1.39327   2
   1  12   1 2.24759 1.32716   5
   1  12   1 4.04492 1.87852   3
  -2 -12  -1 2.45885 1.11397   6
  -2 -12  -1 1.96699 1.37335   1
  -2 -12  -1 0.01513 1.18955   3
  -2  12  -1 2.40344 0.91487   4
  -2  12  -1 2.62717 1.27544   2
   2  12   1 0.70115 1.17979   5
   2  12   1 2.74551 1.52656   2
   2  12   1 0.65343 0.51818   6
  -2  12  -1 1.07672 0.76613   6
  -3 -12  -1 2.23615 1.30881   6
  -3 -12  -1 3.81420 1.87204   3
  -3 -12  -1 3.03417 1.89348   1
  -3  12  -1 3.95788 1.13749   4
   3  12   1 2.59155 1.38953   5
  -3  12  -1 1.62826 1.16714   2
   3  12   1 2.26188 1.77276   2
  -4 -12  -1 -1.0909 1.76012   1
  -4 -12  -1 0.42158 1.47178   6
  -4 -12  -1 -0.1828 1.76138   3
  -4  12  -1 0.35770 1.40739   2
   4  12   1 1.89636 2.08301   2
   4  12   1 0.50121 1.03017   5
  -5 -12  -1 6.26544 2.50271   3
  -5 -12  -1 11.7552 3.67247   1
   5  12   1 6.86803 3.49629   2
  -5  12  -1 11.4861 2.89343   2
  -5 -13   1 33.1382 5.18343   3
  -5 -13   1 28.3542 5.45815   1
   5  13  -1 42.3411 6.91537   2
  -5  13   1 36.7556 4.41962   2
   5  13  -1 34.4218 5.61178   1
  -4 -13   1 0.98044 2.02977   1
  -4 -13   1 0.82380 1.87807   3
   4  13  -1 0.71738 1.09318   5
  -4  13   1 1.08892 1.08534   2
   4  13  -1 3.37660 2.13092   2
   4  13  -1 2.45920 2.19193   1
  -3 -13   1 2.86497 1.48381   6
  -3 -13   1 2.90082 1.73298   3
  -3 -13   1 4.49028 2.24002   1
   3  13  -1 -0.6474 1.28499   2
   3  13  -1 0.34499 1.09446   5
  -3  13   1 3.02669 1.32245   2
   3  13  -1 0.53167 1.47605   1
  -2 -13   1 1.81102 1.18396   6
  -2 -13   1 0.87196 1.58205   3
  -2 -13   1 2.33570 1.59649   1
   2  13  -1 1.27567 1.47797   1
   2  13  -1 3.32861 1.53154   5
   2  13  -1 2.02753 0.58759   6
  -2  13   1 1.95866 0.94802   6
   2  13  -1 1.53204 1.19245   2
  -2  13   1 1.23639 1.34096   2
  -1 -13   1 169.536 9.27136   3
  -1 -13   1 144.169 7.06801   6
  -1 -13   1 165.051 7.67281   1
  -1  13   1 148.912 7.52157   2
   1  13  -1 143.671 7.92054   2
  -1  13   1 152.310 6.41982   6
   1  13  -1 159.942 6.48032   6
   1  13  -1 147.487 7.29141   1
   1  13  -1 150.005 7.84981   5
   0 -13  -1 196.303 7.85646   6
   0 -13   1 199.949 8.15885   6
   0  13  -1 201.985 9.40142   2
   0  13   1 207.392 9.66262   5
   0  13   1 204.560 9.46968   2
   0  13   1 202.813 8.13246   6
   0  13  -1 205.502 9.64734   5
   0  13  -1 203.269 8.04377   6
  -1 -13  -1 7.34744 1.81980   1
  -1 -13  -1 9.64472 2.67130   3
  -1 -13  -1 5.20149 1.35007   6
   1  13   1 5.78122 1.95080   2
  -1  13  -1 8.54142 1.47351   6
  -1  13  -1 5.46562 1.94393   2
   1  13   1 4.99994 1.85455   5
   1  13   1 6.28452 1.28078   6
  -2 -13  -1 -0.5632 1.27478   3
  -2 -13  -1 0.34338 1.34419   1
  -2 -13  -1 0.09090 0.78857   6
  -2  13  -1 -0.8442 0.87274   4
  -2  13  -1 0.11568 0.73885   6
  -2  13  -1 0.10178 1.08761   2
   2  13   1 -0.2130 1.12301   2
   2  13   1 -0.1158 0.47324   6
   2  13   1 -0.2317 1.01089   5
  -3 -13  -1 5.91884 2.50038   1
  -3 -13  -1 6.37309 1.78069   6
  -3 -13  -1 6.83970 2.37369   3
   3  13   1 3.47566 1.74894   5
  -3  13  -1 3.26715 1.44084   2
   3  13   1 2.70313 2.02594   2
  -4 -13  -1 32.2034 3.92557   6
  -4 -13  -1 39.0750 5.59840   1
  -4 -13  -1 23.8828 4.41429   3
   4  13   1 28.4797 3.53256   5
   4  13   1 39.6422 5.94355   2
  -4  13  -1 26.4754 3.66685   2
  -5 -13  -1 -1.4786 2.28088   1
  -5 -13  -1 1.27057 1.89909   3
   5  13   1 -0.1619 0.77423   5
   5  13   1 0.44234 1.90661   2
  -5  13  -1 0.67231 1.50692   2
  -5 -14   1 1.91965 2.85069   1
  -5 -14   1 9.26928 3.21720   3
  -5  14   1 5.41317 2.02548   2
   5  14  -1 -0.8568 2.29501   2
  -4 -14   1 0.00851 2.01228   3
  -4 -14   1 -1.5811 1.56359   1
  -4 -14   1 2.49377 1.67146   6
   4  14  -1 1.45109 1.99586   2
  -4  14   1 2.53817 1.25118   2
   4  14  -1 0.39168 1.88179   1
   4  14  -1 1.27580 1.16571   5
  -3 -14   1 2.06521 1.89937   1
  -3 -14   1 0.65475 1.16780   6
  -3 -14   1 0.86766 1.72140   3
   3  14  -1 0.16991 1.11618   5
   3  14  -1 -0.2142 1.49024   2
  -3  14   1 -1.6227 1.01253   2
   3  14  -1 -0.1304 1.46942   1
  -2 -14   1 3.38654 1.67762   1
  -2 -14   1 -0.4017 1.51672   3
  -2 -14   1 -1.0796 0.81325   6
   2  14  -1 1.68017 1.31164   2
   2  14  -1 1.05976 1.30691   5
   2  14  -1 0.65917 0.50946   6
   2  14  -1 1.85014 1.47832   1
  -2  14   1 -0.5885 1.18173   2
  -2  14   1 0.60936 0.88735   6
  -1 -14   1 49.1359 3.61316   6
   1  14  -1 52.4976 4.39785   2
  -1  14   1 42.7981 3.13876   6
   1  14  -1 51.8713 5.14648   5
   1  14  -1 51.1753 3.88315   1
   1  14  -1 47.7877 3.11730   6
  -1  14   1 46.2662 3.96483   2
   0 -14  -1 43.3005 2.83727   6
   0 -14   1 38.7905 2.88802   6
   0  14  -1 47.4815 4.98766   5
   0  14   1 39.5121 3.03928   6
   0  14   1 49.4865 5.07288   5
   0  14  -1 42.0202 3.04443   6
   0  14   1 40.0162 4.33458   2
   0  14  -1 41.8667 4.37224   2
  -1 -14  -1 -0.1822 0.65045   6
  -1  14  -1 -1.0851 1.16636   2
   1  14   1 0.70688 1.18080   2
   1  14   1 -0.7312 0.55619   6
   1  14   1 -0.8552 1.06058   5
  -1  14  -1 -0.5913 0.82991   6
  -2 -14  -1 -0.1737 1.50128   3
  -2 -14  -1 4.63320 1.97598   1
  -2 -14  -1 3.24448 1.39886   6
   2  14   1 3.09483 1.74793   5
   2  14   1 1.29146 1.42492   2
  -2  14  -1 4.80978 1.41038   4
  -2  14  -1 5.13585 1.82210   2
   2  14   1 5.11597 1.04569   6
  -2  14  -1 5.06209 1.35139   6
  -3 -14  -1 3.80778 1.62840   6
  -3 -14  -1 -0.8330 1.41903   1
  -3 -14  -1 1.76716 1.94033   3
   3  14   1 2.60987 1.61146   5
  -3  14  -1 4.74143 1.57499   2
   3  14   1 1.37623 1.82173   2
  -4 -14  -1 -0.2637 1.78677   3
  -4 -14  -1 0.73811 1.98295   1
  -4 -14  -1 0.51871 1.38012   6
   4  14   1 -0.3864 1.69047   2
  -4  14  -1 1.21178 1.28798   2
   4  14   1 0.96125 1.27538   5
  -4 -15   1 -0.2462 2.34091   1
  -4 -15   1 0.23111 2.24272   3
  -4 -15   1 0.83407 1.47304   6
  -4  15   1 4.09873 1.55913   2
   4  15  -1 -0.2216 1.90725   1
   4  15  -1 1.83663 1.34094   5
   4  15  -1 0.05161 2.15891   2
  -3 -15   1 -0.5474 1.14240   6
  -3 -15   1 0.46735 1.88905   3
  -3 -15   1 2.69004 2.28480   1
  -3  15   1 -0.0685 1.39922   2
   3  15  -1 -1.9514 1.56229   1
   3  15  -1 -0.2039 1.44054   2
   3  15  -1 1.11181 1.30538   5
  -2 -15   1 -0.4383 1.49057   1
  -2 -15   1 1.51498 1.82404   3
  -2 -15   1 2.25110 1.36302   6
   2  15  -1 6.53912 2.19153   5
   2  15  -1 1.35895 1.42013   2
  -2  15   1 1.01357 1.69305   2
  -2  15   1 2.55896 1.26170   6
   2  15  -1 1.24606 1.53410   1
  -1 -15   1 32.3281 3.46336   6
  -1  15   1 25.7261 3.66260   2
   1  15  -1 42.2334 5.02769   5
   1  15  -1 30.9210 4.35279   2
  -1  15   1 38.7539 3.02051   6
   1  15  -1 31.4881 2.57626   6
   0 -15   1 3.29461 1.11254   6
   0 -15  -1 3.33268 1.05484   6
   0  15  -1 4.82673 1.98994   2
   0  15  -1 4.21859 1.87447   5
   0  15  -1 4.29022 1.33372   6
   0  15   1 7.52090 2.48540   5
   0  15   1 3.54344 1.82488   2
   0  15   1 4.56078 1.43021   6
  -1 -15  -1 0.22687 0.86516   6
  -1  15  -1 1.65244 1.94294   2
  -1  15  -1 3.94818 1.37069   6
   1  15   1 3.46186 1.74005   2
   1  15   1 2.03107 1.01555   6
   1  15   1 0.30870 1.33036   5
  -2 -15  -1 2.14318 1.71561   1
  -2 -15  -1 2.35228 1.30886   6
   2  15   1 3.58332 1.70094   5
   2  15   1 0.98821 1.54441   2
  -2  15  -1 0.81507 1.07817   6
   2  15   1 2.05988 0.85659   6
  -2  15  -1 0.95015 1.39779   2
  -3 -15  -1 3.77084 1.97138   3
  -3 -15  -1 -0.1378 1.23081   6
  -3 -15  -1 -1.5679 1.47367   1
   3  15   1 1.18408 1.30177   5
  -3  15  -1 -0.8315 1.06225   2
   3  15   1 3.07954 2.35163   2
  -4 -15  -1 -0.8451 1.81593   3
  -4 -15  -1 -2.2153 1.96604   1
  -4 -15  -1 2.61437 1.60324   6
   4  15   1 2.80883 2.76239   2
  -4  15  -1 1.39695 1.16600   2
   4  15   1 -0.3569 0.96821   5
  -4 -16   1 8.05806 3.23593   1
  -4 -16   1 3.46858 2.71057   3
  -4 -16   1 5.85512 2.24228   6
   4  16  -1 2.09613 1.57334   5
  -4  16   1 4.81001 2.05667   2
   4  16  -1 4.27788 3.15317   2
  -3 -16   1 0.70388 1.31219   6
  -3 -16   1 4.75274 2.76059   3
  -3 -16   1 1.63079 2.21754   1
   3  16  -1 3.83999 1.88536   5
   3  16  -1 4.19056 2.40651   1
   3  16  -1 1.63136 1.73653   2
  -3  16   1 6.24642 2.02578   2
  -2 -16   1 -0.7975 0.79778   6
  -2  16   1 0.27774 1.18307   6
  -2  16   1 -3.5585 1.19474   2
   2  16  -1 2.91096 1.94467   2
   2  16  -1 -0.3089 1.38423   5
  -1 -16   1 -0.2056 0.96065   6
   1  16  -1 0.16721 1.45644   5
   1  16  -1 -0.4744 0.63346   6
  -1  16   1 1.20422 1.79376   2
  -1  16   1 1.86735 1.24922   6
   1  16  -1 -0.9821 1.13140   2
   0 -16  -1 109.419 5.09244   6
   0 -16   1 113.368 5.36137   6
   0  16   1 107.096 5.58339   6
   0  16   1 94.1241 6.59897   2
   0  16  -1 90.3992 6.60813   2
   0  16  -1 121.556 8.11329   5
   0  16  -1 104.358 5.49044   6
  -1 -16  -1 0.13472 0.91011   6
  -1  16  -1 -2.6328 1.40334   2
   1  16   1 0.38888 0.74214   6
   1  16   1 -0.5534 1.47380   5
  -1  16  -1 0.09021 1.09940   6
   1  16   1 -0.5363 1.22001   2
  -2 -16  -1 4.63522 1.61948   6
  -2  16  -1 12.7559 2.07498   6
   2  16   1 9.43292 2.63200   5
   2  16   1 11.2975 1.63882   6
  -2  16  -1 13.1483 2.77150   2
   2  16   1 6.65999 2.57027   2
  -3 -16  -1 -0.9502 1.69094   1
  -3 -16  -1 -0.2424 1.13364   6
  -3 -16  -1 -1.1574 1.88167   3
   3  16   1 -0.5869 1.57028   2
   3  16   1 0.13161 1.45779   5
  -3  16  -1 1.77169 1.48972   2
  -4 -16  -1 -0.0627 2.29611   1
  -4 -16  -1 1.60271 2.47938   3
  -4 -16  -1 -0.8296 1.35067   6
   4  16   1 3.26352 2.74080   2
   4  16   1 2.06261 1.50192   5
  -4  16  -1 3.93919 1.76601   2
  -3 -17   1 -0.7115 1.17976   6
  -3  17   1 -1.3383 1.65502   2
   3  17  -1 0.09540 1.29591   5
   3  17  -1 0.09063 1.55267   2
  -2 -17   1 0.45915 1.17615   6
   2  17  -1 0.61421 1.72700   5
   2  17  -1 0.59039 1.68450   2
  -2  17   1 -0.5689 1.28306   6
  -2  17   1 -2.2602 1.76173   2
  -1 -17   1 11.3951 2.18865   6
   1  17  -1 14.7596 3.19323   2
   1  17  -1 11.1931 1.95474   6
   1  17  -1 17.6988 3.63699   5
  -1  17   1 11.2966 2.25358   6
  -1  17   1 8.64679 2.51881   2
   0 -17  -1 6.37616 1.32838   6
   0 -17   1 3.56510 1.12558   6
   0  17   1 5.50201 2.07299   2
   0  17  -1 9.78881 2.74657   2
   0  17   1 6.28518 1.59660   6
   0  17  -1 6.29202 1.61693   6
  -1 -17  -1 1.31973 1.02136   6
  -1  17  -1 5.85985 1.76823   6
   1  17   1 -0.3390 1.41420   2
  -1  17  -1 4.99673 2.17309   2
   1  17   1 3.83966 1.23523   6
   1  17   1 0.48053 1.62738   5
  -2 -17  -1 6.39730 1.88929   6
  -2  17  -1 7.78147 1.87789   6
   2  17   1 5.53455 2.30238   5
  -2  17  -1 -2.1868 1.49927   2
   2  17   1 5.85636 2.71442   2
  -3 -17  -1 0.38984 1.35400   6
   3  17   1 -0.6340 2.05851   2
  -3  17  -1 -0.1020 1.46653   2
   3  17   1 0.28295 1.58789   5
  -3 -18   1 1.73162 1.56641   6
   3  18  -1 6.34432 2.48385   5
  -3  18   1 2.07080 2.01004   2
   3  18  -1 6.72287 2.86329   2
  -2 -18   1 0.94177 1.16470   6
  -2  18   1 -2.0803 1.44839   2
   2  18  -1 -1.6038 1.50549   5
   2  18  -1 1.23039 1.60319   2
  -2  18   1 -0.3108 1.49027   6
  -1 -18   1 10.0211 2.05040   6
  -1  18   1 10.8472 2.12952   6
   1  18  -1 8.48743 1.73283   6
   1  18  -1 7.08627 2.78245   5
   1  18  -1 4.52596 2.04180   2
  -1  18   1 12.8826 2.86261   2
   0 -18   1 0.95433 0.90488   6
   0 -18  -1 0.17159 0.68490   6
   0  18  -1 1.16758 1.80009   2
   0  18  -1 1.33256 1.08030   6
   0  18   1 0.68223 1.07252   6
   0  18   1 1.12812 1.64315   2
  -1 -18  -1 0.00366 0.92775   6
  -1  18  -1 0.04508 1.32137   6
   1  18   1 -1.2203 1.23943   2
   1  18   1 -0.6438 0.70807   6
  -1  18  -1 -2.0965 1.35679   2
   1  18   1 -0.6339 1.67695   5
  -2 -18  -1 0.80333 1.09634   6
  -2  18  -1 -2.0750 1.40743   2
   2  18   1 0.72429 1.70392   2
   2  18   1 0.04420 1.76663   5
  -2  18  -1 0.23316 1.50167   6
  -3 -18  -1 1.64501 1.53151   6
   3  18   1 6.07433 3.14117   2
  -3  18  -1 8.97724 2.42202   6
   3  18   1 4.85528 2.34767   5
  -3  18  -1 0.58188 1.69057   2
  -2 -19   1 5.25281 1.75165   6
  -2  19   1 2.20218 2.46622   2
  -2  19   1 1.81588 1.88200   6
   2  19  -1 3.61603 2.54451   2
   2  19  -1 5.77122 2.62431   5
  -1 -19   1 -1.7927 0.83815   6
   1  19  -1 -0.6636 1.75219   5
   1  19  -1 1.23021 1.65143   2
  -1  19   1 1.73855 2.00543   2
  -1  19   1 1.99062 1.55736   6
   1  19  -1 0.54640 0.95984   6
   0 -19   1 0.63678 0.80657   6
   0  19   1 0.71869 1.54574   2
   0  19   1 0.92755 1.17554   6
   0  19  -1 -0.1865 1.13784   6
   0  19  -1 1.35204 1.93661   2
  -1 -19  -1 -0.0005 0.98843   6
   1  19   1 -1.7581 1.83914   5
   1  19   1 0.20279 0.86892   6
  -1  19  -1 -0.5019 1.58801   2
  -1  19  -1 -0.1110 1.37189   6
   1  19   1 0.54003 1.82926   2
  -2 -19  -1 1.45610 1.25765   6
  -2  19  -1 0.68383 1.62786   6
   2  19   1 2.52812 2.34397   5
   2  19   1 0.92588 1.89889   2
  -2  19  -1 1.79395 2.36284   2
  -1 -20   1 7.07364 1.87120   6
  -1  20   1 3.43720 2.23646   2
   1  20  -1 9.28034 3.26107   5
  -1  20   1 7.90441 2.29460   6
   1  20  -1 4.85580 1.54364   6
   1  20  -1 7.54722 2.99204   2
   0  20   1 2.09238 1.24227   6
   0  20   1 1.26912 1.80549   2
   0  20  -1 2.72877 1.43271   6
   0  20  -1 3.86520 2.37512   2
  -1 -20  -1 -0.2577 0.95303   6
   1  20   1 -0.0099 1.02931   6
  -1  20  -1 2.98815 2.21350   2
  -1  20  -1 3.10240 1.74618   6
   1  20   1 -1.5856 1.10856   2
  -6   0   2 65.7968 7.35820   1
   6   0  -2 71.3623 7.68871   2
   6   0  -2 52.3727 6.15677   1
  -6   0   2 51.0755 3.09057   3
   5   0  -2 -0.2883 1.02891   1
  -5   0   2 -0.0293 0.63922   3
  -5   0   2 0.93190 0.60302   3
   5   0  -2 2.13464 1.53372   2
  -5   0   2 -0.9528 1.24203   1
   4   0  -2 63.5180 4.75979   1
   4   0  -2 68.2277 5.13137   2
  -4   0   2 69.6366 5.03253   1
  -4   0   2 65.1447 2.76167   3
  -4   0   2 65.0034 2.82124   3
   3   0  -2 62.8041 4.10071   1
   3   0  -2 65.7957 4.31291   2
   2   0  -2 1035.58 33.9869   2
   1   0  -2 1172.30 36.1572   2
  -1   0   2 1136.84 34.6132   3
   1   0  -2 1121.94 35.0023   1
   0   0   2 225.335 7.62027   3
   0   0   2 218.735 7.27070   5
   1   0   2 665.933 21.0159   3
  -1   0  -2 674.434 21.1113   3
   1   0   2 650.494 20.1601   5
  -1   0  -2 611.300 20.9256   4
   1   0   2 681.670 22.0711   2
  -1   0  -2 651.242 20.8632   3
  -1   0  -2 687.573 20.8256   1
  -2   0  -2 1949.99 58.9579   3
   2   0   2 1860.90 61.9187   2
   2   0   2 1928.88 56.2349   5
  -2   0  -2 1913.53 58.8982   1
  -3   0  -2 3.12847 1.03933   3
  -3   0  -2 3.87843 1.35868   1
  -3   0  -2 3.12032 0.87405   3
  -4   0  -2 28.6052 3.73474   1
  -4   0  -2 23.6264 2.65325   3
   4   0   2 20.6128 3.70663   2
  -5   0  -2 108.743 5.83505   3
  -5   0  -2 97.1699 6.77779   1
   5   0   2 116.454 8.13623   2
   6   0   2 -0.1807 2.00888   2
  -6   0  -2 0.31087 1.72258   1
   6  -1  -2 0.32675 1.93456   2
   6  -1  -2 -0.7800 1.54763   1
  -6  -1   2 -0.2527 2.07393   1
  -6  -1   2 1.26435 0.93522   3
   6   1  -2 -0.2601 1.70899   2
   6   1  -2 1.99599 1.97815   1
  -6   1   2 0.83540 2.05125   1
   5  -1  -2 -0.7270 1.31052   2
   5  -1  -2 -0.0965 1.13634   1
  -5  -1   2 1.70712 1.51072   1
  -5  -1   2 0.61415 0.57071   3
  -5   1   2 -0.1951 0.56824   3
  -5   1   2 0.48443 1.48304   1
   5   1  -2 1.14428 1.67920   1
   5   1  -2 0.25360 1.46335   2
  -5   1   2 0.16371 0.46647   3
   4  -1  -2 0.19088 1.10561   2
  -4  -1   2 0.58957 0.51414   3
  -4  -1   2 1.51976 0.69852   3
   4  -1  -2 1.80969 1.13967   1
  -4  -1   2 0.57664 1.25729   1
   4   1  -2 1.24047 1.15545   1
  -4   1   2 1.47098 0.38216   3
  -4   1   2 1.76342 1.02574   1
   4   1  -2 2.47656 1.37916   2
  -3  -1   2 19.8820 1.31172   3
   3  -1  -2 19.5052 2.60409   2
   3  -1  -2 19.9528 2.52191   1
  -3  -1   2 21.7057 1.33436   3
  -3   1   2 23.4408 2.85035   1
   3   1  -2 20.9086 2.75801   1
   3   1  -2 25.9097 3.02748   2
  -2  -1   2 69.6657 2.83821   3
   2  -1  -2 76.8945 3.93769   2
   2  -1  -2 79.1674 3.87444   1
   2   1  -2 78.8328 4.05708   2
   1  -1  -2 84.2132 3.20314   2
  -1  -1   2 77.0101 3.16035   3
   1  -1  -2 77.1413 3.28115   1
  -1   1   2 80.4754 2.93747   3
   1   1  -2 82.0951 2.71585   5
   1   1  -2 78.5002 2.65767   5
   1   1  -2 85.6609 3.39881   2
   1   1  -2 78.7233 3.51078   1
   0  -1   2 972.467 29.6773   3
   0  -1  -2 965.998 28.9421   1
   0  -1  -2 996.398 29.4694   3
   0  -1   2 965.562 28.6075   5
   0   1   2 976.885 28.5564   5
   0   1  -2 816.120 28.8226   6
   0   1  -2 993.357 29.0779   4
   0   1  -2 972.387 28.9436   1
   0   1   2 957.763 29.6237   3
   1  -1   2 183.064 6.60198   3
  -1  -1  -2 174.479 6.54236   1
  -1  -1  -2 180.306 6.77198   3
   1  -1   2 175.491 6.21974   5
  -1  -1  -2 171.864 6.53030   3
   1  -1   2 178.373 6.94868   2
   1   1   2 173.311 6.23030   5
  -1   1  -2 172.784 6.63348   3
   1   1   2 180.986 7.06597   2
   1   1   2 175.361 6.63203   3
  -1   1  -2 183.051 6.27906   1
  -2  -1  -2 104.035 4.78892   3
  -2  -1  -2 104.854 4.63900   3
   2  -1   2 106.669 5.49320   2
  -2  -1  -2 95.4280 4.93212   1
   2   1   2 107.850 4.08779   5
  -2   1  -2 104.159 4.71162   3
   2   1   2 104.457 5.53258   2
  -2   1  -2 97.6979 4.65864   1
  -3  -1  -2 100.640 5.03712   3
   3  -1   2 86.3494 5.59915   2
  -3  -1  -2 97.9937 5.47003   1
  -3   1  -2 92.7062 4.80566   3
  -3   1  -2 94.7572 5.12485   1
  -3   1  -2 94.7938 4.50578   3
  -4  -1  -2 12.8512 2.66504   1
  -4  -1  -2 9.33958 1.68346   3
   4  -1   2 9.42515 2.59849   2
   4   1   2 7.50481 2.22851   2
  -4   1  -2 14.1297 2.56850   1
  -4   1  -2 11.0908 1.83481   3
  -5  -1  -2 78.4220 5.90479   1
   5  -1   2 50.3915 6.08183   2
  -5  -1  -2 61.2331 4.23096   3
   5   1   2 56.7070 6.81199   2
  -5   1  -2 59.0797 4.98434   1
   6  -1   2 3.94237 2.58028   2
  -6  -1  -2 4.90517 1.77962   3
  -6  -1  -2 1.72667 1.94926   1
   6   1   2 2.80390 2.56041   2
  -6   1  -2 5.00948 2.50883   1
  -6   1  -2 7.09378 2.89315   4
   6  -2  -2 26.1486 4.46633   2
  -6  -2   2 24.7567 2.68662   3
   6  -2  -2 24.0728 4.03744   1
  -6  -2   2 34.9610 5.51498   1
   6   2  -2 35.0034 5.62632   2
  -6   2   2 25.7221 4.50453   1
   6   2  -2 26.7220 4.72563   1
  -5  -2   2 -1.1886 1.23038   1
   5  -2  -2 -1.4618 1.14068   2
  -5  -2   2 -0.5690 0.60068   3
   5  -2  -2 1.32230 1.58789   1
   5   2  -2 -0.3510 1.61678   2
  -5   2   2 0.07313 0.52123   3
   5   2  -2 1.05474 1.41046   1
  -5   2   2 0.03567 1.44583   1
  -4  -2   2 0.08092 0.54231   3
  -4  -2   2 -0.2923 0.94238   1
   4  -2  -2 0.31030 0.91580   2
   4  -2  -2 -0.5965 1.00994   1
   4   2  -2 1.00262 1.42770   2
   4   2  -2 0.14357 0.94918   1
  -4   2   2 0.09459 1.02889   1
  -4   2   2 0.14431 0.30231   3
   3  -2  -2 181.459 8.32247   2
  -3  -2   2 187.983 6.81989   3
   3  -2  -2 206.109 8.17355   1
   3   2  -2 178.149 8.41922   1
  -3   2   2 181.483 8.08349   1
   3   2  -2 172.589 8.55183   2
   2  -2  -2 5.06297 1.07943   1
  -2  -2   2 6.32535 0.89702   3
   2  -2  -2 5.46940 1.11189   2
   2   2  -2 7.63309 1.45158   1
[truncated: 956,378 more chars]
