# Supplementary material for: Three closely related (2E,2′E)-3,3′-(1,4-phenyl­ene)bis­[1-(meth­oxy­phen­yl)prop-2-en-1-ones]: supra­molecular assemblies in one dimension mediated by hydrogen bonding and C—H⋯π inter­actions
Source: Acta Crystallogr E Crystallogr Commun. 2017 May 26;73(Pt 6):896–900. doi: 10.1107/S2056989017007460 (PMC5458319; doi:10.1107/S2056989017007460)
Supplement: Supplementary file 2 [file e-73-00896-Isup2.hkl]

data_I                                                                
_shelx_title ' mo_trpc1_0m in P2(1)/c (RT)'                                     
_shelx_refln_list_code          4                                               
_shelx_F_calc_maximum      100.10                                               
_exptl_crystal_F_000       420.00                                               
_reflns_d_resolution_high  0.7882                                               
                                                                                
loop_                                                                           
 _space_group_symop_operation_xyz                                               
 'x, y, z'                                                                      
 '-x, y+1/2, -z+1/2'                                                            
 '-x, -y, -z'                                                                   
 'x, -y-1/2, z-1/2'                                                             
                                                                                
_cell_length_a     7.1078                                                       
_cell_length_b    24.5441                                                       
_cell_length_c     6.0449                                                       
_cell_angle_alpha  90.000                                                       
_cell_angle_beta  101.898                                                       
_cell_angle_gamma  90.000                                                       
                                                                                
_shelx_F_squared_multiplier     1.000                                           
                                                                                
loop_                                                                           
 _refln_index_h                                                                 
 _refln_index_k                                                                 
 _refln_index_l                                                                 
 _refln_F_squared_calc                                                          
 _refln_F_squared_meas                                                          
 _refln_F_squared_sigma                                                         
 _refln_observed_status                                                         
   1   0   0         11.32         10.22         0.49 o                         
   2   0   0       2817.37       2838.43        49.15 o                         
   3   0   0       1617.17       1716.22        29.84 o                         
   4   0   0         77.49         77.22         1.71 o                         
   5   0   0        370.00        367.96         6.56 o                         
   6   0   0        584.05        546.92         8.90 o                         
   7   0   0          4.72          5.37         1.15 o                         
   8   0   0         26.47         28.89         2.37 o                         
   1   1   0       2551.60       2559.96        36.14 o                         
   2   1   0       1250.28       1233.57        15.37 o                         
   3   1   0        207.28        191.38         4.19 o                         
   4   1   0        202.19        197.14         2.45 o                         
   5   1   0         84.71         90.16         1.66 o                         
   6   1   0        120.83        133.06         2.11 o                         
   7   1   0         21.34         19.19         1.12 o                         
   8   1   0          0.09          1.29         0.65 o                         
   0   2   0        757.91        687.12        37.79 o                         
   1   2   0        189.56        151.79         6.71 o                         
   2   2   0        295.53        271.25         6.05 o                         
   3   2   0        539.42        543.12         7.14 o                         
   4   2   0         55.36         46.45         0.86 o                         
   5   2   0          0.17          0.43         0.25 o                         
   6   2   0         69.99         75.24         1.66 o                         
   7   2   0          8.47          7.05         0.86 o                         
   8   2   0          0.56          1.04         0.85 o                         
   1   3   0        307.38        287.68         5.01 o                         
   2   3   0        103.30         97.77         1.99 o                         
   3   3   0          3.45          3.67         0.24 o                         
   4   3   0         20.64         23.41         0.59 o                         
   5   3   0          8.46          8.44         0.48 o                         
   6   3   0          6.28          8.99         0.66 o                         
   7   3   0          3.48          3.04         0.69 o                         
   8   3   0         10.60         10.97         1.02 o                         
   0   4   0       2020.15       1955.93        33.75 o                         
   1   4   0       1389.92       1506.48        16.42 o                         
   2   4   0        434.49        411.76         6.98 o                         
   3   4   0         18.85         16.73         0.48 o                         
   4   4   0        202.08        228.78         2.82 o                         
   5   4   0        200.08        191.45         2.56 o                         
   6   4   0        130.87        120.07         2.20 o                         
   7   4   0          2.64          3.20         0.71 o                         
   8   4   0          6.32          7.96         1.09 o                         
   1   5   0       4423.78       4449.34        48.49 o                         
   2   5   0        377.62        398.63         5.18 o                         
   3   5   0        547.24        547.94         6.40 o                         
   4   5   0        250.65        250.12         3.05 o                         
   5   5   0         15.03         14.65         0.59 o                         
   6   5   0        205.95        200.59         3.15 o                         
   7   5   0         82.35         81.46         2.31 o                         
   8   5   0         17.57         21.23         1.50 o                         
   0   6   0       3630.68       3530.13        60.81 o                         
   1   6   0       7781.72       7681.86        83.76 o                         
   2   6   0        505.25        497.15         6.40 o                         
   3   6   0        284.60        279.39         5.19 o                         
   4   6   0        206.78        194.51         2.66 o                         
   5   6   0          5.47          5.78         0.64 o                         
   6   6   0         71.06         76.43         1.50 o                         
   7   6   0         35.18         36.92         1.91 o                         
   8   6   0         13.16         16.45         1.34 o                         
   1   7   0        648.66        663.30         8.46 o                         
   2   7   0        717.71        720.45        10.52 o                         
   3   7   0          6.07          6.08         0.32 o                         
   4   7   0          0.00          0.05         0.16 o                         
   5   7   0          8.58         10.53         0.62 o                         
   6   7   0         88.77         84.40         2.21 o                         
   7   7   0          0.01          0.41         0.56 o                         
   8   7   0          2.22          1.57         0.72 o                         
   0   8   0        590.38        540.12         9.87 o                         
   1   8   0       1508.98       1427.12        17.74 o                         
   2   8   0        459.47        461.37         6.07 o                         
   3   8   0         11.66         12.36         0.52 o                         
   4   8   0         19.31         22.93         0.91 o                         
   5   8   0          1.67          1.95         0.30 o                         
   6   8   0         77.97         76.89         2.11 o                         
   7   8   0          5.48          6.14         1.09 o                         
   8   8   0          0.76          1.27         1.24 o                         
   1   9   0         98.37         84.63         1.74 o                         
   2   9   0          7.51         11.65         0.90 o                         
   3   9   0        271.20        271.07         3.25 o                         
   4   9   0        192.92        192.17         5.06 o                         
   5   9   0         26.29         25.83         0.81 o                         
   6   9   0         19.79         22.47         1.33 o                         
   7   9   0         15.87         16.53         1.25 o                         
   8   9   0          2.90          2.43         0.85 o                         
   0  10   0       1104.58       1035.64        18.50 o                         
   1  10   0        368.05        351.99         5.60 o                         
   2  10   0       1467.35       1441.59        21.06 o                         
   3  10   0        504.34        504.58         8.26 o                         
   4  10   0         19.68         23.96         0.81 o                         
   5  10   0          2.34          1.92         0.56 o                         
   6  10   0         46.19         45.68         1.65 o                         
   7  10   0          9.31          9.13         1.86 o                         
   8  10   0         24.69         24.73         1.65 o                         
   1  11   0         66.10         58.28         1.50 o                         
   2  11   0         17.24         18.55         0.84 o                         
   3  11   0        571.16        578.92         7.74 o                         
   4  11   0        129.26        132.25         2.40 o                         
   5  11   0        243.36        235.03         4.09 o                         
   6  11   0          1.88          1.96         0.57 o                         
   7  11   0          0.11          0.63         0.61 o                         
   8  11   0          5.68         12.82         1.25 o                         
   0  12   0        328.56        310.13         6.26 o                         
   1  12   0        637.36        600.14        12.27 o                         
   2  12   0        398.36        406.26         7.52 o                         
   3  12   0         73.99         70.74         1.46 o                         
   4  12   0         62.16         59.16         1.63 o                         
   5  12   0         88.13         79.98         2.76 o                         
   6  12   0          1.78          2.44         0.64 o                         
   7  12   0          8.84          9.61         1.04 o                         
   8  12   0         45.38         59.56         3.13 o                         
   1  13   0         13.32         12.07         1.17 o                         
   2  13   0        392.89        417.65         5.90 o                         
   3  13   0         50.36         48.58         1.56 o                         
   4  13   0         11.60         13.26         0.77 o                         
   5  13   0        343.48        326.89         6.15 o                         
   6  13   0          0.24         -0.34         0.62 o                         
   7  13   0         11.83         16.62         1.33 o                         
   8  13   0          0.03         -0.37         1.07 o                         
   0  14   0         64.89         69.54         2.17 o                         
   1  14   0          6.50          4.90         0.49 o                         
   2  14   0         71.36         74.01         1.67 o                         
   3  14   0          5.97          4.98         0.60 o                         
   4  14   0         27.02         27.85         0.97 o                         
   5  14   0         55.03         54.82         1.76 o                         
   6  14   0          3.75          2.26         0.79 o                         
   7  14   0          0.62          0.81         0.76 o                         
   1  15   0         57.08         62.80         1.51 o                         
   2  15   0         68.70         68.16         1.64 o                         
   3  15   0         88.28         96.23         2.11 o                         
   4  15   0         36.20         38.99         1.41 o                         
   5  15   0         45.09         47.22         1.85 o                         
   6  15   0          6.85          5.04         1.23 o                         
   7  15   0          0.29          0.82         0.81 o                         
   0  16   0          8.00          9.78         0.99 o                         
   1  16   0        195.12        194.85         3.27 o                         
   2  16   0        169.51        170.29         3.01 o                         
   3  16   0         39.03         37.25         1.32 o                         
   4  16   0          0.20          0.87         0.55 o                         
   5  16   0          0.77         -0.47         0.60 o                         
   6  16   0         23.50         24.29         3.14 o                         
   7  16   0          0.78          1.32         0.86 o                         
   1  17   0          6.33          5.58         0.60 o                         
   2  17   0        107.92        104.08         3.55 o                         
   3  17   0          9.62          7.10         0.73 o                         
   4  17   0        337.82        337.66         5.41 o                         
   5  17   0          0.05          0.50         0.77 o                         
   6  17   0          0.77          1.63         0.93 o                         
   7  17   0         16.10         16.31         1.65 o                         
   0  18   0         11.41         14.69         1.26 o                         
   1  18   0         69.78         72.07         1.78 o                         
   2  18   0        168.93        175.42         3.19 o                         
   3  18   0          7.19          7.77         0.78 o                         
   4  18   0         52.79         59.94         1.87 o                         
   5  18   0         26.99         22.36         1.59 o                         
   6  18   0          1.87          0.13         0.74 o                         
   7  18   0          0.22          0.56         1.11 o                         
   1  19   0          5.64          5.54         0.65 o                         
   2  19   0          9.95         11.72         0.88 o                         
   3  19   0          2.39          1.16         0.55 o                         
   4  19   0        107.11        119.38         2.72 o                         
   5  19   0         11.15          7.65         1.10 o                         
   6  19   0          5.34          4.78         1.06 o                         
   0  20   0         91.48         86.15         2.90 o                         
   1  20   0         16.53         19.13         1.09 o                         
   2  20   0          3.09          2.66         0.60 o                         
   3  20   0          1.04          1.49         0.60 o                         
   4  20   0         46.48         47.60         1.76 o                         
   5  20   0          9.59          9.57         1.83 o                         
   6  20   0         15.29         11.90         2.97 o                         
   1  21   0         58.22         58.15         1.72 o                         
   2  21   0          0.53         -0.12         0.48 o                         
   3  21   0         61.60         59.37         1.85 o                         
   4  21   0          2.36          3.53         0.85 o                         
   5  21   0          3.33          2.95         2.08 o                         
   6  21   0          1.93          0.38         1.22 o                         
   0  22   0          0.07         -0.56         0.68 o                         
   1  22   0         16.13         18.49         1.13 o                         
   2  22   0          0.65          0.18         0.54 o                         
   3  22   0          0.08          0.83         0.60 o                         
   4  22   0         29.77         27.56         2.51 o                         
   5  22   0          2.69          1.26         1.24 o                         
   6  22   0          0.00          0.89         1.35 o                         
   1  23   0         71.76         74.93         2.06 o                         
   2  23   0         10.29          9.66         0.94 o                         
   3  23   0         83.97         81.49         2.79 o                         
   4  23   0         12.21         12.63         2.14 o                         
   5  23   0          0.03          0.21         1.18 o                         
   0  24   0          0.81          1.18         0.85 o                         
   1  24   0         69.08         80.79         2.20 o                         
   2  24   0         59.19         60.99         2.60 o                         
   3  24   0          0.01          0.62         0.65 o                         
   4  24   0          3.71          3.45         1.43 o                         
   5  24   0          2.46          5.83         1.64 o                         
   1  25   0         33.66         36.69         1.59 o                         
   2  25   0         10.86         12.06         1.09 o                         
   3  25   0         46.53         47.31         2.99 o                         
   4  25   0          0.29         -0.55         1.15 o                         
   5  25   0         25.41         30.28         2.83 o                         
   0  26   0         88.43         88.67         5.48 o                         
   1  26   0         21.81         24.83         1.45 o                         
   2  26   0          0.62          0.43         0.87 o                         
   3  26   0          0.13         -0.51         1.16 o                         
   4  26   0         11.26         10.09         1.99 o                         
   1  27   0          0.29          0.91         0.75 o                         
   2  27   0         60.50         67.04         2.67 o                         
   3  27   0          3.06          2.43         1.85 o                         
   4  27   0         25.02         26.00         2.70 o                         
   0  28   0         23.17         21.87         2.34 o                         
   1  28   0         19.15         22.09         1.77 o                         
   2  28   0         37.68         38.54         2.85 o                         
   3  28   0          1.60         -0.31         1.35 o                         
   1  29   0         32.68         37.06         2.26 o                         
   2  29   0          1.03         -0.66         2.48 o                         
   3  29   0          0.09         -0.76         2.58 o                         
   0  30   0          0.19         -0.10         1.63 o                         
   1  30   0         26.71         26.21         2.80 o                         
   2  30   0          8.49          9.47         1.84 o                         
  -8   1   1          5.29          5.55         0.93 o                         
  -7   1   1         58.28         55.71         1.45 o                         
  -6   1   1         12.26         10.89         0.69 o                         
  -5   1   1         29.26         28.97         0.83 o                         
  -4   1   1       1088.83       1167.39        12.11 o                         
  -3   1   1        205.50        223.12         3.22 o                         
  -2   1   1        139.55        133.86         1.59 o                         
  -1   1   1       1399.96       1425.61        20.04 o                         
   0   1   1        993.47        998.21        10.02 o                         
   1   1   1         24.01         20.96         0.43 o                         
   2   1   1         22.08         20.93         1.03 o                         
   3   1   1         23.22         27.98         1.08 o                         
   4   1   1          1.42          0.26         0.20 o                         
   5   1   1        147.82        140.24         6.74 o                         
   6   1   1        730.26        713.05        14.31 o                         
   7   1   1          0.16         -0.60         0.70 o                         
   8   1   1          0.05         -0.69         0.69 o                         
  -8   2   1          1.69          2.16         0.63 o                         
  -7   2   1         94.87        101.94         2.21 o                         
  -6   2   1          0.19          0.15         0.26 o                         
  -5   2   1        144.76        133.70         2.03 o                         
  -4   2   1          0.03          0.90         0.32 o                         
  -3   2   1       1079.47       1093.28        24.80 o                         
  -2   2   1        603.98        627.32         6.45 o                         
  -1   2   1       1257.62       1232.98        13.54 o                         
   0   2   1          2.68          4.31         0.21 o                         
   1   2   1         21.64         16.79         0.39 o                         
   3   2   1         18.06         23.80         0.70 o                         
   4   2   1          9.07          9.59         0.59 o                         
   5   2   1        177.53        162.76         3.43 o                         
   6   2   1        142.71        147.13         3.70 o                         
   7   2   1         30.60         31.50         1.85 o                         
   8   2   1          0.04          0.31         0.75 o                         
  -8   3   1          2.52          2.76         0.63 o                         
  -7   3   1         61.84         56.27         1.60 o                         
  -6   3   1         91.56         82.88         1.53 o                         
  -5   3   1          0.27          0.13         0.25 o                         
  -4   3   1         20.83         22.78         0.82 o                         
  -3   3   1         50.16         46.01         1.02 o                         
  -2   3   1        499.95        505.24         5.27 o                         
  -1   3   1      10019.08       9938.21       121.91 o                         
   0   3   1       4943.52       5011.48        46.36 o                         
   1   3   1        348.74        361.40         4.25 o                         
   2   3   1         43.63         53.17         1.22 o                         
   3   3   1        286.84        270.27         3.54 o                         
   4   3   1         70.20         79.84         1.61 o                         
   5   3   1        179.88        171.46         3.57 o                         
   6   3   1          0.21          0.77         0.70 o                         
   7   3   1          0.01          1.76         0.73 o                         
   8   3   1         16.51         16.57         1.99 o                         
  -8   4   1          0.20          0.75         0.53 o                         
  -7   4   1          4.81          7.20         0.74 o                         
  -6   4   1         10.14         10.42         1.41 o                         
  -5   4   1         14.36         14.69         0.86 o                         
  -4   4   1          2.03          3.32         0.40 o                         
  -3   4   1        259.42        270.92         3.47 o                         
  -2   4   1        380.61        404.70         4.72 o                         
  -1   4   1       1560.95       1502.66        50.00 o                         
   0   4   1        253.56        274.15         3.27 o                         
   1   4   1       1153.81       1143.43        14.26 o                         
   2   4   1        288.72        250.75         3.37 o                         
   3   4   1       1168.94       1149.51        13.07 o                         
   4   4   1         89.83         79.49         1.50 o                         
   5   4   1         10.36          6.34         0.67 o                         
   6   4   1          0.10          0.00         0.51 o                         
   7   4   1         21.62         21.97         1.45 o                         
   8   4   1          5.96          6.78         1.18 o                         
  -8   5   1          0.47         -0.34         0.55 o                         
  -7   5   1         30.95         30.27         1.25 o                         
  -6   5   1         31.22         37.49         1.20 o                         
  -5   5   1        150.25        152.20         2.48 o                         
  -4   5   1         33.58         26.23         0.83 o                         
  -3   5   1       2943.49       2950.54        32.34 o                         
  -2   5   1         12.17         10.41         0.35 o                         
  -1   5   1       8298.02       8074.46        88.84 o                         
   0   5   1       3719.85       3758.68        40.83 o                         
   1   5   1         19.20         18.75         0.48 o                         
   2   5   1          0.36          0.91         0.20 o                         
   3   5   1        297.98        301.26         4.32 o                         
   4   5   1          1.10          1.55         0.30 o                         
   5   5   1        661.52        631.84         8.98 o                         
   6   5   1         11.80         14.49         1.11 o                         
   7   5   1         46.27         46.69         1.85 o                         
   8   5   1         24.07         26.30         2.94 o                         
  -8   6   1          7.02          6.85         0.82 o                         
  -7   6   1          1.15          1.36         0.56 o                         
  -6   6   1        184.67        175.24         2.94 o                         
  -5   6   1          1.84          3.52         0.43 o                         
  -4   6   1         30.73         37.83         0.96 o                         
  -3   6   1        224.87        266.84         3.38 o                         
  -2   6   1          8.84         10.58         0.74 o                         
  -1   6   1       3129.81       3208.67        35.19 o                         
   0   6   1       9651.51       9630.78       118.11 o                         
   1   6   1         36.66         36.18         0.67 o                         
   2   6   1       1533.35       1518.81        15.46 o                         
   3   6   1         97.58         90.66         1.56 o                         
   4   6   1          9.39          9.45         0.44 o                         
   5   6   1        761.85        729.72        10.18 o                         
   6   6   1         16.03         14.48         1.11 o                         
   7   6   1          8.17          7.81         0.95 o                         
   8   6   1          0.08         -0.01         0.74 o                         
  -8   7   1         37.91         35.43         1.61 o                         
  -7   7   1         36.00         36.05         1.36 o                         
  -6   7   1          0.85          2.84         0.51 o                         
  -5   7   1        150.42        146.93         2.44 o                         
  -4   7   1          0.09          0.97         0.27 o                         
  -3   7   1        419.12        441.60         5.31 o                         
  -2   7   1        244.48        277.98         6.90 o                         
  -1   7   1         64.42         60.62         1.02 o                         
   0   7   1        130.24        128.32         1.76 o                         
   1   7   1        786.15        752.57         7.85 o                         
   2   7   1        132.05        131.63         1.78 o                         
   3   7   1         19.56         32.27         0.81 o                         
   4   7   1         27.25         28.74         0.90 o                         
   5   7   1        492.31        495.11         7.36 o                         
   6   7   1         36.44         34.62         1.50 o                         
   7   7   1         17.26         16.41         1.33 o                         
   8   7   1         10.89         11.02         1.23 o                         
  -8   8   1          4.23          4.13         0.70 o                         
  -7   8   1         16.14         16.00         1.18 o                         
  -6   8   1          0.60          2.76         0.52 o                         
  -5   8   1          0.76          0.14         0.30 o                         
  -4   8   1        161.14        160.30         2.34 o                         
  -3   8   1         20.74         16.88         0.55 o                         
  -2   8   1         45.63         38.06         0.82 o                         
   0   8   1       2468.88       2453.42        27.06 o                         
   1   8   1         20.48         18.11         0.49 o                         
   2   8   1         79.92         95.59         1.43 o                         
   3   8   1        544.01        551.33         6.72 o                         
   4   8   1          3.17          2.83         0.31 o                         
   5   8   1        126.98        125.40         3.23 o                         
   6   8   1          0.05          0.32         0.52 o                         
   7   8   1          0.67          1.92         0.72 o                         
   8   8   1         33.79         36.69         2.05 o                         
  -8   9   1         13.73         14.86         1.28 o                         
  -7   9   1         46.09         39.29         1.93 o                         
  -6   9   1         30.76         39.40         1.27 o                         
  -5   9   1         13.34         11.72         0.84 o                         
  -4   9   1          0.47          0.15         0.27 o                         
  -3   9   1        170.73        179.94         2.44 o                         
  -2   9   1         82.85         96.18         1.47 o                         
  -1   9   1        775.75        745.99         9.47 o                         
   0   9   1       1264.58       1246.16        14.02 o                         
   1   9   1          1.78          1.10         0.23 o                         
   2   9   1        108.06        108.44         1.61 o                         
   3   9   1        225.13        234.38         3.30 o                         
   4   9   1         23.44         23.23         0.95 o                         
   5   9   1          0.90          0.50         0.55 o                         
   6   9   1          0.89          1.13         0.58 o                         
   7   9   1          0.10          0.07         0.56 o                         
   8   9   1          0.07          0.70         0.76 o                         
  -8  10   1          0.01          0.64         1.06 o                         
  -7  10   1          8.34          8.90         1.08 o                         
  -6  10   1        192.18        171.80         3.25 o                         
  -5  10   1         14.05         15.70         0.92 o                         
  -4  10   1          3.00          1.31         0.36 o                         
  -3  10   1         10.43         12.03         0.55 o                         
  -2  10   1          7.88          8.37         0.39 o                         
  -1  10   1          4.47          5.25         0.34 o                         
   0  10   1        614.41        595.41         6.37 o                         
   1  10   1       1603.54       1625.71        20.45 o                         
   2  10   1        103.27        113.34         1.69 o                         
   3  10   1          3.23          4.56         0.46 o                         
   4  10   1          9.71         11.15         0.94 o                         
   5  10   1          2.07          1.62         0.56 o                         
   6  10   1         24.82         24.44         1.42 o                         
   7  10   1         17.34         20.69         1.49 o                         
   8  10   1          1.91          1.63         0.84 o                         
  -8  11   1          0.14          0.57         1.10 o                         
  -7  11   1         45.93         42.02         3.18 o                         
  -6  11   1         24.08         20.88         1.14 o                         
  -5  11   1          1.07          1.03         0.43 o                         
  -4  11   1          0.74          0.60         0.20 o                         
  -3  11   1          8.78          9.45         0.74 o                         
  -2  11   1       1146.17       1136.52        12.81 o                         
  -1  11   1        270.50        256.32         3.30 o                         
   0  11   1          0.25          0.70         0.44 o                         
   1  11   1        470.05        443.25         6.84 o                         
   2  11   1        387.70        374.38         4.78 o                         
   3  11   1          0.39          0.22         0.29 o                         
   4  11   1        115.87        113.78         2.77 o                         
   5  11   1         11.13         11.12         1.25 o                         
   6  11   1          0.41          0.54         0.58 o                         
   7  11   1         16.61         16.96         1.91 o                         
  -8  12   1          4.12          5.51         1.39 o                         
  -7  12   1         18.74         21.40         1.62 o                         
  -6  12   1          1.57          1.27         0.67 o                         
  -5  12   1          4.85          2.64         0.49 o                         
  -4  12   1          1.09          1.17         0.29 o                         
  -3  12   1          2.97          3.30         0.37 o                         
  -2  12   1         84.64         82.66         1.57 o                         
  -1  12   1        428.13        439.00         5.35 o                         
   0  12   1        136.95        130.69         2.01 o                         
   1  12   1       1651.04       1698.90        19.08 o                         
   2  12   1         63.13         67.96         1.86 o                         
   3  12   1         84.35         86.65         1.73 o                         
   4  12   1        433.60        414.12         6.26 o                         
   5  12   1          1.22          0.32         0.49 o                         
   6  12   1         53.75         55.23         1.94 o                         
   7  12   1          0.00          0.97         0.83 o                         
  -8  13   1         13.10         10.21         3.27 o                         
  -7  13   1          0.33          0.96         0.91 o                         
  -6  13   1          1.86          1.82         0.72 o                         
  -5  13   1          1.79          2.67         0.52 o                         
  -4  13   1         68.27         74.01         1.64 o                         
  -3  13   1         15.24         17.84         0.75 o                         
  -2  13   1        302.40        297.92        10.26 o                         
  -1  13   1          0.11          0.67         0.28 o                         
   0  13   1         98.42        104.25         1.99 o                         
   1  13   1        487.11        484.67         5.99 o                         
   2  13   1         93.40         86.73         2.31 o                         
   3  13   1         32.68         28.57         1.00 o                         
   4  13   1         94.47         94.58         2.02 o                         
   5  13   1          8.46         10.13         1.36 o                         
   6  13   1          3.28          5.12         1.01 o                         
   7  13   1         31.45         42.15         1.96 o                         
  -8  14   1          0.09         -0.70         1.12 o                         
  -7  14   1          0.04          1.68         0.98 o                         
  -6  14   1         16.39         11.42         1.97 o                         
  -5  14   1          4.27          3.10         0.55 o                         
  -4  14   1          0.01          0.15         0.39 o                         
  -3  14   1         75.47         73.22         1.59 o                         
  -2  14   1          6.07          4.91         0.92 o                         
  -1  14   1         20.85         18.92         1.01 o                         
   0  14   1         39.06         46.31         1.24 o                         
   1  14   1        524.07        484.71         6.04 o                         
   2  14   1         51.95         53.49         1.46 o                         
   3  14   1          0.04          0.18         0.41 o                         
   4  14   1        312.86        303.38         4.42 o                         
   5  14   1          1.32          1.11         0.80 o                         
   6  14   1         17.29         16.69         1.27 o                         
   7  14   1         19.26         20.03         1.52 o                         
  -7  15   1         22.53         17.70         2.82 o                         
  -6  15   1          2.68          3.66         1.07 o                         
  -5  15   1        148.41        141.94         2.83 o                         
  -4  15   1          0.15         -0.30         0.32 o                         
  -3  15   1         43.01         45.09         1.32 o                         
  -2  15   1         56.34         45.30         4.04 o                         
  -1  15   1          1.08          0.40         0.26 o                         
   0  15   1          1.85          1.17         0.45 o                         
   1  15   1        199.46        211.22         3.09 o                         
   2  15   1        190.08        180.71         3.18 o                         
   3  15   1          1.67          1.42         0.53 o                         
   4  15   1          3.40          3.61         0.78 o                         
   5  15   1          3.57          2.65         0.61 o                         
   6  15   1          4.20          4.73         0.85 o                         
   7  15   1          0.35          0.06         0.83 o                         
  -7  16   1          0.23          2.85         1.49 o                         
  -6  16   1          3.67          2.85         1.11 o                         
  -5  16   1         12.33          9.87         1.09 o                         
  -4  16   1         71.60         70.93         1.80 o                         
  -3  16   1         20.30         23.53         1.10 o                         
  -2  16   1          0.19          0.61         0.36 o                         
  -1  16   1          5.34          4.91         0.53 o                         
   0  16   1         17.95         21.35         0.84 o                         
   1  16   1        213.52        216.88         3.23 o                         
   2  16   1        282.89        287.76         4.56 o                         
   3  16   1        100.84         94.54         2.23 o                         
   4  16   1         11.29         10.05         1.31 o                         
   5  16   1         27.30         27.07         1.50 o                         
   6  16   1          4.12          3.27         0.84 o                         
   7  16   1          2.35          4.91         1.14 o                         
  -7  17   1          8.24         11.97         3.37 o                         
  -6  17   1         55.26         55.45         3.00 o                         
  -5  17   1         47.35         43.44         2.52 o                         
  -4  17   1        129.86        139.50         2.77 o                         
  -3  17   1         52.86         53.30         1.50 o                         
  -2  17   1        105.37        104.10         2.14 o                         
  -1  17   1         14.40         17.64         0.89 o                         
   0  17   1         99.09        106.54         1.95 o                         
   1  17   1         13.34         13.93         0.88 o                         
   2  17   1         43.00         50.75         1.56 o                         
   3  17   1          3.53          4.64         0.74 o                         
   4  17   1         98.78        101.28         2.51 o                         
   5  17   1         10.98         12.75         1.13 o                         
   6  17   1          0.07          0.53         0.72 o                         
   7  17   1          1.67          2.45         1.08 o                         
  -7  18   1          0.01          0.91         1.19 o                         
  -6  18   1          4.11          6.97         1.68 o                         
  -5  18   1         26.50         22.97         2.09 o                         
  -4  18   1          8.32          8.93         2.56 o                         
  -3  18   1         40.45         43.72         1.40 o                         
  -2  18   1        220.54        221.82         3.70 o                         
  -1  18   1        227.11        229.25         3.77 o                         
   0  18   1        231.05        226.83         3.37 o                         
   1  18   1          1.99          1.58         0.49 o                         
   2  18   1        386.99        385.95         5.89 o                         
   3  18   1        110.88        110.59         2.53 o                         
   4  18   1         24.31         26.31         1.46 o                         
   5  18   1         10.00          8.13         1.01 o                         
   6  18   1          0.14          0.10         0.75 o                         
  -7  19   1          0.40          0.08         1.95 o                         
  -6  19   1          0.92          1.32         1.14 o                         
  -5  19   1         12.15         15.32         5.15 o                         
  -4  19   1          9.84         10.18         1.81 o                         
  -3  19   1          1.32          2.28         0.59 o                         
  -2  19   1          0.05          0.40         0.43 o                         
  -1  19   1         11.27         12.50         0.86 o                         
   0  19   1         34.22         39.92         1.36 o                         
   1  19   1         20.89         20.82         1.18 o                         
   2  19   1         18.27         21.12         1.56 o                         
   3  19   1         14.88         14.81         1.21 o                         
   4  19   1         17.51         17.48         1.32 o                         
   5  19   1          3.07          2.01         0.80 o                         
   6  19   1         15.11         17.90         1.65 o                         
  -6  20   1         21.89         17.93         2.31 o                         
  -5  20   1          6.45          7.29         2.24 o                         
  -4  20   1         64.17         61.36         3.01 o                         
  -3  20   1         26.74         25.32         2.16 o                         
  -2  20   1         13.73         13.59         0.93 o                         
  -1  20   1         20.84         21.84         1.09 o                         
   0  20   1         77.61         79.84         1.97 o                         
   1  20   1         20.00         18.58         1.13 o                         
   2  20   1         18.29         17.36         1.13 o                         
   3  20   1          6.06          5.90         0.84 o                         
   4  20   1         21.39         21.78         1.83 o                         
   5  20   1          6.87          6.38         0.98 o                         
   6  20   1          0.84          1.84         0.97 o                         
  -6  21   1         10.08         10.04         3.62 o                         
  -5  21   1         36.81         39.69         2.80 o                         
  -4  21   1          1.93          3.44         1.61 o                         
  -3  21   1         56.95         58.67         2.93 o                         
  -2  21   1        271.56        277.74         4.65 o                         
  -1  21   1          0.00          1.22         0.52 o                         
   0  21   1         43.83         45.14         2.04 o                         
   1  21   1          0.10         -0.54         0.54 o                         
   2  21   1          8.17          8.05         0.90 o                         
   3  21   1         55.95         56.39         1.89 o                         
   4  21   1          5.44          7.06         1.04 o                         
   5  21   1          5.21          4.45         1.47 o                         
   6  21   1          0.97          0.74         1.02 o                         
  -6  22   1          0.68         -1.27         1.27 o                         
  -5  22   1          5.27          2.66         1.34 o                         
  -4  22   1         78.23         75.11         3.52 o                         
  -3  22   1         31.16         27.84         3.09 o                         
  -2  22   1          3.17          6.65         0.94 o                         
  -1  22   1        106.98        110.63         2.47 o                         
   0  22   1         13.33         14.73         1.04 o                         
   1  22   1         39.12         39.76         1.51 o                         
   2  22   1         32.34         30.93         1.97 o                         
   3  22   1         94.85         96.73         2.52 o                         
   4  22   1         58.04         58.54         2.17 o                         
   5  22   1         20.06         15.09         1.36 o                         
  -6  23   1          9.65         11.14         2.12 o                         
  -5  23   1         35.98         35.44         2.93 o                         
  -4  23   1         29.29         29.85         2.54 o                         
  -3  23   1          1.08         -1.09         1.09 o                         
  -2  23   1         79.54         79.95         2.58 o                         
  -1  23   1          6.71          8.73         1.04 o                         
   0  23   1          8.64          8.43         0.87 o                         
   1  23   1          8.75          9.29         0.92 o                         
   2  23   1          0.00          0.58         0.64 o                         
   3  23   1         10.38         15.78         1.25 o                         
   4  23   1         38.33         39.20         2.07 o                         
   5  23   1          0.19          0.04         0.89 o                         
  -5  24   1          0.04          0.99         1.79 o                         
  -4  24   1         44.35         48.75         3.05 o                         
  -3  24   1         34.80         35.87         2.63 o                         
  -2  24   1          5.46          5.66         1.39 o                         
  -1  24   1          0.78         -0.35         0.67 o                         
   0  24   1          3.96          2.83         0.71 o                         
   1  24   1         12.22         11.91         1.06 o                         
   2  24   1         23.63         24.09         1.46 o                         
   3  24   1         22.36         23.57         1.49 o                         
   4  24   1          9.04          8.30         1.12 o                         
   5  24   1          2.71          4.19         1.15 o                         
  -5  25   1          6.53          5.05         1.69 o                         
  -4  25   1          4.29          6.01         3.09 o                         
  -3  25   1         50.00         53.69         3.12 o                         
  -2  25   1          7.77          7.48         1.57 o                         
  -1  25   1          4.08          2.89         0.88 o                         
   0  25   1          1.09          1.27         0.77 o                         
   1  25   1          2.07          2.20         0.74 o                         
   2  25   1          0.59          0.14         0.82 o                         
   3  25   1         39.75         46.36         1.95 o                         
   4  25   1          0.65          0.96         0.83 o                         
  -4  26   1         12.03         11.27         2.06 o                         
  -3  26   1         61.53         67.54         3.51 o                         
  -2  26   1         24.60         29.08         2.49 o                         
  -1  26   1         17.76         17.20         1.49 o                         
   0  26   1          6.83          5.86         1.02 o                         
   1  26   1         10.38         12.41         1.67 o                         
   2  26   1          0.78         -0.68         0.68 o                         
   3  26   1          2.91          4.16         0.96 o                         
   4  26   1         12.60          9.42         1.41 o                         
  -4  27   1          7.22          8.57         1.92 o                         
  -3  27   1          0.82          3.34         1.39 o                         
  -2  27   1         95.26        105.72         4.25 o                         
  -1  27   1          6.25          3.58         1.35 o                         
   0  27   1          1.54          1.16         1.00 o                         
   1  27   1          0.49          0.26         0.81 o                         
   2  27   1         15.41         17.14         1.39 o                         
   3  27   1          0.34         -0.72         0.76 o                         
   4  27   1         29.33         33.55         4.02 o                         
  -3  28   1          0.50          1.23         1.28 o                         
  -2  28   1          0.21          0.82         1.28 o                         
  -1  28   1          0.88         -0.21         1.15 o                         
   0  28   1          7.46          5.84         1.11 o                         
   1  28   1         16.24         17.70         1.61 o                         
   2  28   1         10.27         10.54         1.36 o                         
   3  28   1          0.48         -0.80         1.45 o                         
  -3  29   1          7.81          7.27         3.93 o                         
  -2  29   1          0.48         -1.29         1.29 o                         
  -1  29   1          0.63          0.13         1.20 o                         
   0  29   1          0.91          0.76         0.92 o                         
   1  29   1          7.37         10.39         1.38 o                         
   2  29   1          7.96          9.99         2.56 o                         
  -2  30   1          5.45          6.27         1.80 o                         
  -1  30   1          5.12          4.12         1.58 o                         
   0  30   1          0.78         -0.57         1.21 o                         
   1  30   1         40.19         46.36         2.44 o                         
  -8   0   2         44.21         34.01         2.15 o                         
  -7   0   2          6.16          5.05         0.80 o                         
  -6   0   2         28.87         26.89         1.22 o                         
  -5   0   2          1.62          2.15         0.44 o                         
  -4   0   2        599.72        590.87         8.85 o                         
  -3   0   2         41.93         44.27         1.44 o                         
  -2   0   2         33.84         38.36         1.11 o                         
  -1   0   2        450.65        465.93         8.68 o                         
   0   0   2       1097.69       1115.09        16.06 o                         
   1   0   2         67.55         69.81         1.90 o                         
   2   0   2       5186.74       5424.27       100.48 o                         
   3   0   2        200.51        200.29         4.59 o                         
   4   0   2        113.43         82.63         3.90 o                         
   5   0   2        547.12        514.33        15.22 o                         
   6   0   2          1.08          0.19         1.03 o                         
   7   0   2         23.28         23.38         3.04 o                         
   8   0   2          3.25          1.28         1.80 o                         
  -8   1   2          2.31          3.95         0.71 o                         
  -7   1   2          1.06          1.12         0.44 o                         
  -6   1   2          1.95          2.39         0.37 o                         
  -5   1   2          5.06          7.16         0.47 o                         
  -4   1   2         55.73         56.77         1.05 o                         
  -3   1   2        365.13        402.39         4.34 o                         
  -2   1   2          2.22          1.69         0.22 o                         
  -1   1   2        130.04        134.01         1.42 o                         
   0   1   2          7.42          9.96         0.33 o                         
   1   1   2         29.84         30.50         0.67 o                         
   2   1   2        728.29        787.05        10.19 o                         
   3   1   2         94.48        117.57         2.20 o                         
   5   1   2          0.94          3.16         1.02 o                         
   6   1   2          0.00          0.21         0.73 o                         
   7   1   2          1.52          0.83         0.90 o                         
   8   1   2         11.04         11.44         1.82 o                         
  -8   2   2          6.37          6.15         0.70 o                         
  -7   2   2          0.02          0.19         0.40 o                         
  -6   2   2          0.36          0.20         0.28 o                         
  -5   2   2         30.72         35.19         0.87 o                         
  -4   2   2        121.82        132.22         1.74 o                         
  -3   2   2          0.46          0.14         0.15 o                         
  -1   2   2        497.05        511.29         5.89 o                         
   0   2   2        352.70        387.49         4.18 o                         
   1   2   2        321.19        316.74         3.87 o                         
   2   2   2        242.38        264.58         3.88 o                         
   3   2   2         33.25         37.42         1.11 o                         
   5   2   2        415.79        400.35         8.85 o                         
   6   2   2         16.35         15.16         1.65 o                         
   7   2   2          1.94          1.99         1.06 o                         
   8   2   2          5.66          4.37         1.39 o                         
  -8   3   2         10.25         11.03         0.92 o                         
  -7   3   2         12.00         13.58         0.83 o                         
  -6   3   2          0.19          0.11         0.24 o                         
  -5   3   2          0.17          0.20         0.20 o                         
  -4   3   2         21.73         23.11         0.54 o                         
  -3   3   2         75.04         80.36         1.04 o                         
  -2   3   2         50.71         52.50         0.93 o                         
  -1   3   2        578.15        656.73         9.46 o                         
   0   3   2          1.10          1.05         0.15 o                         
   1   3   2        104.07        107.95         1.57 o                         
   2   3   2        126.49        147.49         2.25 o                         
   3   3   2          0.39          0.31         0.44 o                         
   5   3   2         83.38         84.14         3.16 o                         
   6   3   2         10.00         10.49         1.48 o                         
   7   3   2          1.65          1.83         1.08 o                         
  -8   4   2          3.75          3.26         0.57 o                         
  -7   4   2         68.64         63.21         1.50 o                         
  -6   4   2         20.58         16.74         0.92 o                         
  -5   4   2          5.92          8.68         0.70 o                         
  -4   4   2        199.86        210.01         3.06 o                         
  -3   4   2        119.83        117.78         1.41 o                         
  -2   4   2        105.06        114.22         3.14 o                         
  -1   4   2        126.13         62.78         2.40 o                         
   0   4   2        723.16        737.26         8.37 o                         
   1   4   2        160.11        178.66         2.18 o                         
   2   4   2        192.65        190.79         2.70 o                         
   3   4   2        479.77        472.31         7.71 o                         
   5   4   2         23.92         27.41         2.45 o                         
   6   4   2        135.54        138.07         8.81 o                         
   7   4   2          5.69          7.46         1.14 o                         
  -8   5   2          1.28          2.06         0.55 o                         
  -7   5   2         47.03         39.26         1.32 o                         
  -6   5   2          0.02          0.47         0.32 o                         
  -5   5   2         16.60         16.52         0.74 o                         
  -4   5   2        157.31        152.70         2.23 o                         
  -3   5   2        172.57        162.35         2.02 o                         
  -2   5   2         93.61         84.90         2.67 o                         
   0   5   2        221.10        232.30         2.95 o                         
   1   5   2        113.72        118.49         2.08 o                         
   2   5   2         13.00         10.84         0.54 o                         
   3   5   2        204.17        222.89         4.18 o                         
   5   5   2         12.07         13.31         1.27 o                         
   6   5   2         86.71        100.24         3.77 o                         
   7   5   2          4.50          5.13         1.01 o                         
  -8   6   2          0.11          1.03         0.58 o                         
  -7   6   2         71.12         66.27         1.70 o                         
  -6   6   2          0.38          0.58         0.33 o                         
  -5   6   2         41.77         42.91         1.11 o                         
  -4   6   2         96.76         95.70         1.59 o                         
  -3   6   2        110.74        109.60         1.49 o                         
  -2   6   2         69.14         77.66         1.46 o                         
  -1   6   2        298.89        280.22        18.74 o                         
   0   6   2          0.85          0.40         0.14 o                         
   1   6   2        649.21        668.01         7.07 o                         
   2   6   2         54.14         64.64         1.41 o                         
   3   6   2        219.37        213.88         3.53 o                         
   4   6   2         62.01         58.60         2.37 o                         
   5   6   2        119.06        122.88         3.27 o                         
   6   6   2        171.91        173.69         3.71 o                         
   7   6   2          0.57          1.69         0.85 o                         
  -8   7   2          4.92          1.85         0.81 o                         
  -7   7   2         15.76         15.34         0.96 o                         
  -6   7   2          4.05          4.78         0.65 o                         
  -5   7   2         74.64         71.16         1.48 o                         
  -4   7   2        122.63        131.24         2.02 o                         
  -3   7   2        179.94        176.99         2.19 o                         
  -2   7   2        703.44        702.62         8.24 o                         
  -1   7   2         91.53         84.48         2.83 o                         
   0   7   2        274.89        312.39         3.05 o                         
   1   7   2        390.42        432.28         5.28 o                         
   2   7   2         23.89         20.19         0.86 o                         
   3   7   2         23.05         26.05         1.29 o                         
   4   7   2        203.18        199.30         4.21 o                         
   5   7   2        187.03        179.62         3.57 o                         
   6   7   2         38.43         39.89         2.66 o                         
   7   7   2          3.13          2.08         0.92 o                         
  -8   8   2          1.68          2.50         1.63 o                         
  -7   8   2         49.34         53.18         1.54 o                         
  -6   8   2          2.38          2.31         0.46 o                         
  -5   8   2         71.93         76.84         1.34 o                         
  -4   8   2          3.32          5.61         0.49 o                         
  -3   8   2         82.45         80.06         1.37 o                         
  -2   8   2       1281.92       1315.67        14.94 o                         
  -1   8   2       1398.96       1430.79        16.11 o                         
   0   8   2         89.31         99.06         1.39 o                         
   1   8   2        510.85        505.93         5.56 o                         
   2   8   2         15.34         15.47         0.58 o                         
   3   8   2         21.12         19.75         0.99 o                         
   4   8   2        342.11        326.40         5.22 o                         
   5   8   2         23.97         21.97         1.33 o                         
   6   8   2         14.21         16.06         1.25 o                         
   7   8   2         16.36         12.83         1.28 o                         
  -8   9   2          0.19          0.50         1.00 o                         
  -7   9   2          1.35          2.45         0.76 o                         
  -6   9   2         86.84         81.03         1.48 o                         
  -5   9   2          5.19          5.74         0.48 o                         
  -4   9   2          3.74          4.69         0.47 o                         
  -3   9   2          1.54          2.58         0.29 o                         
  -2   9   2        161.26        168.34         2.48 o                         
  -1   9   2        721.49        708.08        11.36 o                         
   0   9   2        627.26        698.86        10.37 o                         
   1   9   2        126.24        126.89         2.08 o                         
   2   9   2          1.77          2.85         0.31 o                         
   3   9   2          1.27          1.59         0.42 o                         
   4   9   2        122.18        116.02         2.55 o                         
   5   9   2         71.75         73.28         2.12 o                         
   6   9   2          1.20         -0.13         0.94 o                         
   7   9   2          3.91          2.44         0.85 o                         
  -8  10   2         22.20         24.96         2.34 o                         
  -7  10   2          7.71          9.65         1.12 o                         
  -6  10   2         30.46         25.95         1.04 o                         
  -5  10   2         42.09         44.08         1.11 o                         
  -4  10   2          0.04          0.46         0.22 o                         
  -3  10   2         20.63         27.39         0.83 o                         
  -2  10   2         14.07         22.94         0.76 o                         
  -1  10   2         26.08         28.85         0.76 o                         
   0  10   2        176.61        125.66         4.44 o                         
   1  10   2          4.68          2.25         0.30 o                         
   2  10   2         26.70         22.08         0.65 o                         
   3  10   2         55.99         47.64         1.40 o                         
   4  10   2         75.02         70.21         1.92 o                         
   5  10   2         84.18         88.98         2.35 o                         
   6  10   2          2.03          1.66         0.74 o                         
   7  10   2         13.46         12.96         1.31 o                         
  -8  11   2          7.41          7.79         1.68 o                         
  -7  11   2          9.47         13.03         1.47 o                         
  -6  11   2        147.75        132.57         3.31 o                         
  -5  11   2          8.56         10.47         0.64 o                         
  -4  11   2         23.40         22.66         0.91 o                         
  -3  11   2         38.08         36.29         1.80 o                         
  -2  11   2        702.76        652.19         7.10 o                         
  -1  11   2         14.69          8.02         0.48 o                         
   0  11   2        690.43        651.80        17.08 o                         
   1  11   2          6.81          7.52         0.54 o                         
   2  11   2        184.07        173.13         2.43 o                         
   3  11   2          4.74          5.71         0.61 o                         
   4  11   2        181.12        181.85         3.54 o                         
   5  11   2          5.21          4.98         0.78 o                         
   6  11   2          0.09          0.18         0.61 o                         
   7  11   2         35.71         36.74         1.96 o                         
  -8  12   2          0.01         -0.52         0.96 o                         
  -7  12   2         59.29         58.41         2.98 o                         
  -6  12   2          2.97          4.27         0.80 o                         
  -5  12   2          8.28          9.37         0.71 o                         
  -4  12   2          0.30         -0.03         0.19 o                         
  -3  12   2        425.18        448.44         7.14 o                         
  -2  12   2         60.44         55.21         1.15 o                         
  -1  12   2       1509.44       1480.34        22.02 o                         
   0  12   2        224.74        224.33         2.84 o                         
   1  12   2        395.02        381.98         4.49 o                         
   2  12   2        161.96        161.93         2.34 o                         
   3  12   2        140.63        124.35         2.28 o                         
   4  12   2        346.68        342.81         5.52 o                         
   5  12   2         18.10         19.14         1.89 o                         
   6  12   2          6.22          4.21         0.85 o                         
   7  12   2          5.58          6.58         1.78 o                         
  -8  13   2          7.23          3.96         1.40 o                         
  -7  13   2          1.00          0.16         0.97 o                         
  -6  13   2         20.98         23.57         1.58 o                         
  -5  13   2        132.94        138.68         3.20 o                         
  -4  13   2         18.57         17.48         1.28 o                         
  -3  13   2         87.08         73.80         1.67 o                         
  -2  13   2        226.63        217.81         3.38 o                         
  -1  13   2        507.12        508.18         6.14 o                         
   0  13   2        149.12        147.68         2.10 o                         
   1  13   2        122.37        117.31         2.37 o                         
   2  13   2         13.58         15.55         0.80 o                         
   3  13   2          0.14         -0.21         0.40 o                         
   4  13   2          0.12          1.54         0.59 o                         
   5  13   2         73.70         74.80         3.44 o                         
   6  13   2          3.14          2.19         0.78 o                         
   7  13   2         10.54         12.14         1.31 o                         
  -8  14   2          3.86          5.05         1.79 o                         
  -7  14   2         15.05         14.77         2.62 o                         
  -6  14   2         24.17         24.12         1.60 o                         
  -5  14   2          3.90          6.28         0.89 o                         
  -4  14   2          0.05         -0.41         0.52 o                         
  -3  14   2         88.75         91.97         2.56 o                         
  -2  14   2        137.60        147.55         2.35 o                         
  -1  14   2        376.86        376.92         4.76 o                         
   0  14   2        135.38        122.04         1.87 o                         
   1  14   2          1.01          0.36         0.26 o                         
   2  14   2          0.61          0.60         0.32 o                         
   3  14   2         21.85         18.98         0.99 o                         
   4  14   2          0.85          0.85         0.52 o                         
   5  14   2          3.53          4.72         0.85 o                         
   6  14   2          0.09          0.37         0.80 o                         
   7  14   2          1.34          2.19         1.06 o                         
  -7  15   2         24.47         29.33         2.58 o                         
  -6  15   2         19.27         26.47         1.63 o                         
  -5  15   2         10.13         10.07         1.04 o                         
  -4  15   2          5.21          4.03         0.56 o                         
  -3  15   2        338.08        325.23         5.76 o                         
  -2  15   2         10.53          9.67         1.17 o                         
  -1  15   2        174.38        164.35         2.46 o                         
   0  15   2         56.09         55.85         1.32 o                         
   1  15   2         56.41         61.56         1.41 o                         
   2  15   2          0.82          0.62         0.47 o                         
   3  15   2         82.73         81.29         1.85 o                         
   4  15   2          0.13          0.90         0.54 o                         
   5  15   2         22.25         19.59         1.28 o                         
   6  15   2          1.42          2.37         0.83 o                         
  -7  16   2          0.00          2.44         1.27 o                         
  -6  16   2         33.61         33.21         1.84 o                         
  -5  16   2          5.47          3.58         0.76 o                         
  -4  16   2         27.67         27.23         1.45 o                         
  -3  16   2         53.89         51.34         1.55 o                         
  -2  16   2         70.96         68.86         1.84 o                         
  -1  16   2         41.04         42.30         1.05 o                         
   0  16   2         80.83         85.79         1.74 o                         
   1  16   2        277.50        276.89         3.94 o                         
   2  16   2          0.17          0.37         0.47 o                         
   3  16   2         52.07         52.23         2.16 o                         
   4  16   2         25.63         22.87         1.24 o                         
   5  16   2          0.23          1.18         0.75 o                         
   6  16   2          0.34          1.04         0.76 o                         
  -7  17   2         22.98         23.37         2.49 o                         
  -6  17   2         12.37         13.41         1.92 o                         
  -5  17   2         41.68         40.85         1.88 o                         
  -4  17   2         43.13         41.77         1.79 o                         
  -3  17   2         15.18         14.26         0.97 o                         
  -2  17   2        447.29        416.10        15.17 o                         
  -1  17   2         43.85         45.23         1.06 o                         
   0  17   2          0.34          0.96         0.33 o                         
   1  17   2        113.98        107.64         2.34 o                         
   2  17   2         22.64         21.83         1.21 o                         
   3  17   2        150.80        143.57         3.04 o                         
   4  17   2         15.66         13.71         1.15 o                         
   5  17   2          3.67          2.77         0.73 o                         
   6  17   2          0.52         -0.03         0.69 o                         
  -7  18   2          0.79          1.11         1.25 o                         
  -6  18   2         19.11         18.28         2.29 o                         
  -5  18   2          2.35          3.41         0.83 o                         
  -4  18   2          7.56          9.08         1.07 o                         
  -3  18   2        150.86        138.62         4.41 o                         
  -2  18   2          0.86          1.20         0.66 o                         
  -1  18   2          0.60          0.72         0.49 o                         
   0  18   2         17.36         19.66         1.04 o                         
   1  18   2         60.27         58.56         1.70 o                         
   2  18   2        105.38        102.94         2.40 o                         
   3  18   2          6.73          8.60         0.92 o                         
   4  18   2          2.24          1.53         0.74 o                         
   5  18   2          9.96          9.53         1.10 o                         
   6  18   2          0.19          0.37         1.29 o                         
  -7  19   2          4.62          4.39         1.56 o                         
  -6  19   2          4.10          2.19         1.37 o                         
  -5  19   2         21.92         22.44         1.62 o                         
  -4  19   2         18.32         15.55         1.35 o                         
  -3  19   2         57.14         56.43         3.10 o                         
  -2  19   2          1.45          2.33         0.79 o                         
  -1  19   2         13.18         13.91         0.93 o                         
   0  19   2          1.12          0.62         0.48 o                         
   1  19   2        214.62        206.49         3.69 o                         
   2  19   2         36.04         38.98         1.54 o                         
   3  19   2         89.29         91.62         2.41 o                         
   4  19   2         13.17         11.66         1.14 o                         
   5  19   2          0.61          1.23         1.09 o                         
   6  19   2          1.20          1.84         1.08 o                         
  -6  20   2          1.12          1.04         1.25 o                         
  -5  20   2         47.19         50.40         2.26 o                         
  -4  20   2         30.37         35.57         2.51 o                         
  -3  20   2          0.26          1.17         0.95 o                         
  -2  20   2         11.80         13.17         1.23 o                         
  -1  20   2         36.28         40.75         1.67 o                         
   0  20   2         79.60         80.44         2.39 o                         
   1  20   2          3.86          5.34         0.73 o                         
   2  20   2         33.20         35.82         1.52 o                         
   3  20   2         97.46         97.15         2.53 o                         
   4  20   2         36.22         31.72         1.95 o                         
   5  20   2          0.41          0.48         0.81 o                         
  -6  21   2          0.93          0.48         1.98 o                         
  -5  21   2         25.21         24.03         2.43 o                         
  -4  21   2          6.73          9.00         2.53 o                         
  -3  21   2        130.16        145.57         4.78 o                         
  -2  21   2         15.81         15.73         1.37 o                         
  -1  21   2          6.25          7.78         0.95 o                         
   0  21   2         20.34         21.79         1.49 o                         
   1  21   2          2.47          1.52         0.60 o                         
   2  21   2        118.57        115.70         2.73 o                         
   3  21   2         36.09         40.31         2.63 o                         
   4  21   2          0.13          0.37         0.86 o                         
   5  21   2          0.58         -0.55         0.91 o                         
  -6  22   2          0.57          0.19         1.41 o                         
  -5  22   2          0.00         -0.48         1.06 o                         
  -4  22   2          0.01         -0.10         1.01 o                         
  -3  22   2         49.81         50.04         2.93 o                         
  -2  22   2         16.06         17.70         3.05 o                         
  -1  22   2         12.91         15.71         2.09 o                         
   0  22   2         14.58         12.82         1.18 o                         
   1  22   2        161.05        160.41         3.83 o                         
   2  22   2          3.98          6.33         0.86 o                         
   3  22   2         14.21         16.42         1.29 o                         
   4  22   2          5.36          5.63         0.98 o                         
   5  22   2          2.48          2.20         1.22 o                         
  -5  23   2          4.99          3.19         1.40 o                         
  -4  23   2         18.27         18.04         2.19 o                         
  -3  23   2          1.13          2.18         1.21 o                         
  -2  23   2          5.52          6.10         1.42 o                         
  -1  23   2         58.46         60.01         2.92 o                         
   0  23   2          0.00          0.09         0.62 o                         
   1  23   2          9.96         13.02         1.25 o                         
   2  23   2         34.02         29.41         1.80 o                         
   3  23   2          0.65          0.73         0.74 o                         
   4  23   2          0.84         -0.89         0.89 o                         
   5  23   2          1.42          1.47         1.84 o                         
  -5  24   2          3.73          3.88         2.67 o                         
  -4  24   2          1.16          2.45         1.51 o                         
  -3  24   2         14.80         14.51         1.98 o                         
  -2  24   2         21.03         18.37         2.06 o                         
  -1  24   2          0.99          2.86         1.45 o                         
   0  24   2          4.65          5.66         0.95 o                         
   1  24   2         15.65         13.64         1.31 o                         
   2  24   2          1.09          0.38         0.78 o                         
   3  24   2         24.77         25.19         1.63 o                         
   4  24   2          2.49          3.39         0.97 o                         
  -5  25   2          5.30          8.20         1.89 o                         
  -4  25   2          1.23          0.83         1.29 o                         
  -3  25   2         16.77         12.25         2.63 o                         
  -2  25   2          2.97          0.30         1.15 o                         
  -1  25   2         24.19         26.86         2.36 o                         
   0  25   2          1.04          0.25         0.77 o                         
   1  25   2          1.40          1.85         0.81 o                         
   2  25   2         84.51         93.47         3.03 o                         
   3  25   2         16.16         17.30         1.61 o                         
   4  25   2          6.42          6.76         1.13 o                         
  -4  26   2          7.34          7.68         1.76 o                         
  -3  26   2          0.85          0.44         1.24 o                         
  -2  26   2          0.50          0.19         1.22 o                         
  -1  26   2         14.56         12.50         2.52 o                         
   0  26   2          2.35          1.71         1.05 o                         
   1  26   2          2.18          2.26         0.92 o                         
   2  26   2          0.01          1.94         0.91 o                         
   3  26   2          0.15          1.49         0.97 o                         
  -4  27   2          9.92         11.94         2.06 o                         
  -3  27   2          0.64          0.25         1.45 o                         
  -2  27   2          8.45          7.95         1.77 o                         
  -1  27   2          8.22         10.24         2.12 o                         
   0  27   2         34.00         39.21         2.85 o                         
   1  27   2         15.20         15.90         1.56 o                         
   2  27   2         10.25          9.89         1.35 o                         
   3  27   2         15.75         12.23         1.44 o                         
  -3  28   2          3.13          2.92         3.03 o                         
  -2  28   2         16.84         17.88         3.06 o                         
  -1  28   2         11.85         10.85         1.83 o                         
   0  28   2          4.40          6.59         3.38 o                         
   1  28   2          1.17          0.37         0.90 o                         
   2  28   2          0.01          0.97         0.95 o                         
  -2  29   2          6.71          3.28         2.47 o                         
  -1  29   2          6.67          8.36         1.73 o                         
   0  29   2          7.73          9.07         1.81 o                         
   1  29   2         16.83         12.13         1.84 o                         
  -8   1   3          1.54          0.89         0.62 o                         
  -7   1   3          0.26          1.20         0.56 o                         
  -6   1   3          4.65          5.34         0.45 o                         
  -5   1   3        182.93        173.44         2.15 o                         
  -4   1   3         79.93         66.67         1.26 o                         
  -3   1   3          0.86          1.19         0.17 o                         
  -2   1   3        546.76        618.52         5.74 o                         
  -1   1   3         40.41         47.46         0.81 o                         
   0   1   3         54.33         56.97         1.11 o                         
   1   1   3        129.62        129.61         2.00 o                         
   2   1   3          0.00          0.07         0.26 o                         
   3   1   3         24.74         28.69         4.19 o                         
   4   1   3         18.47         20.26         1.70 o                         
   5   1   3         26.26         23.06         2.03 o                         
   6   1   3          0.48          1.97         0.97 o                         
   7   1   3          0.96          0.19         1.15 o                         
  -8   2   3          0.03          0.02         0.59 o                         
  -7   2   3         81.35         82.59         1.93 o                         
  -6   2   3         22.13         21.90         0.72 o                         
  -5   2   3        335.04        329.95         3.93 o                         
  -4   2   3        162.05        165.80         2.18 o                         
  -3   2   3         53.47         55.38         1.03 o                         
  -2   2   3        828.87        931.34         9.00 o                         
  -1   2   3         14.03         12.61         0.45 o                         
   0   2   3         61.53         55.79         2.33 o                         
   1   2   3         68.03         80.83         1.43 o                         
   2   2   3        115.41        134.44         2.47 o                         
   3   2   3         23.60         22.60         1.68 o                         
   4   2   3          7.92          4.92         0.97 o                         
   5   2   3          2.75          3.97         1.76 o                         
   6   2   3          0.89         -0.71         0.80 o                         
   7   2   3          1.62          2.39         1.21 o                         
  -8   3   3         25.58         18.71         1.23 o                         
  -7   3   3          1.85          2.82         0.54 o                         
  -6   3   3         14.73         14.20         0.63 o                         
  -5   3   3        121.39        121.02         1.83 o                         
  -4   3   3        321.57        310.07         3.63 o                         
  -3   3   3          9.96          8.62         0.62 o                         
  -2   3   3          2.46          2.64         0.31 o                         
  -1   3   3        594.18        696.27         6.87 o                         
   0   3   3         43.59         52.33         1.38 o                         
   1   3   3        263.10        287.28         3.74 o                         
   2   3   3        323.08        333.61         4.96 o                         
   3   3   3          1.19          1.12         0.83 o                         
   4   3   3          2.28          3.98         0.92 o                         
   5   3   3         49.59         45.53         2.44 o                         
   6   3   3          3.62          3.18         2.76 o                         
   7   3   3         13.05         15.49         1.99 o                         
  -8   4   3          3.56          6.98         1.27 o                         
  -7   4   3          2.26          3.39         0.63 o                         
  -6   4   3          3.61          4.41         0.40 o                         
  -5   4   3        320.05        306.17         3.72 o                         
  -4   4   3          0.42          1.67         0.33 o                         
  -3   4   3         91.59         82.21         1.31 o                         
  -2   4   3         99.04        112.28         1.57 o                         
  -1   4   3       1516.70       1572.29        14.90 o                         
   0   4   3        135.63        134.99         1.84 o                         
   1   4   3          0.50          0.35         0.20 o                         
   2   4   3         22.70         25.84         0.99 o                         
   3   4   3         26.29         30.44         1.64 o                         
   4   4   3         20.45         18.07         1.62 o                         
   5   4   3         66.09         61.92         4.42 o                         
   6   4   3          0.03          0.18         0.99 o                         
   7   4   3          0.06          1.64         1.17 o                         
  -8   5   3          1.61          1.83         0.63 o                         
  -7   5   3          0.20          0.56         0.44 o                         
  -6   5   3          8.50          9.67         0.56 o                         
  -5   5   3          1.90          1.87         0.47 o                         
  -4   5   3         92.00         91.28         1.86 o                         
  -3   5   3         22.73         19.80         0.93 o                         
  -2   5   3        197.25        215.49         5.09 o                         
  -1   5   3        266.66        320.77         4.17 o                         
   0   5   3          0.53         -0.07         0.13 o                         
   1   5   3          0.29          0.64         0.20 o                         
   2   5   3        237.03        242.28         3.85 o                         
   3   5   3         36.15         35.08         1.74 o                         
   4   5   3          2.85          0.06         1.04 o                         
   5   5   3         27.42         29.23         2.23 o                         
   6   5   3          2.18          1.52         1.03 o                         
   7   5   3          0.05          0.54         1.09 o                         
  -8   6   3          0.12          0.57         0.56 o                         
  -7   6   3         11.19         11.25         0.90 o                         
  -6   6   3         37.35         36.07         1.06 o                         
  -5   6   3          2.73          2.40         0.41 o                         
  -4   6   3         44.67         42.60         1.69 o                         
  -3   6   3        228.00        228.24         3.21 o                         
  -2   6   3         50.78         46.77         1.20 o                         
  -1   6   3         26.19         21.60         0.73 o                         
   0   6   3         21.03         20.17         0.55 o                         
   1   6   3        189.11        196.46         2.74 o                         
   2   6   3        132.82        128.25         2.79 o                         
   3   6   3          4.97          6.09         0.93 o                         
   4   6   3         20.28         13.94         1.46 o                         
   5   6   3         14.30         18.09         1.84 o                         
   6   6   3          0.00         -0.39         0.85 o                         
   7   6   3         14.47         21.07         1.85 o                         
  -8   7   3          0.76          0.90         0.66 o                         
  -7   7   3         25.63         26.07         1.44 o                         
  -6   7   3         69.33         78.12         1.62 o                         
  -5   7   3         57.89         52.02         1.25 o                         
  -4   7   3         17.75         19.43         0.73 o                         
  -3   7   3          6.99          1.52         0.33 o                         
  -2   7   3        125.09        129.81         2.34 o                         
  -1   7   3        140.69        149.96         2.32 o                         
   0   7   3        267.23        289.60         3.21 o                         
   1   7   3        213.65        240.89         2.80 o                         
   2   7   3         10.55         10.62         0.75 o                         
   3   7   3         44.34         46.77         1.90 o                         
   4   7   3         26.59         21.90         1.56 o                         
   5   7   3          1.96          0.70         1.64 o                         
   6   7   3          7.35          6.52         1.15 o                         
   7   7   3         23.98         33.35         2.29 o                         
  -8   8   3          3.01          1.44         0.73 o                         
  -7   8   3          0.26         -0.30         0.48 o                         
  -6   8   3        131.95        130.33         2.28 o                         
  -5   8   3          4.60          4.39         0.47 o                         
  -4   8   3         25.05         24.37         1.01 o                         
  -3   8   3         27.24         31.18         0.93 o                         
  -2   8   3         52.40         46.02         1.11 o                         
  -1   8   3        112.23        121.30         2.03 o                         
   0   8   3        132.83        139.92         1.98 o                         
   1   8   3         96.63         92.66         1.38 o                         
   2   8   3        170.51        178.21         3.13 o                         
   3   8   3         61.51         57.14         1.96 o                         
   4   8   3         16.19         14.82         1.79 o                         
   5   8   3         23.61         24.38         1.74 o                         
   6   8   3          6.38          7.20         1.68 o                         
   7   8   3          8.91         11.72         1.53 o                         
  -8   9   3          4.08          2.83         0.73 o                         
  -7   9   3         11.77          9.49         0.92 o                         
  -6   9   3         41.21         43.51         1.37 o                         
  -5   9   3         86.57         79.30         1.66 o                         
  -4   9   3         40.57         42.27         1.51 o                         
  -3   9   3        252.21        246.36         3.52 o                         
  -2   9   3        110.55        114.67         1.98 o                         
  -1   9   3         71.71         71.84         1.47 o                         
   0   9   3         19.52         21.54         0.71 o                         
   1   9   3          0.01          0.05         0.21 o                         
   2   9   3         30.43         28.33         1.24 o                         
   3   9   3          4.41          3.59         0.74 o                         
   4   9   3        156.95        146.51         3.09 o                         
   5   9   3          4.37          5.45         0.84 o                         
   6   9   3         19.46         13.92         1.75 o                         
  -8  10   3          0.15          0.86         0.62 o                         
  -7  10   3          2.84          0.79         0.39 o                         
  -6  10   3         94.55         95.95         1.94 o                         
  -5  10   3         27.19         24.87         0.95 o                         
  -4  10   3        730.07        688.03         9.52 o                         
  -3  10   3        177.15        175.69         2.77 o                         
  -2  10   3          1.84          1.82         0.41 o                         
  -1  10   3         12.93         14.11         0.83 o                         
   0  10   3         19.84         21.18         0.99 o                         
   1  10   3          0.08          0.14         0.16 o                         
   3  10   3        158.72        151.31         2.99 o                         
   4  10   3          8.82          6.85         0.84 o                         
   5  10   3         25.53         22.33         1.44 o                         
   6  10   3         26.05         25.29         1.66 o                         
  -8  11   3          0.25          0.87         0.65 o                         
  -7  11   3          2.03          3.75         0.53 o                         
  -6  11   3          5.20          6.74         0.62 o                         
  -5  11   3          0.98          0.66         0.36 o                         
  -4  11   3         47.04         51.20         1.34 o                         
  -3  11   3         54.93         52.47         1.32 o                         
  -2  11   3        356.86        383.56         5.09 o                         
  -1  11   3         14.69         14.05         0.67 o                         
   0  11   3          7.23         12.01         0.60 o                         
   1  11   3         30.39         30.40         0.99 o                         
   2  11   3         10.54         11.13         0.83 o                         
   3  11   3        157.70        133.64         2.77 o                         
   4  11   3         37.76         39.45         2.01 o                         
   5  11   3          5.76          4.80         1.07 o                         
   6  11   3         19.62         18.24         1.43 o                         
  -8  12   3         24.04         24.71         1.75 o                         
  -7  12   3         54.93         54.90         1.69 o                         
  -6  12   3          0.25          0.06         0.34 o                         
  -5  12   3          6.09          6.39         0.63 o                         
  -4  12   3         63.99         63.90         1.54 o                         
  -3  12   3          9.20          7.31         0.62 o                         
  -2  12   3         17.22         19.64         0.86 o                         
  -1  12   3         76.78         79.97         1.58 o                         
   0  12   3        185.46        193.74         3.52 o                         
   1  12   3         53.37         52.29         1.30 o                         
   2  12   3         56.89         50.89         1.35 o                         
   3  12   3          5.52          9.42         0.80 o                         
   4  12   3         18.86         19.40         1.26 o                         
   5  12   3          8.74          9.70         1.08 o                         
   6  12   3         53.14         60.16         2.56 o                         
  -7  13   3          0.13          0.38         0.65 o                         
  -6  13   3          2.50          1.82         0.52 o                         
  -5  13   3          4.53          3.99         0.52 o                         
  -4  13   3         78.53         70.94         1.67 o                         
  -3  13   3         14.85         13.31         0.78 o                         
  -2  13   3         24.55         26.07         0.97 o                         
  -1  13   3         29.84         32.76         0.99 o                         
   1  13   3          0.33         -0.05         0.22 o                         
   2  13   3         37.29         38.37         1.46 o                         
   3  13   3        130.88        125.38         2.47 o                         
   4  13   3          4.73          4.06         1.12 o                         
   5  13   3         14.25         13.58         1.20 o                         
   6  13   3          1.85          7.16         1.26 o                         
  -7  14   3         36.36         38.13         2.06 o                         
  -6  14   3         18.59         17.98         1.38 o                         
  -5  14   3         13.58         13.87         0.86 o                         
  -4  14   3        101.73         92.92         1.97 o                         
  -3  14   3        464.13        441.21         5.90 o                         
  -2  14   3         44.54         43.72         1.27 o                         
  -1  14   3         24.73         24.97         1.20 o                         
   0  14   3          7.43          2.60         1.58 o                         
   1  14   3         69.33         71.07         1.58 o                         
   2  14   3          2.48          2.62         0.59 o                         
   3  14   3        236.93        220.38         3.58 o                         
   4  14   3         31.24         34.49         1.95 o                         
   5  14   3          1.50          2.13         0.75 o                         
   6  14   3         36.20         49.47         2.63 o                         
  -7  15   3          0.56          0.15         1.07 o                         
  -6  15   3          3.44          2.79         0.58 o                         
  -5  15   3         10.09         10.79         0.88 o                         
  -4  15   3         27.25         25.36         1.10 o                         
  -3  15   3        360.73        348.27         4.92 o                         
  -2  15   3        143.19        139.80         2.52 o                         
  -1  15   3          0.22          0.07         0.29 o                         
   0  15   3        218.94        147.90         3.40 o                         
   1  15   3          6.42          8.39         0.68 o                         
   2  15   3         49.20         49.03         1.41 o                         
   3  15   3          0.40          0.81         0.55 o                         
   4  15   3        159.31        154.61         3.02 o                         
   5  15   3          0.33          1.43         0.68 o                         
   6  15   3          0.64          2.29         0.84 o                         
  -7  16   3          2.23          2.11         0.92 o                         
  -6  16   3         35.28         29.90         1.38 o                         
  -5  16   3         10.76         10.58         0.80 o                         
  -4  16   3         65.66         64.28         1.67 o                         
  -3  16   3          3.17          4.43         0.57 o                         
  -2  16   3         13.71         13.61         0.85 o                         
  -1  16   3        127.34        125.10         2.66 o                         
   0  16   3          6.44          9.37         0.80 o                         
   1  16   3         26.71         26.22         1.06 o                         
   2  16   3        169.41        169.77         3.33 o                         
   3  16   3          5.65          6.90         0.77 o                         
   4  16   3          0.58          0.91         0.63 o                         
   5  16   3         22.38         22.42         1.40 o                         
   6  16   3          2.05          2.87         1.45 o                         
  -7  17   3          3.17         -0.12         1.61 o                         
  -6  17   3          0.46         -0.65         0.65 o                         
  -5  17   3          0.38         -0.40         0.40 o                         
  -4  17   3         18.84         20.72         1.07 o                         
  -3  17   3         30.71         30.84         1.19 o                         
  -2  17   3        304.05        297.01         4.96 o                         
  -1  17   3         76.34         75.52         2.01 o                         
   0  17   3         14.53         16.72         1.19 o                         
   1  17   3         37.31         33.59         1.60 o                         
   2  17   3          0.29         -0.13         0.57 o                         
   3  17   3          1.12          0.15         0.64 o                         
   4  17   3         10.73         18.33         1.20 o                         
   5  17   3         12.95         15.88         1.23 o                         
  -7  18   3          0.00         -0.50         1.14 o                         
  -6  18   3          1.50          0.66         0.64 o                         
  -5  18   3          2.79          3.34         0.59 o                         
  -4  18   3          2.23          2.24         0.53 o                         
  -3  18   3          2.23          1.95         0.50 o                         
  -2  18   3         51.41         46.28         1.63 o                         
  -1  18   3          8.18          6.78         0.76 o                         
   0  18   3         65.63         66.84         1.85 o                         
   1  18   3         26.15         23.96         1.51 o                         
   2  18   3         16.12         17.62         1.22 o                         
   3  18   3          3.18          2.77         0.74 o                         
   4  18   3         86.45         96.96         2.73 o                         
   5  18   3          6.32         10.35         1.44 o                         
  -6  19   3          4.83          6.25         0.93 o                         
  -5  19   3          9.67         10.51         1.13 o                         
  -4  19   3         28.92         28.95         1.27 o                         
  -3  19   3         14.45         12.00         1.00 o                         
  -2  19   3         31.07         33.30         1.46 o                         
  -1  19   3          2.87          2.53         0.69 o                         
   0  19   3        138.57        138.21         2.90 o                         
   1  19   3         32.96         27.22         2.24 o                         
   2  19   3         81.22         79.62         2.69 o                         
   3  19   3         11.68         14.71         1.25 o                         
   4  19   3          4.74          6.51         1.03 o                         
   5  19   3          2.38          4.56         1.02 o                         
  -6  20   3         34.20         41.77         1.95 o                         
  -5  20   3          0.07         -0.06         0.61 o                         
  -4  20   3          0.61          0.09         0.48 o                         
  -3  20   3         19.56         15.07         1.12 o                         
  -2  20   3        116.45        112.46         2.71 o                         
  -1  20   3         10.11         12.50         1.21 o                         
   0  20   3          0.10          0.20         0.50 o                         
   1  20   3          0.02         -0.07         0.63 o                         
   2  20   3          4.62          4.17         0.98 o                         
   3  20   3         25.50         28.62         2.59 o                         
   4  20   3          2.28          1.48         0.84 o                         
   5  20   3          0.52          0.75         0.89 o                         
  -6  21   3          2.28          4.54         1.19 o                         
  -5  21   3          1.33          0.05         0.69 o                         
  -4  21   3         11.13         10.93         1.33 o                         
  -3  21   3          0.03          0.31         0.56 o                         
  -2  21   3          0.75          0.85         0.62 o                         
  -1  21   3         91.96        100.79         2.97 o                         
   0  21   3          6.38          4.32         0.84 o                         
   1  21   3         25.98         27.04         1.67 o                         
   2  21   3          2.69          5.06         1.51 o                         
   3  21   3          0.52          0.17         0.85 o                         
   4  21   3          6.23          6.44         1.32 o                         
  -5  22   3          4.15          3.69         1.06 o                         
  -4  22   3          0.01          0.26         0.83 o                         
  -3  22   3         15.00         16.33         1.50 o                         
  -2  22   3         73.01         70.79         3.29 o                         
  -1  22   3         29.87         26.48         2.22 o                         
   0  22   3          0.76          0.21         1.59 o                         
   1  22   3         32.28         31.53         1.88 o                         
   2  22   3          9.93          8.20         1.45 o                         
   3  22   3          2.12          1.43         1.01 o                         
   4  22   3          8.50          7.23         1.39 o                         
  -5  23   3          0.02         -0.88         0.88 o                         
  -4  23   3          2.32          1.77         0.95 o                         
  -3  23   3         23.91         18.75         2.15 o                         
  -2  23   3          6.66          5.41         1.37 o                         
  -1  23   3         16.87         17.84         2.57 o                         
   0  23   3          0.43         -0.37         0.88 o                         
   1  23   3          3.45          4.35         0.94 o                         
   2  23   3          4.93          5.13         1.26 o                         
   3  23   3          1.40          2.64         1.02 o                         
   4  23   3          1.29         -0.97         0.97 o                         
  -5  24   3          2.07          1.68         1.05 o                         
  -4  24   3          0.60         -0.25         0.88 o                         
  -3  24   3          9.40          7.96         1.96 o                         
  -2  24   3         16.74         15.93         1.97 o                         
  -1  24   3         49.69         53.53         2.97 o                         
   0  24   3         30.31         29.64         2.49 o                         
   1  24   3         51.74         43.06         2.70 o                         
   2  24   3          4.35          3.18         0.98 o                         
   3  24   3          3.37          1.71         1.00 o                         
  -4  25   3          0.12         -0.21         1.22 o                         
  -3  25   3         19.22         23.22         2.46 o                         
  -2  25   3          6.67          7.38         1.57 o                         
  -1  25   3          4.68          3.95         3.00 o                         
   0  25   3         62.62         58.74         3.15 o                         
   1  25   3         15.77         13.94         1.88 o                         
   2  25   3          4.87          4.48         1.27 o                         
   3  25   3          0.43          0.83         1.03 o                         
  -4  26   3          1.61          1.63         3.19 o                         
  -3  26   3          0.33         -2.05         2.05 o                         
  -2  26   3          5.88          5.26         1.48 o                         
  -1  26   3         15.77         18.00         2.11 o                         
   0  26   3          1.65          2.73         1.26 o                         
   1  26   3          1.49         -0.56         1.05 o                         
   2  26   3         16.02         17.17         1.68 o                         
  -3  27   3          0.56          1.51         1.41 o                         
  -2  27   3         15.56         17.55         2.18 o                         
  -1  27   3          0.86         -0.37         1.14 o                         
   0  27   3          5.40          5.54         1.60 o                         
   1  27   3          3.19          2.42         1.29 o                         
  -2  28   3          0.59         -0.37         1.31 o                         
  -1  28   3          9.49          8.78         2.09 o                         
   0  28   3          5.23          4.64         1.58 o                         
  -8   0   4         14.97         19.07         1.46 o                         
  -7   0   4         40.24         41.40         2.30 o                         
  -6   0   4        145.59        140.62         3.20 o                         
  -5   0   4         24.34         21.92         1.20 o                         
  -4   0   4         46.23         44.49         1.51 o                         
  -3   0   4         22.01         23.43         1.04 o                         
  -2   0   4        180.19        173.80         2.87 o                         
  -1   0   4        381.03        400.15         5.69 o                         
   0   0   4        213.46        204.64         3.82 o                         
   1   0   4          3.75          2.84         0.61 o                         
   2   0   4        277.61        258.62         8.46 o                         
   3   0   4        151.86        138.93         5.79 o                         
   4   0   4         11.70         13.59         2.29 o                         
   5   0   4          3.87          4.14         1.70 o                         
   6   0   4          0.69          1.42         1.53 o                         
  -8   1   4          0.53          1.24         0.61 o                         
  -7   1   4         11.60         12.13         0.86 o                         
  -6   1   4         81.56         82.59         1.78 o                         
  -5   1   4          0.01          0.17         0.32 o                         
  -4   1   4         35.37         36.72         0.87 o                         
  -3   1   4         54.05         55.75         0.94 o                         
  -2   1   4        376.29        396.32         4.26 o                         
  -1   1   4          1.07          2.47         0.34 o                         
   0   1   4         13.32         13.48         0.60 o                         
   1   1   4         37.83         35.83         0.90 o                         
   2   1   4         17.91         22.52         1.55 o                         
   3   1   4         18.57         16.94         1.55 o                         
   4   1   4        107.35         94.56         3.52 o                         
   5   1   4          2.29          4.86         2.17 o                         
   6   1   4          4.10          4.07         1.28 o                         
  -8   2   4          0.34          0.36         0.42 o                         
  -7   2   4         35.58         39.77         1.24 o                         
  -6   2   4         79.21         82.98         1.82 o                         
  -5   2   4        103.80        100.10         2.00 o                         
  -4   2   4        189.46        189.72         3.98 o                         
  -3   2   4         11.13         16.17         0.56 o                         
  -2   2   4         43.65         53.63         0.92 o                         
  -1   2   4         10.59         11.14         0.52 o                         
   0   2   4         17.34         17.21         0.63 o                         
   1   2   4         51.53         54.46         1.22 o                         
   2   2   4          0.02         -0.22         0.48 o                         
   3   2   4          7.94          9.90         1.24 o                         
   4   2   4         23.44         23.47         3.07 o                         
   5   2   4         28.00         27.59         2.29 o                         
   6   2   4          1.26          1.48         1.08 o                         
  -8   3   4          3.88          4.50         0.67 o                         
  -7   3   4         17.72         19.13         1.01 o                         
  -6   3   4        106.16        102.04         2.21 o                         
  -5   3   4        114.21        114.49         2.11 o                         
  -4   3   4         56.26         54.90         1.12 o                         
  -3   3   4         20.48         28.07         0.72 o                         
  -2   3   4         19.62         32.42         0.69 o                         
  -1   3   4         15.07         15.01         0.55 o                         
   0   3   4          1.78          0.85         0.22 o                         
   1   3   4        391.37        372.97         5.41 o                         
   2   3   4          5.40          5.86         0.92 o                         
   3   3   4          0.22          0.69         0.63 o                         
   4   3   4         35.30         28.93         2.24 o                         
   5   3   4          4.70          4.27         1.21 o                         
   6   3   4          3.83          3.34         1.34 o                         
  -8   4   4          5.77          9.05         0.77 o                         
  -7   4   4          1.12          1.03         0.52 o                         
  -6   4   4          8.37          7.35         0.69 o                         
  -5   4   4        544.45        541.95         6.87 o                         
  -4   4   4         78.84         77.32         1.81 o                         
  -3   4   4          2.65          3.50         0.42 o                         
  -2   4   4        175.78        177.47         2.05 o                         
  -1   4   4          1.96          1.30         0.24 o                         
   0   4   4         39.03         39.36         0.87 o                         
   1   4   4         16.76         18.58         1.07 o                         
   2   4   4          2.86          4.32         0.83 o                         
   3   4   4         19.62         16.96         1.54 o                         
   4   4   4         41.31         38.83         2.27 o                         
   5   4   4          5.41          2.32         1.09 o                         
   6   4   4          0.58         -0.97         0.97 o                         
  -8   5   4          1.41          2.82         0.55 o                         
  -7   5   4          0.94          0.41         0.51 o                         
  -6   5   4         27.69         26.42         1.19 o                         
  -5   5   4        132.85        137.34         2.40 o                         
  -4   5   4          1.04          1.86         0.38 o                         
  -3   5   4          0.14          0.74         0.76 o                         
  -2   5   4         53.96         52.36         1.00 o                         
  -1   5   4          2.76          3.57         0.33 o                         
   0   5   4          1.11          3.31         0.33 o                         
   1   5   4        231.48        242.63         4.89 o                         
   2   5   4         36.59         31.86         1.76 o                         
   3   5   4          2.19          1.04         0.71 o                         
   4   5   4          3.91          5.86         1.15 o                         
   5   5   4          9.86         13.89         1.81 o                         
   6   5   4          0.29          1.46         1.12 o                         
  -8   6   4         44.89         51.23         2.11 o                         
  -7   6   4         14.15         15.83         1.01 o                         
  -6   6   4          2.48          3.85         0.88 o                         
  -5   6   4        206.11        204.64         3.20 o                         
  -4   6   4         44.96         43.70         1.21 o                         
  -3   6   4        184.42        203.26         3.42 o                         
  -2   6   4        116.95        126.19         1.99 o                         
  -1   6   4          6.10          7.14         0.42 o                         
   0   6   4          5.31          3.90         0.36 o                         
   1   6   4         34.31         31.28         1.43 o                         
   2   6   4         23.24         23.58         1.61 o                         
   3   6   4         23.27         19.92         1.69 o                         
   4   6   4          6.44          5.24         1.91 o                         
   5   6   4          3.40          3.17         1.18 o                         
   6   6   4          6.01          9.17         1.72 o                         
  -8   7   4         27.02         33.33         1.84 o                         
  -7   7   4         21.33         20.27         1.17 o                         
  -6   7   4          0.38         -0.14         0.35 o                         
  -5   7   4         65.22         66.98         1.60 o                         
  -4   7   4          5.26          6.14         0.58 o                         
  -3   7   4         10.22          5.94         0.61 o                         
  -2   7   4        190.34        187.07         2.91 o                         
  -1   7   4          4.81          5.15         0.44 o                         
   0   7   4        196.02        201.58         2.54 o                         
   1   7   4         62.93         63.91         1.69 o                         
   2   7   4          0.02         -0.15         0.85 o                         
   3   7   4          6.73          6.13         1.08 o                         
   4   7   4         11.93          9.92         1.44 o                         
   5   7   4          0.90          1.79         0.99 o                         
   6   7   4          1.39          2.22         1.33 o                         
  -8   8   4          4.65          4.54         1.14 o                         
  -7   8   4          0.27          0.26         0.44 o                         
  -6   8   4          0.34          0.13         0.39 o                         
  -5   8   4         38.41         39.81         1.42 o                         
  -4   8   4        162.71        164.39         2.75 o                         
  -3   8   4         19.18         16.91         0.87 o                         
  -2   8   4          2.33          1.69         0.65 o                         
  -1   8   4          9.23         15.08         0.71 o                         
   0   8   4        145.84        151.24         2.07 o                         
   1   8   4        159.77        169.92         3.13 o                         
   2   8   4        203.94        205.34         5.13 o                         
   3   8   4         19.25         14.68         1.57 o                         
   4   8   4          4.98          5.38         1.76 o                         
   5   8   4          1.09          1.92         1.04 o                         
   6   8   4         15.01         22.83         3.17 o                         
  -8   9   4         19.63         24.18         3.52 o                         
  -7   9   4         15.59         13.84         0.97 o                         
  -6   9   4         12.55         12.09         0.83 o                         
  -5   9   4          3.16          2.29         0.61 o                         
  -4   9   4        467.15        437.33         5.83 o                         
  -3   9   4          0.98          0.90         0.45 o                         
  -2   9   4          2.52          1.94         0.47 o                         
  -1   9   4         89.18         94.87         1.70 o                         
   0   9   4        279.44        277.59         3.29 o                         
   1   9   4         82.89         81.35         1.98 o                         
   2   9   4        284.63        279.49         5.42 o                         
   3   9   4         51.77         45.45         2.29 o                         
   4   9   4          2.25          3.12         1.23 o                         
   5   9   4         14.50         13.60         1.74 o                         
   6   9   4          3.34          4.72         1.78 o                         
  -7  10   4          0.49          0.76         0.49 o                         
  -6  10   4         18.00         14.89         0.91 o                         
  -5  10   4          0.15         -0.30         0.30 o                         
  -4  10   4        330.37        323.81         4.62 o                         
  -3  10   4         57.96         49.98         1.36 o                         
  -2  10   4         22.99         21.65         1.50 o                         
  -1  10   4        205.81        208.51         3.26 o                         
   0  10   4        278.67        260.98         3.83 o                         
   1  10   4         18.34         19.56         1.09 o                         
   2  10   4         29.75         37.32         1.72 o                         
   3  10   4         24.71         20.33         5.11 o                         
   4  10   4          1.40          1.47         0.79 o                         
   5  10   4          0.00          1.10         0.99 o                         
   6  10   4          2.77          2.36         1.75 o                         
  -7  11   4          8.53         10.76         0.89 o                         
  -6  11   4          3.12          2.97         0.52 o                         
  -5  11   4          3.25          3.02         0.50 o                         
  -4  11   4         48.95         48.89         1.41 o                         
  -3  11   4          1.89          1.83         0.43 o                         
  -2  11   4         24.07         23.43         1.00 o                         
  -1  11   4         83.16         88.39         1.88 o                         
   0  11   4         31.67         33.89         1.12 o                         
   1  11   4        126.94        129.95         2.30 o                         
   2  11   4          1.48          3.01         0.64 o                         
   3  11   4          9.19          6.32         0.84 o                         
   4  11   4          0.89          1.14         0.74 o                         
   5  11   4          8.87         11.33         1.37 o                         
  -7  12   4         18.21         21.69         1.12 o                         
  -6  12   4         10.00          8.75         0.77 o                         
  -5  12   4          5.77          4.79         0.59 o                         
  -4  12   4          0.87         -0.31         0.31 o                         
  -3  12   4          0.33          0.91         0.38 o                         
  -2  12   4          4.70          4.73         0.56 o                         
  -1  12   4          2.97          1.81         0.71 o                         
   0  12   4          0.35         -0.12         0.39 o                         
   1  12   4          6.28          9.25         1.37 o                         
   2  12   4         52.75         54.74         1.57 o                         
   3  12   4         46.41         49.67         1.59 o                         
   4  12   4          3.50          4.39         0.93 o                         
   5  12   4          2.24          1.92         0.90 o                         
  -7  13   4          1.04          2.16         0.55 o                         
  -6  13   4          0.04          0.46         0.43 o                         
  -5  13   4         26.99         27.19         1.34 o                         
  -4  13   4         19.29         16.51         0.96 o                         
  -3  13   4         57.80         55.44         1.51 o                         
  -2  13   4          3.08          1.16         0.41 o                         
  -1  13   4        101.59        101.74         2.11 o                         
   0  13   4        138.49        131.63         3.28 o                         
   1  13   4         63.23         59.42         2.14 o                         
   2  13   4          7.16          5.87         0.69 o                         
   3  13   4         33.52         31.02         1.37 o                         
   4  13   4          1.21         -0.17         0.60 o                         
   5  13   4          5.23          6.46         1.21 o                         
  -7  14   4          0.59          0.01         0.66 o                         
  -6  14   4          6.05          6.46         0.78 o                         
  -5  14   4          0.36          0.34         0.41 o                         
  -4  14   4          0.83          0.42         0.40 o                         
  -3  14   4          5.46          5.69         0.63 o                         
  -2  14   4         30.35         32.16         1.19 o                         
  -1  14   4         34.89         34.93         1.41 o                         
   0  14   4          1.33          1.51         0.51 o                         
   1  14   4         41.58         37.93         1.75 o                         
   2  14   4         43.55         31.67         1.85 o                         
   3  14   4          0.00          1.49         0.56 o                         
   4  14   4          1.80          2.03         0.70 o                         
   5  14   4          0.09         -0.61         0.90 o                         
  -7  15   4         17.32         22.25         1.22 o                         
  -6  15   4          0.07          0.21         0.47 o                         
  -5  15   4         18.84         17.40         1.06 o                         
  -4  15   4          3.19          2.17         0.48 o                         
  -3  15   4         38.35         39.50         1.34 o                         
  -2  15   4          6.46          5.92         0.66 o                         
  -1  15   4        208.28        206.13         3.86 o                         
   0  15   4         50.98         55.15         2.57 o                         
   1  15   4         37.55         33.58         2.70 o                         
   2  15   4         13.32         12.95         1.34 o                         
   3  15   4         52.04         54.14         2.91 o                         
   4  15   4          1.24          0.32         0.62 o                         
   5  15   4          2.49          3.61         0.85 o                         
  -6  16   4         23.30         26.32         1.29 o                         
  -5  16   4          6.95          8.68         0.81 o                         
  -4  16   4         26.49         30.45         1.29 o                         
  -3  16   4         77.08         78.37         2.31 o                         
  -2  16   4         32.37         32.31         1.28 o                         
  -1  16   4         72.77         79.09         2.53 o                         
   0  16   4          0.20          0.18         0.54 o                         
   1  16   4         12.36         13.85         1.25 o                         
   2  16   4         53.75         57.53         2.36 o                         
   3  16   4         42.67         41.33         2.25 o                         
   4  16   4          0.19          0.50         0.65 o                         
   5  16   4          0.10          0.49         0.97 o                         
  -6  17   4         18.33         18.67         1.50 o                         
  -5  17   4          7.01          6.27         1.12 o                         
  -4  17   4          0.52          0.73         0.49 o                         
  -3  17   4          1.67          2.16         0.54 o                         
  -2  17   4         33.07         32.15         1.51 o                         
  -1  17   4          2.26          3.00         0.77 o                         
   0  17   4         20.75         19.52         1.45 o                         
   1  17   4         22.36         21.29         2.13 o                         
   2  17   4          0.20         -0.67         0.67 o                         
   3  17   4          4.68          6.50         1.24 o                         
   4  17   4          1.21          2.63         1.05 o                         
  -6  18   4          1.90          1.82         0.60 o                         
  -5  18   4          0.32         -0.43         0.43 o                         
  -4  18   4         40.70         41.43         1.54 o                         
  -3  18   4          3.09          2.07         0.56 o                         
  -2  18   4         58.63         57.77         2.04 o                         
  -1  18   4         38.64         31.23         1.73 o                         
   0  18   4          3.30          1.98         0.72 o                         
   1  18   4          1.77          0.54         0.71 o                         
   2  18   4          5.21          5.08         1.20 o                         
   3  18   4         13.75         12.57         1.52 o                         
   4  18   4         42.36         41.99         2.59 o                         
  -6  19   4          0.24         -0.27         0.51 o                         
  -5  19   4          1.05          0.60         0.60 o                         
  -4  19   4         17.37         16.03         1.11 o                         
  -3  19   4         49.44         55.55         1.74 o                         
  -2  19   4         14.23         14.38         1.30 o                         
  -1  19   4          2.64          0.44         0.66 o                         
   0  19   4         33.62         33.22         4.79 o                         
   1  19   4          0.67          0.23         0.89 o                         
   2  19   4         13.10         14.18         2.37 o                         
   3  19   4          6.98          6.85         1.34 o                         
   4  19   4          1.82          1.14         1.14 o                         
  -5  20   4          2.90          4.01         0.71 o                         
  -4  20   4          6.65          8.91         1.04 o                         
  -3  20   4        181.04        175.67         3.78 o                         
  -2  20   4         26.62         26.49         1.78 o                         
  -1  20   4          2.96          1.06         0.67 o                         
   0  20   4          0.51          1.39         0.96 o                         
   1  20   4          6.50          4.88         1.30 o                         
   2  20   4          1.96          1.17         1.17 o                         
   3  20   4         34.65         41.92         2.62 o                         
  -5  21   4          0.01         -0.32         0.50 o                         
  -4  21   4          0.75          0.75         0.60 o                         
  -3  21   4          5.07          6.71         0.95 o                         
  -2  21   4          1.91          2.58         0.78 o                         
  -1  21   4         41.10         38.53         1.97 o                         
   0  21   4          3.09          2.92         1.15 o                         
   1  21   4          0.49          0.39         1.06 o                         
   2  21   4          3.22          4.39         1.14 o                         
   3  21   4          3.53          1.87         1.17 o                         
  -5  22   4         14.49         11.62         1.05 o                         
  -4  22   4          1.62          0.72         0.97 o                         
  -3  22   4         11.48         14.01         1.48 o                         
  -2  22   4          0.90          1.71         0.92 o                         
  -1  22   4          4.18          2.86         0.88 o                         
   0  22   4         29.72         27.85         2.42 o                         
   1  22   4          3.34          2.53         1.23 o                         
   2  22   4          0.46         -0.26         1.16 o                         
   3  22   4          5.31          2.16         1.37 o                         
  -4  23   4          0.02         -0.43         0.58 o                         
  -3  23   4         65.93         67.98         2.74 o                         
  -2  23   4          3.42          0.93         0.73 o                         
  -1  23   4          0.19          0.99         0.77 o                         
   0  23   4          0.50          0.84         1.10 o                         
   1  23   4          0.01         -0.93         0.93 o                         
   2  23   4          3.91          4.27         1.57 o                         
  -4  24   4         19.30         22.09         3.72 o                         
  -3  24   4         11.13          9.41         1.62 o                         
  -2  24   4          4.00          4.41         1.02 o                         
  -1  24   4          0.00         -0.34         1.03 o                         
   0  24   4          4.61          5.02         1.49 o                         
   1  24   4          0.43         -0.04         1.19 o                         
   2  24   4          0.06         -1.19         1.19 o                         
  -3  25   4          1.45          2.22         2.18 o                         
  -2  25   4         18.38         15.46         2.09 o                         
  -1  25   4          0.49         -0.76         1.03 o                         
   0  25   4          3.43          1.86         1.28 o                         
   1  25   4          0.28          0.44         1.15 o                         
  -2  26   4         29.23         35.44         3.07 o                         
  -1  26   4         14.13         12.67         3.18 o                         
   0  26   4          6.87          3.98         1.46 o                         
  -7   1   5          0.38         -0.07         0.44 o                         
  -6   1   5          0.30          0.55         0.44 o                         
  -5   1   5         72.67         69.28         2.23 o                         
  -4   1   5         15.10         16.19         1.28 o                         
  -3   1   5          3.01          2.56         0.45 o                         
  -2   1   5          3.60          2.56         0.32 o                         
  -1   1   5         12.51         12.34         0.59 o                         
   0   1   5        102.61        102.69         1.84 o                         
   1   1   5         32.07         38.08         1.89 o                         
   2   1   5          8.02          6.50         1.09 o                         
   3   1   5          3.96          3.34         1.08 o                         
   4   1   5          8.59          6.50         1.41 o                         
   5   1   5          0.12          1.29         1.13 o                         
  -7   2   5          1.71          1.06         0.62 o                         
  -6   2   5         79.57         78.68         2.13 o                         
  -5   2   5        165.77        176.76         3.46 o                         
  -4   2   5        114.49        111.32         2.62 o                         
  -3   2   5        115.51        107.76         1.88 o                         
  -2   2   5         37.27         34.42         0.90 o                         
  -1   2   5         58.15         53.62         1.05 o                         
   0   2   5        552.42        579.19         6.20 o                         
   1   2   5         23.59         28.93         3.69 o                         
   2   2   5         13.21         15.02         1.54 o                         
   3   2   5          0.71          1.27         1.35 o                         
   4   2   5         19.64         15.67         1.82 o                         
   5   2   5          0.80          2.64         1.19 o                         
  -7   3   5          0.65          1.21         0.63 o                         
  -6   3   5         27.85         31.90         1.43 o                         
  -5   3   5         31.44         35.09         1.29 o                         
  -4   3   5          2.95          2.87         0.50 o                         
  -3   3   5         40.81         44.94         1.33 o                         
  -2   3   5         39.58         33.84         0.99 o                         
  -1   3   5          2.47          1.95         0.42 o                         
   0   3   5         43.34         50.45         2.13 o                         
   1   3   5        621.82        613.85        12.17 o                         
   2   3   5         16.26         18.26         2.40 o                         
   3   3   5         40.71         41.04         2.37 o                         
   4   3   5          1.97          0.38         0.97 o                         
   5   3   5          3.26          2.07         1.41 o                         
  -7   4   5         16.16         14.21         1.36 o                         
  -6   4   5          1.72          1.75         0.77 o                         
  -5   4   5          9.49          9.34         0.79 o                         
  -4   4   5          0.78          0.86         0.38 o                         
  -3   4   5          9.37          6.45         0.56 o                         
  -2   4   5         34.19         34.44         1.35 o                         
  -1   4   5         68.90         69.17         1.47 o                         
   0   4   5        240.69        231.88         2.97 o                         
   1   4   5        307.61        314.28         7.03 o                         
   2   4   5         62.14         56.57         2.51 o                         
   3   4   5         79.71         77.76         3.20 o                         
   4   4   5         15.58         16.91         1.84 o                         
   5   4   5          0.75          1.18         1.52 o                         
  -7   5   5         14.37         11.94         1.18 o                         
  -6   5   5          7.84          5.87         0.69 o                         
  -5   5   5          0.23          0.38         0.41 o                         
  -4   5   5         51.16         50.47         1.29 o                         
  -3   5   5         41.27         42.37         1.19 o                         
  -2   5   5         23.13         25.76         0.91 o                         
  -1   5   5         21.98         23.49         0.94 o                         
   0   5   5        207.12        208.23         2.75 o                         
   1   5   5         53.11         65.83         3.38 o                         
   2   5   5          2.57          2.07         1.23 o                         
   3   5   5          0.00          0.72         0.85 o                         
   4   5   5         37.86         40.54         2.53 o                         
   5   5   5          0.03         -0.49         1.08 o                         
  -7   6   5          0.01          0.42         0.49 o                         
  -6   6   5          2.33          2.18         0.52 o                         
  -5   6   5         24.20         27.83         1.24 o                         
  -4   6   5         45.50         40.36         1.18 o                         
  -3   6   5         19.64         18.35         0.88 o                         
  -2   6   5          9.26          9.16         0.64 o                         
  -1   6   5         64.24         63.85         1.44 o                         
   0   6   5          0.05          0.75         0.38 o                         
   1   6   5         75.88         71.09         2.62 o                         
   2   6   5         17.35         20.27         3.85 o                         
   3   6   5          9.21          6.82         1.25 o                         
   4   6   5          0.33          2.10         1.18 o                         
   5   6   5          2.68          2.14         1.24 o                         
  -7   7   5         34.38         39.46         1.59 o                         
  -6   7   5          0.08          0.23         0.49 o                         
  -5   7   5        112.53        106.25         2.49 o                         
  -4   7   5          9.74          9.74         0.76 o                         
  -3   7   5         23.57         18.48         0.92 o                         
  -2   7   5         73.70         70.43         1.52 o                         
  -1   7   5         78.78         72.86         1.57 o                         
   0   7   5          2.57          4.35         0.58 o                         
   1   7   5          4.15          5.78         0.88 o                         
   2   7   5         13.82         20.19         1.76 o                         
   3   7   5          1.90          2.83         0.98 o                         
   4   7   5          1.67          1.80         1.08 o                         
   5   7   5          6.06          5.01         1.42 o                         
  -7   8   5          0.51          0.46         0.50 o                         
  -6   8   5         28.40         34.27         1.89 o                         
  -5   8   5         30.69         29.02         1.24 o                         
  -4   8   5         51.41         49.17         1.45 o                         
  -3   8   5          4.55          5.54         0.55 o                         
  -2   8   5        155.56        144.53         2.38 o                         
  -1   8   5        162.43        159.24         2.56 o                         
   0   8   5          2.34          2.20         0.60 o                         
   1   8   5        100.05        105.83         3.73 o                         
   2   8   5        109.33        101.49         2.95 o                         
   3   8   5         23.35         28.48         3.05 o                         
   4   8   5          1.75          0.60         1.01 o                         
   5   8   5          6.19          5.54         1.54 o                         
  -7   9   5         12.78         16.58         1.19 o                         
  -6   9   5          9.74         11.89         1.54 o                         
  -5   9   5         56.92         53.61         1.56 o                         
  -4   9   5          0.07          0.01         0.39 o                         
  -3   9   5          9.88         11.25         0.74 o                         
  -2   9   5         15.09         15.08         0.86 o                         
  -1   9   5         51.96         49.77         1.32 o                         
   0   9   5          0.30         -0.49         0.49 o                         
   1   9   5          6.39          3.56         1.96 o                         
   2   9   5         13.45         16.94         1.81 o                         
   3   9   5          3.07          4.31         1.17 o                         
   4   9   5          0.10          0.59         1.01 o                         
  -7  10   5          1.28          0.72         0.55 o                         
  -6  10   5          0.18          0.60         0.51 o                         
  -5  10   5          8.20          8.79         0.78 o                         
  -4  10   5         61.51         63.58         1.70 o                         
  -3  10   5          1.14          1.00         0.41 o                         
  -2  10   5         15.74         14.67         1.02 o                         
  -1  10   5        175.99        172.53         2.73 o                         
   0  10   5          0.46          0.54         0.55 o                         
   1  10   5          1.82          2.09         1.00 o                         
   2  10   5         29.03         29.24         2.39 o                         
   3  10   5          2.81          1.98         0.89 o                         
   4  10   5          0.06          0.51         1.22 o                         
  -7  11   5          0.02         -0.74         1.03 o                         
  -6  11   5         20.02         20.39         1.29 o                         
  -5  11   5         31.98         35.13         1.33 o                         
  -4  11   5          1.22          2.04         0.50 o                         
  -3  11   5          1.98          3.15         0.53 o                         
  -2  11   5          0.10         -0.32         0.32 o                         
  -1  11   5          1.22          2.68         0.46 o                         
   0  11   5         44.77         42.06         1.88 o                         
   1  11   5          0.00          0.02         0.85 o                         
   2  11   5          3.36          3.02         1.18 o                         
   3  11   5          2.32          4.62         1.32 o                         
   4  11   5          0.71         -0.13         0.74 o                         
  -6  12   5          2.65          2.33         0.55 o                         
  -5  12   5         68.84         73.42         1.92 o                         
  -4  12   5         44.66         41.90         1.46 o                         
  -3  12   5         89.22         85.04         2.01 o                         
  -2  12   5         87.23         79.10         1.73 o                         
  -1  12   5         12.95         12.59         1.04 o                         
   0  12   5         27.67         25.51         2.35 o                         
   1  12   5          5.52          3.22         1.11 o                         
   2  12   5          3.66          4.03         2.09 o                         
   3  12   5          5.86          5.58         1.40 o                         
   4  12   5          1.95          0.74         1.23 o                         
  -6  13   5          0.57          0.28         0.47 o                         
  -5  13   5          0.03         -0.29         0.41 o                         
  -4  13   5          6.66          7.41         0.77 o                         
  -3  13   5         18.72         18.51         1.09 o                         
  -2  13   5          4.17          3.06         0.58 o                         
  -1  13   5          0.01          0.01         0.50 o                         
   0  13   5          4.66          4.42         1.24 o                         
   1  13   5          3.72          3.07         1.15 o                         
   2  13   5          1.26          2.42         1.22 o                         
   3  13   5          1.88          1.91         1.29 o                         
   4  13   5          1.19          1.82         1.30 o                         
  -6  14   5         11.35         11.23         0.96 o                         
  -5  14   5          7.13          6.63         0.78 o                         
  -4  14   5         28.31         23.96         1.26 o                         
  -3  14   5         93.13         94.11         2.19 o                         
  -2  14   5         39.92         40.92         1.45 o                         
  -1  14   5         44.31         42.97         1.95 o                         
   0  14   5         22.04         17.92         1.89 o                         
   1  14   5          2.77          0.49         1.01 o                         
   2  14   5         33.87         30.36         3.26 o                         
   3  14   5          6.27          5.45         1.58 o                         
   4  14   5          3.22          1.31         1.36 o                         
  -6  15   5          4.10          2.35         0.58 o                         
  -5  15   5         11.49         13.18         1.44 o                         
  -4  15   5         56.43         58.02         1.78 o                         
  -3  15   5          0.75          1.33         0.50 o                         
  -2  15   5         31.59         24.84         1.36 o                         
  -1  15   5          6.89          5.44         0.98 o                         
   0  15   5         12.99         14.72         1.80 o                         
   1  15   5          0.60          2.14         1.15 o                         
   2  15   5         14.91         18.76         4.64 o                         
   3  15   5          0.75         -0.13         1.13 o                         
  -6  16   5          0.20          0.07         0.52 o                         
  -5  16   5          0.00          0.07         0.49 o                         
  -4  16   5         68.45         68.69         1.98 o                         
  -3  16   5         28.61         29.14         1.40 o                         
  -2  16   5          1.98          1.55         0.59 o                         
  -1  16   5          6.37          4.03         0.88 o                         
   0  16   5          3.30          4.01         1.35 o                         
   1  16   5          1.65          1.27         1.42 o                         
   2  16   5         14.55         13.36         1.92 o                         
   3  16   5          0.47          1.68         1.29 o                         
  -5  17   5          0.64          0.06         0.51 o                         
  -4  17   5         23.05         28.74         1.43 o                         
  -3  17   5          2.51          3.51         0.67 o                         
  -2  17   5          3.07          2.34         0.82 o                         
  -1  17   5          9.29          7.27         1.08 o                         
   0  17   5          0.44         -0.02         0.94 o                         
   1  17   5          5.45          6.02         1.50 o                         
   2  17   5          5.56          8.02         3.76 o                         
   3  17   5          0.06          2.30         1.38 o                         
  -5  18   5          0.91          0.63         0.57 o                         
  -4  18   5         22.57         23.67         1.38 o                         
  -3  18   5          0.16          0.70         0.56 o                         
  -2  18   5          6.59          9.99         1.21 o                         
  -1  18   5         41.05         35.97         2.07 o                         
   0  18   5         10.50          8.87         1.54 o                         
   1  18   5          1.51         -0.10         1.11 o                         
   2  18   5          8.85         10.59         2.35 o                         
   3  18   5          1.49          0.29         1.35 o                         
  -5  19   5          0.89          0.48         0.58 o                         
  -4  19   5          6.73          7.23         0.88 o                         
  -3  19   5         31.00         28.45         1.66 o                         
  -2  19   5          7.89          5.68         1.07 o                         
  -1  19   5         13.26         13.91         1.44 o                         
   0  19   5          2.03          2.12         2.50 o                         
   1  19   5          0.11         -0.90         0.98 o                         
   2  19   5          3.69          4.25         1.52 o                         
  -4  20   5          0.70          0.88         0.61 o                         
  -3  20   5          0.75          1.49         0.81 o                         
  -2  20   5         12.92         15.18         1.50 o                         
  -1  20   5          0.06          0.54         1.05 o                         
   0  20   5          0.01         -0.93         0.93 o                         
   1  20   5          7.12          4.96         2.49 o                         
   2  20   5         13.94         24.11         4.27 o                         
  -4  21   5         17.17         14.73         1.34 o                         
  -3  21   5         56.04         59.69         2.60 o                         
  -2  21   5          5.87          6.61         1.52 o                         
  -1  21   5          0.89          0.59         1.11 o                         
   0  21   5         12.44          7.72         1.61 o                         
   1  21   5          0.93          0.06         1.11 o                         
  -3  22   5         12.40          9.77         1.63 o                         
  -2  22   5          2.40          1.16         0.84 o                         
  -1  22   5          0.40         -0.50         1.18 o                         
   0  22   5          0.90          0.92         1.18 o                         
   1  22   5          0.39          1.82         2.22 o                         
  -2  23   5          0.14         -0.59         0.71 o                         
  -1  23   5          0.33          0.20         1.15 o                         
   0  23   5          2.48          1.97         1.22 o                         
  -6   0   6         25.26         31.43         3.50 o                         
  -5   0   6         19.35         20.38         2.74 o                         
  -4   0   6          3.41          3.10         0.91 o                         
  -3   0   6          9.59          7.01         1.14 o                         
  -2   0   6         41.44         34.50         2.02 o                         
  -1   0   6          0.01          0.10         0.58 o                         
   0   0   6         75.43         71.40         2.32 o                         
   1   0   6        211.37        216.10         7.98 o                         
   2   0   6         21.33         22.90         2.85 o                         
   3   0   6         13.23         20.02         2.94 o                         
   4   0   6         14.28         15.97         2.92 o                         
  -6   1   6         20.59         23.90         1.48 o                         
  -5   1   6         10.41         10.34         1.02 o                         
  -4   1   6         25.36         25.35         1.47 o                         
  -3   1   6          6.61          6.64         0.81 o                         
  -2   1   6          9.85         12.20         1.00 o                         
  -1   1   6         23.16         25.82         1.03 o                         
   0   1   6        206.32        218.71         3.91 o                         
   1   1   6         10.06         12.10         1.45 o                         
   2   1   6          0.87         -0.14         0.86 o                         
   3   1   6          0.20          0.74         1.01 o                         
   4   1   6          0.07          1.93         1.21 o                         
  -6   2   6         21.42         23.39         1.46 o                         
  -5   2   6          9.33          9.43         0.96 o                         
  -4   2   6         14.17         16.38         1.18 o                         
  -3   2   6          3.98          3.88         0.85 o                         
  -2   2   6         83.56         85.95         2.26 o                         
  -1   2   6         46.16         45.12         1.31 o                         
   0   2   6         26.24         35.20         1.47 o                         
   1   2   6          8.24         12.19         1.45 o                         
   2   2   6          5.60          7.69         1.33 o                         
   3   2   6          0.55          1.58         1.08 o                         
   4   2   6          0.15         -0.76         1.16 o                         
  -6   3   6          2.64          3.27         0.71 o                         
  -5   3   6         42.21         42.13         1.69 o                         
  -4   3   6         76.83         70.83         2.12 o                         
  -3   3   6         20.69         23.08         1.33 o                         
  -2   3   6          8.02         10.42         0.75 o                         
  -1   3   6         58.90         56.24         1.46 o                         
   0   3   6         69.79         70.47         2.35 o                         
   1   3   6          9.23          6.72         1.71 o                         
   2   3   6          2.03          2.48         1.53 o                         
   3   3   6          1.96          3.55         1.21 o                         
  -6   4   6         19.52         23.53         1.47 o                         
  -5   4   6          0.14          0.58         0.50 o                         
  -4   4   6          0.00          0.35         0.45 o                         
  -3   4   6         73.70         76.51         2.17 o                         
  -2   4   6          0.17         -0.27         0.34 o                         
  -1   4   6          8.96          9.07         0.86 o                         
   0   4   6         81.73         88.43         2.67 o                         
   1   4   6          3.69          3.47         1.13 o                         
   2   4   6         22.88         25.79         3.14 o                         
   3   4   6          4.24          4.76         1.34 o                         
  -6   5   6         25.33         26.28         1.56 o                         
  -5   5   6          0.51          0.76         0.50 o                         
  -4   5   6          5.74          5.29         0.75 o                         
  -3   5   6          1.74          2.26         0.52 o                         
  -2   5   6          6.43          5.84         0.60 o                         
  -1   5   6         39.70         38.97         1.62 o                         
   0   5   6          6.95         10.66         2.24 o                         
   1   5   6         16.70         18.34         1.93 o                         
   2   5   6          2.88          5.46         1.80 o                         
   3   5   6          0.53         -0.13         1.01 o                         
  -6   6   6          0.01          0.29         0.55 o                         
  -5   6   6         45.30         53.65         2.40 o                         
  -4   6   6          4.95          6.40         0.72 o                         
  -3   6   6         14.95         13.81         0.87 o                         
  -2   6   6          7.41          7.15         0.66 o                         
  -1   6   6         30.96         31.58         1.25 o                         
   0   6   6         61.57         55.42         2.19 o                         
   1   6   6         51.91         47.83         2.74 o                         
   2   6   6          2.56          2.85         1.26 o                         
   3   6   6         12.04         18.47         3.05 o                         
  -6   7   6          7.04          7.16         0.89 o                         
  -5   7   6         18.22         18.66         1.29 o                         
  -4   7   6          0.69          0.56         0.44 o                         
  -3   7   6         35.45         32.93         1.29 o                         
  -2   7   6          9.46          8.01         0.71 o                         
  -1   7   6          0.24         -0.22         0.49 o                         
   0   7   6          8.28          9.10         1.46 o                         
   1   7   6          6.39          6.32         1.49 o                         
   2   7   6          5.38          5.36         1.46 o                         
   3   7   6          0.48          1.20         1.72 o                         
  -6   8   6         20.57         22.87         1.48 o                         
  -5   8   6          1.26          0.18         0.47 o                         
  -4   8   6          5.27          4.55         0.66 o                         
  -3   8   6          0.98          1.13         0.54 o                         
  -2   8   6          5.68          6.63         0.66 o                         
  -1   8   6         14.54         14.15         1.16 o                         
   0   8   6          5.18          8.31         1.47 o                         
   1   8   6         57.43         62.22         3.12 o                         
   2   8   6          9.65          6.24         2.16 o                         
   3   8   6          6.31          6.19         2.16 o                         
  -6   9   6          0.61          0.56         0.70 o                         
  -5   9   6          9.69          9.57         0.94 o                         
  -4   9   6          0.01         -0.03         0.41 o                         
  -3   9   6         40.01         38.79         1.40 o                         
  -2   9   6         87.43         83.78         1.88 o                         
  -1   9   6         23.84         24.08         1.45 o                         
   0   9   6          0.80          0.99         0.98 o                         
   1   9   6         53.93         54.63         3.05 o                         
   2   9   6          0.96          1.47         1.23 o                         
   3   9   6          1.10          0.50         1.27 o                         
  -6  10   6          0.35          0.21         0.53 o                         
  -5  10   6          0.01         -0.22         0.59 o                         
  -4  10   6          6.11          5.93         0.68 o                         
  -3  10   6          6.65          4.55         0.63 o                         
  -2  10   6          2.16          1.66         0.49 o                         
  -1  10   6          0.76          0.78         0.57 o                         
   0  10   6         11.56         12.85         1.74 o                         
   1  10   6         55.47         64.48         3.25 o                         
   2  10   6          0.00          0.31         1.18 o                         
   3  10   6         12.80         11.77         2.43 o                         
  -5  11   6          3.50          1.61         0.59 o                         
  -4  11   6          0.63          0.96         0.47 o                         
  -3  11   6         10.64         10.50         0.82 o                         
  -2  11   6          0.50         -0.24         0.47 o                         
  -1  11   6          2.52          1.98         0.67 o                         
   0  11   6          0.01          0.69         1.02 o                         
   1  11   6          9.89         12.48         1.82 o                         
   2  11   6         32.43         39.63         3.06 o                         
   3  11   6          0.77         -0.40         2.30 o                         
  -5  12   6          3.92          2.56         0.63 o                         
  -4  12   6          2.08          2.39         0.54 o                         
  -3  12   6         12.85         14.26         0.95 o                         
  -2  12   6          5.44          5.66         1.22 o                         
  -1  12   6          0.29         -0.54         0.54 o                         
   0  12   6          3.54          1.49         1.15 o                         
   1  12   6         11.65         11.97         2.74 o                         
   2  12   6          2.83          4.04         1.49 o                         
  -5  13   6          9.50          6.77         0.94 o                         
  -4  13   6         19.88         16.77         1.04 o                         
  -3  13   6         14.06         15.78         1.03 o                         
  -2  13   6         40.17         40.43         1.73 o                         
  -1  13   6          1.55         -0.08         0.92 o                         
   0  13   6          0.08          0.11         1.05 o                         
   1  13   6          0.29         -1.06         1.06 o                         
   2  13   6         26.50         28.34         2.73 o                         
  -5  14   6         27.31         28.65         1.52 o                         
  -4  14   6          0.18          0.70         0.50 o                         
  -3  14   6          5.85          4.57         0.65 o                         
  -2  14   6          0.55         -0.46         0.66 o                         
  -1  14   6         27.91         35.06         2.73 o                         
   0  14   6          4.85          5.67         1.48 o                         
   1  14   6         14.30         17.35         2.25 o                         
   2  14   6         15.31         11.84         2.80 o                         
  -4  15   6         12.90          9.11         0.95 o                         
  -3  15   6          0.70          0.14         0.57 o                         
  -2  15   6         10.68         11.40         1.14 o                         
  -1  15   6          0.16          0.37         1.00 o                         
   0  15   6          1.46          1.14         1.34 o                         
   1  15   6          0.01          2.16         1.24 o                         
  -4  16   6          2.13          2.99         0.72 o                         
  -3  16   6          0.13         -0.11         0.57 o                         
  -2  16   6          5.58          2.08         1.60 o                         
  -1  16   6         14.55         18.02         2.12 o                         
   0  16   6          2.29          0.97         1.14 o                         
   1  16   6          5.21          5.17         1.63 o                         
  -4  17   6          6.81          4.81         0.84 o                         
  -3  17   6          6.49          8.13         1.39 o                         
  -2  17   6          6.74          6.61         1.15 o                         
  -1  17   6          4.42          6.13         2.03 o                         
   0  17   6          0.13         -0.63         1.07 o                         
   1  17   6          9.36         12.85         2.45 o                         
  -3  18   6          0.56          0.19         0.68 o                         
  -2  18   6          2.41          3.11         0.99 o                         
  -1  18   6          7.71          9.87         1.74 o                         
   0  18   6          1.02         -0.17         2.13 o                         
  -2  19   6          0.09          0.22         0.80 o                         
  -1  19   6          0.20         -0.77         1.05 o                         
  -5   1   7          1.26          1.54         0.66 o                         
  -4   1   7          9.32          7.88         0.98 o                         
  -3   1   7         22.31         21.71         1.44 o                         
  -2   1   7          0.03          0.00         0.51 o                         
  -1   1   7          1.69          1.03         0.79 o                         
   0   1   7          5.04          0.65         1.67 o                         
   1   1   7          0.02         -1.27         1.55 o                         
  -5   2   7          1.27          0.75         0.60 o                         
  -4   2   7          9.62         10.24         1.56 o                         
  -3   2   7          1.42          1.54         0.62 o                         
  -2   2   7          5.50          6.46         0.98 o                         
  -1   2   7          0.07          1.74         1.29 o                         
   0   2   7          1.31          3.12         1.90 o                         
   1   2   7          5.70          2.88         2.06 o                         
  -5   3   7          3.44          3.78         0.74 o                         
  -4   3   7          4.04          3.33         0.98 o                         
  -3   3   7          0.53          1.24         0.63 o                         
  -2   3   7          5.15          4.85         0.93 o                         
  -1   3   7          6.10          8.32         1.81 o                         
   0   3   7          0.10          2.07         1.71 o                         
   1   3   7          0.69         -1.78         1.78 o                         
  -5   4   7          9.85          9.61         1.35 o                         
  -4   4   7          1.06          0.40         0.65 o                         
  -3   4   7          0.99          2.18         0.82 o                         
  -2   4   7          5.94          4.93         0.90 o                         
  -1   4   7         34.65         38.61         2.57 o                         
   0   4   7          7.90          6.59         2.14 o                         
   1   4   7          9.64         10.96         1.80 o                         
  -5   5   7          0.31          1.83         1.00 o                         
  -4   5   7          0.86          0.01         0.49 o                         
  -3   5   7          2.88          1.88         0.63 o                         
  -2   5   7          5.38          2.82         0.77 o                         
  -1   5   7         10.18         15.30         2.54 o                         
   0   5   7         10.14         12.29         1.80 o                         
   1   5   7          6.75          8.17         1.70 o                         
  -4   6   7          0.94          0.90         0.63 o                         
  -3   6   7          9.84          8.36         0.99 o                         
  -2   6   7          9.94          9.07         1.45 o                         
  -1   6   7          1.69         -0.45         0.89 o                         
   0   6   7         27.03         27.67         4.58 o                         
   1   6   7          0.96         -0.40         1.48 o                         
  -4   7   7          0.07         -0.24         0.56 o                         
  -3   7   7          5.63          3.04         0.69 o                         
  -2   7   7         13.77         13.03         1.68 o                         
  -1   7   7          0.57          0.93         1.46 o                         
   0   7   7          5.72          5.43         1.54 o                         
   1   7   7          0.03         -1.08         1.13 o                         
  -4   8   7          0.35          0.55         0.57 o                         
  -3   8   7          7.91          9.02         1.02 o                         
  -2   8   7          1.10          0.91         0.67 o                         
  -1   8   7          1.55          1.51         0.87 o                         
   0   8   7          0.20          0.49         1.24 o                         
   1   8   7         40.73         51.90         4.68 o                         
  -4   9   7         12.11         14.27         1.54 o                         
  -3   9   7          4.77          5.39         1.15 o                         
  -2   9   7         10.02         12.34         1.17 o                         
  -1   9   7         24.37         26.14         1.94 o                         
   0   9   7         65.49         60.29         3.40 o                         
  -3  10   7          2.18          2.10         0.84 o                         
  -2  10   7          2.43          1.64         0.76 o                         
  -1  10   7         12.60         17.46         2.85 o                         
   0  10   7          0.25         -0.11         1.27 o                         
  -3  11   7          0.40         -0.61         0.63 o                         
  -2  11   7         18.18         19.68         1.71 o                         
  -1  11   7         18.29         20.02         2.28 o                         
   0  11   7          0.11          0.48         1.59 o                         
  -2  12   7          0.07         -0.12         0.80 o                         
  -1  12   7          0.06         -0.09         1.35 o                         
                                                                                
