# Supplementary material for: Three closely related (2E,2′E)-3,3′-(1,4-phenyl­ene)bis­[1-(meth­oxy­phen­yl)prop-2-en-1-ones]: supra­molecular assemblies in one dimension mediated by hydrogen bonding and C—H⋯π inter­actions
Source: Acta Crystallogr E Crystallogr Commun. 2017 May 26;73(Pt 6):896–900. doi: 10.1107/S2056989017007460 (PMC5458319; doi:10.1107/S2056989017007460)
Supplement: Supplementary file 3 [file e-73-00896-IIsup3.hkl]

data_II                                                                
_shelx_title ' mo_trpc2_0m in P2(1)/c (RT)'                                     
_shelx_refln_list_code          4                                               
_shelx_F_calc_maximum      134.06                                               
_exptl_crystal_F_000       420.00                                               
_reflns_d_resolution_high  0.7549                                               
                                                                                
loop_                                                                           
 _space_group_symop_operation_xyz                                               
 'x, y, z'                                                                      
 '-x, y+1/2, -z+1/2'                                                            
 '-x, -y, -z'                                                                   
 'x, -y-1/2, z-1/2'                                                             
                                                                                
_cell_length_a     5.2626                                                       
_cell_length_b    15.6157                                                       
_cell_length_c    12.4824                                                       
_cell_angle_alpha  90.000                                                       
_cell_angle_beta   98.760                                                       
_cell_angle_gamma  90.000                                                       
                                                                                
_shelx_F_squared_multiplier     1.000                                           
                                                                                
loop_                                                                           
 _refln_index_h                                                                 
 _refln_index_k                                                                 
 _refln_index_l                                                                 
 _refln_F_squared_calc                                                          
 _refln_F_squared_meas                                                          
 _refln_F_squared_sigma                                                         
 _refln_observed_status                                                         
   1   0   0         18.49         19.92         0.65 o                         
   2   0   0        115.95        104.54         6.50 o                         
   3   0   0        260.59        256.18         4.95 o                         
   4   0   0        155.18        165.77         4.07 o                         
   5   0   0        835.27        888.25        19.61 o                         
   6   0   0         12.34         10.45         2.77 o                         
   1   1   0        963.87        947.42         8.94 o                         
   2   1   0        281.42        269.95         3.80 o                         
   3   1   0        165.82        156.61         2.48 o                         
   4   1   0          2.69          2.99         0.57 o                         
   5   1   0         26.08         23.82         2.09 o                         
   6   1   0         20.10         16.00         2.48 o                         
   0   2   0        662.17        633.60         9.92 o                         
   1   2   0        847.42        844.38         9.50 o                         
   2   2   0        458.23        458.49         6.60 o                         
   3   2   0        819.51        822.19         9.09 o                         
   4   2   0         12.51         13.49         1.01 o                         
   5   2   0          3.77          2.38         1.03 o                         
   6   2   0          1.23         -1.10         1.10 o                         
   1   3   0       1761.69       1654.34        17.08 o                         
   2   3   0        546.05        554.20         6.90 o                         
   3   3   0        210.52        210.10         3.40 o                         
   4   3   0          8.68         10.54         1.08 o                         
   5   3   0          4.45          3.57         1.19 o                         
   6   3   0         72.27         78.40         3.96 o                         
   0   4   0       1075.97       1133.42        14.43 o                         
   1   4   0        167.76        193.89         2.17 o                         
   2   4   0         47.75         61.73         1.42 o                         
   3   4   0        296.03        275.98         4.26 o                         
   4   4   0         11.43         12.95         1.09 o                         
   5   4   0          2.28          2.69         0.96 o                         
   6   4   0          6.48          6.60         1.61 o                         
   1   5   0          2.22          3.02         0.32 o                         
   2   5   0        182.67        184.47         3.07 o                         
   3   5   0          3.32          2.18         0.41 o                         
   4   5   0          4.47          6.90         0.92 o                         
   5   5   0         12.32         13.13         1.66 o                         
   6   5   0          9.68          7.96         1.85 o                         
   0   6   0          4.69          2.78         0.51 o                         
   1   6   0         28.50         28.17         1.19 o                         
   2   6   0         13.60         15.95         0.78 o                         
   3   6   0         20.33         20.00         1.08 o                         
   4   6   0         58.32         59.86         2.52 o                         
   5   6   0          2.70          2.69         1.16 o                         
   6   6   0          0.94         -0.40         1.21 o                         
   1   7   0        104.79        100.82         1.66 o                         
   2   7   0         54.87         54.51         1.50 o                         
   3   7   0          2.57          1.41         0.48 o                         
   4   7   0         27.35         30.60         2.16 o                         
   5   7   0          0.08         -0.89         0.89 o                         
   6   7   0          0.57          0.78         1.65 o                         
   0   8   0         45.06         41.62         1.28 o                         
   1   8   0         28.56         33.94         1.14 o                         
   2   8   0        236.91        261.51         3.46 o                         
   3   8   0         42.38         39.74         1.75 o                         
   4   8   0         33.60         30.45         1.34 o                         
   5   8   0         11.56          8.88         1.55 o                         
   6   8   0          1.33          1.48         1.76 o                         
   1   9   0        225.29        245.64         3.10 o                         
   2   9   0         12.00         10.66         0.78 o                         
   3   9   0         26.81         28.37         1.51 o                         
   4   9   0         45.25         44.67         2.14 o                         
   5   9   0         30.95         33.53         2.62 o                         
   6   9   0          7.61          4.37         2.20 o                         
   0  10   0        455.86        419.37         6.10 o                         
   1  10   0        107.92        104.76         1.71 o                         
   2  10   0         13.37         15.01         0.76 o                         
   3  10   0          9.22          7.37         0.91 o                         
   4  10   0          3.76          5.64         1.08 o                         
   5  10   0          2.31          1.23         1.49 o                         
   6  10   0          1.42         -0.71         1.69 o                         
   1  11   0         12.91         13.05         0.97 o                         
   2  11   0          3.24          1.70         0.44 o                         
   3  11   0          0.94          0.20         0.57 o                         
   4  11   0          0.93         -0.68         0.85 o                         
   5  11   0          6.48          4.38         1.86 o                         
   0  12   0         11.81         12.53         1.11 o                         
   1  12   0          0.00          0.01         0.48 o                         
   2  12   0         62.89         57.49         1.60 o                         
   3  12   0         80.42         75.84         3.35 o                         
   4  12   0         32.72         33.97         2.48 o                         
   5  12   0          0.51          1.56         1.73 o                         
   1  13   0         10.84         11.68         1.00 o                         
   2  13   0         13.89         14.65         1.17 o                         
   3  13   0         26.80         26.63         1.94 o                         
   4  13   0          3.49          3.80         1.08 o                         
   5  13   0          4.96          3.25         1.90 o                         
   0  14   0        521.81        577.82        11.26 o                         
   1  14   0        131.48        132.35         3.97 o                         
   2  14   0          0.94          1.96         0.65 o                         
   3  14   0         25.02         25.65         2.31 o                         
   4  14   0          1.11          1.00         1.01 o                         
   5  14   0         17.94         17.58         1.93 o                         
   1  15   0          9.76         10.58         1.22 o                         
   2  15   0          3.03          2.10         0.73 o                         
   3  15   0          1.77          0.58         0.97 o                         
   4  15   0          0.50          2.33         1.15 o                         
   0  16   0        308.21        305.13         8.09 o                         
   1  16   0          0.09          0.56         0.70 o                         
   2  16   0          0.97         -0.26         0.96 o                         
   3  16   0          8.08          7.15         1.49 o                         
   4  16   0          7.60          5.79         1.37 o                         
   1  17   0          5.49          3.67         1.54 o                         
   2  17   0          1.02          0.43         1.08 o                         
   3  17   0          0.76          0.74         1.41 o                         
   0  18   0          2.54          3.47         1.18 o                         
   1  18   0          1.28          0.01         0.92 o                         
   2  18   0         10.23         13.85         1.92 o                         
   3  18   0          8.27          8.57         2.13 o                         
   1  19   0          0.24          0.24         0.96 o                         
   2  19   0          0.26         -0.08         1.22 o                         
   0  20   0          0.39          3.84         1.93 o                         
   1  20   0          0.99         -0.52         2.09 o                         
  -6   1   1          2.42          1.80         2.31 o                         
  -5   1   1         47.40         46.51         1.77 o                         
  -4   1   1         44.99         45.54         1.33 o                         
  -3   1   1          4.45          3.05         0.34 o                         
  -2   1   1         82.80         86.48         1.96 o                         
  -1   1   1        105.74         91.40         1.85 o                         
   0   1   1         57.09         53.88         0.89 o                         
   1   1   1       1070.76        948.21        18.62 o                         
   2   1   1        387.38        347.07         5.26 o                         
   3   1   1         17.89         20.25         1.03 o                         
   4   1   1          0.80          1.63         0.55 o                         
   5   1   1        107.19        117.78         4.33 o                         
   6   1   1         10.32         11.13         2.11 o                         
  -6   2   1         55.38         59.53         4.36 o                         
  -5   2   1        191.01        196.66         4.09 o                         
  -4   2   1         73.62         73.63         1.78 o                         
  -3   2   1          0.50          1.22         0.30 o                         
  -2   2   1        417.78        418.79         7.42 o                         
  -1   2   1        129.01        146.85         2.46 o                         
   0   2   1       3355.13       3174.33        31.90 o                         
   1   2   1        834.21        816.55         8.78 o                         
   2   2   1         49.91         43.80         1.40 o                         
   3   2   1         50.53         52.87         1.76 o                         
   4   2   1          3.41          1.93         0.88 o                         
   5   2   1         57.67         55.41         3.31 o                         
   6   2   1          0.00         -0.91         1.00 o                         
  -6   3   1         16.43         20.37         2.02 o                         
  -5   3   1        208.30        221.96         5.42 o                         
  -4   3   1          3.76          5.06         0.70 o                         
  -3   3   1          0.90          0.71         0.39 o                         
  -2   3   1         89.63         86.53         2.55 o                         
  -1   3   1       2215.28       2172.34        25.30 o                         
   0   3   1       6054.87       5684.36        49.27 o                         
   1   3   1        278.13        262.74         3.09 o                         
   2   3   1        451.98        432.73         6.37 o                         
   3   3   1          7.06          6.32         0.76 o                         
   4   3   1          0.00          0.16         0.61 o                         
   5   3   1         16.26         14.38         1.63 o                         
   6   3   1          0.24          0.60         1.10 o                         
  -6   4   1          0.10          1.13         1.08 o                         
  -5   4   1        114.88        123.38         3.50 o                         
  -4   4   1         13.25         11.63         1.00 o                         
  -3   4   1         46.55         54.30         2.12 o                         
  -2   4   1       1250.25       1275.94        12.38 o                         
  -1   4   1       1291.58       1293.58        14.40 o                         
   0   4   1        155.97        143.38         1.75 o                         
   1   4   1        201.69        199.47         2.24 o                         
   2   4   1        137.12        156.46         2.54 o                         
   3   4   1        832.71        803.54         8.72 o                         
   4   4   1        100.16         95.57         2.80 o                         
   5   4   1         28.14         25.95         2.60 o                         
   6   4   1          0.78          0.51         1.14 o                         
  -6   5   1          2.56          0.16         1.25 o                         
  -5   5   1         45.97         50.42         3.25 o                         
  -4   5   1         34.25         40.01         3.24 o                         
  -3   5   1         55.11         49.28         2.45 o                         
  -2   5   1       1526.46       1579.34        16.00 o                         
  -1   5   1         41.02         34.88         0.85 o                         
   0   5   1        260.89        272.31         3.38 o                         
   1   5   1        156.53        157.36         1.98 o                         
   2   5   1        135.89        144.45         2.23 o                         
   3   5   1          9.85         14.79         1.03 o                         
   4   5   1        153.63        157.30         3.86 o                         
   5   5   1          2.32          2.26         1.20 o                         
   6   5   1          0.01         -0.90         1.25 o                         
  -6   6   1          0.23         -0.08         1.15 o                         
  -5   6   1          0.08         -0.86         0.86 o                         
  -4   6   1         43.54         44.03         3.18 o                         
  -3   6   1         33.25         34.12         1.32 o                         
  -2   6   1         23.77         29.52         1.03 o                         
  -1   6   1        270.34        285.02         3.30 o                         
   0   6   1         25.77         26.29         0.82 o                         
   1   6   1          0.01          0.56         0.20 o                         
   2   6   1        111.24        120.52         1.98 o                         
   3   6   1          0.80          0.36         0.38 o                         
   4   6   1        205.70        203.79         4.50 o                         
   5   6   1         10.77          9.06         1.66 o                         
   6   6   1          6.97          4.21         1.64 o                         
  -6   7   1          0.78          0.35         1.22 o                         
  -5   7   1          1.17          1.41         1.02 o                         
  -4   7   1         47.67         43.88         2.52 o                         
  -3   7   1          0.64          1.10         0.44 o                         
  -2   7   1         89.70        100.19         1.93 o                         
  -1   7   1         58.28         54.10         1.03 o                         
   0   7   1        270.39        269.43         3.37 o                         
   1   7   1       2706.93       2891.18        24.75 o                         
   2   7   1         80.82         71.02         1.47 o                         
   3   7   1          0.48          0.34         0.41 o                         
   4   7   1        286.93        294.93         4.76 o                         
   5   7   1          0.02         -1.06         1.06 o                         
   6   7   1         39.90         49.13         3.86 o                         
  -6   8   1          0.41          0.17         1.37 o                         
  -5   8   1          0.03          1.26         1.07 o                         
  -4   8   1          0.07          0.81         0.80 o                         
  -3   8   1          4.36          5.60         0.76 o                         
  -2   8   1         29.21         27.30         1.12 o                         
  -1   8   1          0.77          0.03         0.24 o                         
   0   8   1         92.82         95.88         1.74 o                         
   1   8   1         15.39         14.42         0.51 o                         
   2   8   1         34.26         35.78         0.93 o                         
   3   8   1         40.06         36.19         2.31 o                         
   4   8   1          4.34          4.76         0.97 o                         
   5   8   1         11.66         13.66         1.97 o                         
   6   8   1          2.54          2.86         1.46 o                         
  -6   9   1          0.00          0.49         1.59 o                         
  -5   9   1         15.38         17.12         2.28 o                         
  -4   9   1          0.70          0.02         0.64 o                         
  -3   9   1          1.30          1.55         0.66 o                         
  -2   9   1        142.88        171.16         2.86 o                         
  -1   9   1         39.86         41.93         1.50 o                         
   0   9   1         99.09         98.65         1.57 o                         
   1   9   1         41.87         51.46         1.15 o                         
   2   9   1         15.63         14.54         0.83 o                         
   3   9   1          0.98          1.49         0.63 o                         
   4   9   1         61.59         71.87         2.85 o                         
   5   9   1          0.21         -0.51         1.21 o                         
   6   9   1          4.21          2.99         2.06 o                         
  -6  10   1          2.90          1.09         1.71 o                         
  -5  10   1         15.32         18.35         2.97 o                         
  -4  10   1         26.71         26.37         1.99 o                         
  -3  10   1          1.79          1.51         0.59 o                         
  -2  10   1        327.17        346.33         5.12 o                         
  -1  10   1         79.74         79.36         1.76 o                         
   0  10   1         19.57         21.05         0.84 o                         
   1  10   1        132.52        143.78         2.08 o                         
   2  10   1          4.59          3.39         0.49 o                         
   3  10   1         53.04         43.46         1.98 o                         
   4  10   1        137.34        143.93         4.01 o                         
   5  10   1          4.62          2.12         1.36 o                         
  -5  11   1          4.89          4.64         1.71 o                         
  -4  11   1          3.69          3.30         1.03 o                         
  -3  11   1         16.94         17.53         1.48 o                         
  -2  11   1        106.45        108.75         2.08 o                         
  -1  11   1         68.89         67.58         2.14 o                         
   0  11   1          0.69          1.00         0.37 o                         
   1  11   1         11.33          9.62         0.91 o                         
   2  11   1         14.31         16.63         0.94 o                         
   3  11   1         15.92         10.44         1.14 o                         
   4  11   1         52.29         57.66         3.42 o                         
   5  11   1          1.87          2.57         1.66 o                         
  -5  12   1         24.71         21.46         2.69 o                         
  -4  12   1          0.08         -0.51         0.84 o                         
  -3  12   1          1.60         -0.21         0.65 o                         
  -2  12   1          0.32          0.56         0.45 o                         
  -1  12   1         45.17         46.14         2.14 o                         
   0  12   1          3.01          3.10         0.50 o                         
   1  12   1          4.52          4.43         0.52 o                         
   2  12   1          3.36          2.57         0.57 o                         
   3  12   1          4.21          4.87         0.93 o                         
   4  12   1          1.91          0.53         1.05 o                         
   5  12   1         14.58         15.98         2.64 o                         
  -5  13   1         55.15         61.21         4.17 o                         
  -4  13   1          1.09          2.44         1.07 o                         
  -3  13   1          2.03          2.92         1.16 o                         
  -2  13   1          3.44          3.22         0.63 o                         
  -1  13   1        264.10        267.57         4.67 o                         
   0  13   1        326.27        352.98         5.36 o                         
   1  13   1         11.20         11.75         1.03 o                         
   2  13   1          0.30         -0.25         0.48 o                         
   3  13   1          7.43          8.11         1.34 o                         
   4  13   1         50.25         53.88         4.17 o                         
   5  13   1          0.06          0.25         1.03 o                         
  -5  14   1          6.38          6.42         3.43 o                         
  -4  14   1          0.44          1.79         1.02 o                         
  -3  14   1          1.05          0.16         0.87 o                         
  -2  14   1          0.57          1.06         0.65 o                         
  -1  14   1         80.06         84.17         2.47 o                         
   0  14   1         68.21         73.38         2.17 o                         
   1  14   1          0.16         -0.57         0.57 o                         
   2  14   1          7.29          6.62         0.93 o                         
   3  14   1          5.19          3.86         1.17 o                         
   4  14   1          0.10          0.91         1.07 o                         
  -4  15   1          1.60          1.99         1.15 o                         
  -3  15   1          0.26          0.13         0.97 o                         
  -2  15   1          3.19          3.24         0.95 o                         
  -1  15   1         51.99         58.96         3.66 o                         
   0  15   1          5.47          7.32         0.90 o                         
   1  15   1          4.92          3.04         0.94 o                         
   2  15   1          2.66          3.12         0.83 o                         
   3  15   1          0.82          0.92         1.37 o                         
   4  15   1          0.47          0.84         1.33 o                         
  -4  16   1          7.68          7.76         1.61 o                         
  -3  16   1          4.80          5.27         1.25 o                         
  -2  16   1          1.89         -1.03         1.37 o                         
  -1  16   1          0.02          0.14         0.73 o                         
   0  16   1        179.88        185.91         5.69 o                         
   1  16   1          0.56         -0.61         0.74 o                         
   2  16   1         16.14         18.02         2.14 o                         
   3  16   1          0.38         -0.21         1.05 o                         
   4  16   1          3.59          2.64         1.30 o                         
  -3  17   1          0.03         -0.78         1.21 o                         
  -2  17   1          0.10         -0.33         1.14 o                         
  -1  17   1         18.84         21.18         1.85 o                         
   0  17   1         10.29         10.48         1.10 o                         
   1  17   1          7.37          4.35         1.72 o                         
   2  17   1          4.54          7.87         2.48 o                         
   3  17   1          0.50          0.06         1.36 o                         
  -3  18   1          5.16          6.50         2.33 o                         
  -2  18   1          0.66         -0.56         1.10 o                         
  -1  18   1         16.17         16.13         1.77 o                         
   0  18   1          1.51          1.41         0.73 o                         
   1  18   1          0.04         -0.76         0.76 o                         
   2  18   1          3.50         -0.07         1.12 o                         
   3  18   1          8.58          6.98         2.39 o                         
  -2  19   1          6.75          6.48         1.68 o                         
  -1  19   1          0.71          0.36         0.98 o                         
   0  19   1          0.24          1.09         0.90 o                         
   1  19   1          0.37         -0.31         0.89 o                         
   2  19   1          2.24          2.44         1.36 o                         
  -1  20   1         10.86         11.22         1.53 o                         
   0  20   1          4.59          4.17         1.37 o                         
   1  20   1          0.03          0.63         1.45 o                         
  -6   0   2         84.61         97.51         8.49 o                         
  -5   0   2          2.26          0.57         0.81 o                         
  -4   0   2        102.87        114.66         2.84 o                         
  -3   0   2         96.50        112.09         5.18 o                         
  -2   0   2       1872.55       1806.36        59.28 o                         
  -1   0   2       2253.05       1994.45        35.49 o                         
   0   0   2        418.57        387.11         9.18 o                         
   1   0   2       1240.01       1152.65        13.83 o                         
   2   0   2       3257.90       3341.13        51.37 o                         
   3   0   2          7.90          5.77         1.05 o                         
   4   0   2         39.59         42.65         3.62 o                         
   5   0   2        191.22        186.99         8.56 o                         
   6   0   2          0.00          0.15         2.28 o                         
  -6   1   2          0.02          0.88         1.02 o                         
  -5   1   2          0.02          0.48         0.47 o                         
  -4   1   2          1.60          2.21         0.42 o                         
  -3   1   2         38.34         37.03         1.30 o                         
  -2   1   2        131.77        131.09         3.76 o                         
  -1   1   2        144.53        140.46         1.89 o                         
   0   1   2       1756.52       1674.35        18.48 o                         
   1   1   2        303.77        309.08         3.46 o                         
   2   1   2        206.34        180.38         2.96 o                         
   3   1   2        167.42        165.50         3.60 o                         
   4   1   2         16.76         18.85         1.53 o                         
   5   1   2        111.40        108.98         6.71 o                         
   6   1   2          7.18          7.20         1.62 o                         
  -6   2   2         39.94         47.56         2.73 o                         
  -5   2   2          0.46         -0.37         0.56 o                         
  -4   2   2          0.79          0.16         0.39 o                         
  -3   2   2        336.83        323.86         6.73 o                         
  -2   2   2         12.59          9.69         1.15 o                         
  -1   2   2      13944.41      13249.69       166.51 o                         
   0   2   2         57.34         52.94         0.76 o                         
   1   2   2         10.17          7.93         0.40 o                         
   2   2   2        315.64        310.09         5.92 o                         
   3   2   2         15.33         17.03         0.83 o                         
   4   2   2        335.70        330.88         8.04 o                         
   5   2   2          1.81          0.35         0.90 o                         
   6   2   2          0.01          1.21         1.19 o                         
  -6   3   2         10.43          9.29         1.56 o                         
  -5   3   2         42.81         45.33         2.42 o                         
  -4   3   2         27.88         25.68         1.26 o                         
  -3   3   2         91.71         96.49         2.07 o                         
  -2   3   2        147.96        143.61         2.45 o                         
  -1   3   2      11429.40      10839.09       108.18 o                         
   0   3   2        177.51        157.64         1.72 o                         
   1   3   2        180.53        188.55         2.34 o                         
   2   3   2        145.84        141.76         3.76 o                         
   3   3   2         75.43         77.42         1.86 o                         
   4   3   2        873.64        850.46        13.37 o                         
   5   3   2          3.65          3.65         1.07 o                         
   6   3   2          5.58          5.38         1.40 o                         
  -6   4   2          3.90          2.93         1.18 o                         
  -5   4   2          1.38         -0.57         0.59 o                         
  -4   4   2         31.51         30.43         1.43 o                         
  -3   4   2         26.90         24.35         1.15 o                         
  -2   4   2        600.20        605.76         7.38 o                         
  -1   4   2       2156.13       2173.89        19.21 o                         
   0   4   2       1667.47       1566.94        13.52 o                         
   1   4   2       1373.48       1407.29        14.04 o                         
   2   4   2         40.52         33.08         1.82 o                         
   3   4   2         80.40         83.77         2.12 o                         
   4   4   2        464.57        467.40         7.90 o                         
   5   4   2          6.43          5.83         1.14 o                         
   6   4   2          3.00          4.05         1.46 o                         
  -6   5   2          1.66          1.47         1.22 o                         
  -5   5   2         50.17         56.95         3.09 o                         
  -4   5   2         91.24         84.30         2.29 o                         
  -3   5   2         41.06         43.95         2.42 o                         
  -2   5   2          0.18          1.14         0.33 o                         
  -1   5   2         13.17         12.30         0.59 o                         
   0   5   2          0.53          0.59         0.19 o                         
   1   5   2        179.87        175.86         2.19 o                         
   2   5   2          0.82          0.15         0.29 o                         
   3   5   2          0.37          0.22         0.43 o                         
   4   5   2          0.84          0.24         0.75 o                         
   5   5   2          1.15          2.31         1.19 o                         
   6   5   2          0.58          1.65         1.50 o                         
  -6   6   2          1.20          1.38         1.21 o                         
  -5   6   2         27.18         28.87         2.30 o                         
  -4   6   2        111.60        112.51         2.93 o                         
  -3   6   2          6.74          4.71         0.49 o                         
  -2   6   2        381.42        412.00         5.16 o                         
  -1   6   2          2.71          2.72         0.28 o                         
   0   6   2          9.85         12.11         0.50 o                         
   1   6   2       2003.73       2077.47        19.50 o                         
   2   6   2         17.50         19.88         1.02 o                         
   3   6   2         18.20         16.86         1.23 o                         
   4   6   2         75.31         84.06         2.55 o                         
   5   6   2         61.13         58.28         3.62 o                         
   6   6   2          3.54          7.53         1.94 o                         
  -6   7   2          6.50          8.49         2.21 o                         
  -5   7   2         18.53         16.56         1.85 o                         
  -4   7   2         10.19          7.55         1.59 o                         
  -3   7   2          2.94          3.32         0.47 o                         
  -2   7   2          1.29          1.17         0.29 o                         
  -1   7   2          1.58          5.24         0.37 o                         
   0   7   2          9.84         11.89         0.73 o                         
   1   7   2        164.99        178.54         2.42 o                         
   2   7   2          0.09         -0.16         0.28 o                         
   3   7   2         48.45         50.41         2.08 o                         
   4   7   2          6.99          6.36         1.03 o                         
   5   7   2          4.13          1.44         1.24 o                         
   6   7   2          7.42          7.24         1.91 o                         
  -6   8   2          0.92          0.28         1.36 o                         
  -5   8   2          1.00          1.81         1.29 o                         
  -4   8   2          4.87          3.28         1.05 o                         
  -3   8   2          7.12          9.52         0.91 o                         
  -2   8   2        205.45        224.97         3.99 o                         
  -1   8   2         24.66         20.19         0.68 o                         
   0   8   2        360.27        385.75         4.43 o                         
   1   8   2         18.37         24.08         1.03 o                         
   2   8   2         66.97         69.84         1.35 o                         
   3   8   2          0.03         -0.30         0.55 o                         
   4   8   2         76.82         80.64         3.06 o                         
   5   8   2          3.17          2.55         1.30 o                         
   6   8   2          5.73         10.23         2.07 o                         
  -6   9   2          1.83          0.11         1.56 o                         
  -5   9   2         57.94         51.64         3.60 o                         
  -4   9   2         19.99         20.05         1.28 o                         
  -3   9   2          3.71          4.81         0.74 o                         
  -2   9   2         14.02         17.93         0.90 o                         
  -1   9   2          6.56          6.42         0.67 o                         
   0   9   2         12.17         13.13         0.68 o                         
   1   9   2        228.96        264.23         3.12 o                         
   2   9   2          3.19          3.02         0.47 o                         
   3   9   2          2.42          2.87         0.76 o                         
   4   9   2          0.06          0.32         0.78 o                         
   5   9   2          3.68          1.64         1.30 o                         
   6   9   2          9.44         11.23         2.19 o                         
  -6  10   2          0.01         -0.16         1.61 o                         
  -5  10   2         19.09         21.23         2.76 o                         
  -4  10   2         50.59         44.64         2.91 o                         
  -3  10   2          4.21          2.83         0.83 o                         
  -2  10   2          4.23          2.77         0.52 o                         
  -1  10   2          4.15          5.15         0.63 o                         
   0  10   2        117.87        117.88         1.92 o                         
   1  10   2        483.66        510.21         5.35 o                         
   2  10   2         57.72         55.65         1.53 o                         
   3  10   2          0.34          0.77         0.67 o                         
   4  10   2         27.23         25.06         1.97 o                         
   5  10   2          7.09          7.19         1.67 o                         
  -5  11   2          5.93          7.39         1.79 o                         
  -4  11   2         17.10         21.80         1.89 o                         
  -3  11   2         33.56         35.39         2.03 o                         
  -2  11   2          5.69          3.84         0.73 o                         
  -1  11   2        102.87        105.96         2.24 o                         
   0  11   2         43.29         48.15         2.45 o                         
   1  11   2         18.38         18.16         0.90 o                         
   2  11   2         33.19         28.74         1.37 o                         
   3  11   2         23.31         18.77         1.50 o                         
   4  11   2         66.68         70.68         3.09 o                         
   5  11   2          2.73          2.67         1.52 o                         
  -5  12   2          0.01          2.05         1.39 o                         
  -4  12   2          0.00          0.69         0.87 o                         
  -3  12   2          5.22          4.06         1.23 o                         
  -2  12   2         65.12         62.54         2.17 o                         
  -1  12   2        645.91        646.27         8.65 o                         
   0  12   2          6.67          4.16         0.99 o                         
   1  12   2          3.46          3.70         0.51 o                         
   2  12   2         15.70         14.84         0.98 o                         
   3  12   2         14.18          9.37         1.82 o                         
   4  12   2         84.32         85.09         3.63 o                         
   5  12   2          0.11          0.05         1.34 o                         
  -5  13   2          0.60         -0.32         1.34 o                         
  -4  13   2          0.56          0.01         1.19 o                         
  -3  13   2          4.69          4.99         1.07 o                         
  -2  13   2          0.16          0.09         0.66 o                         
  -1  13   2         62.82         58.69         1.97 o                         
   0  13   2         70.62         76.73         2.11 o                         
   1  13   2          1.54          0.96         0.47 o                         
   2  13   2          0.02          0.26         0.50 o                         
   3  13   2          1.93          1.95         0.86 o                         
   4  13   2         34.59         28.66         2.48 o                         
   5  13   2         15.82         18.08         2.93 o                         
  -5  14   2          6.86          8.68         1.99 o                         
  -4  14   2          2.48          2.11         1.04 o                         
  -3  14   2          3.77          2.28         1.12 o                         
  -2  14   2          0.29         -0.44         0.69 o                         
  -1  14   2         24.52         25.95         1.53 o                         
   0  14   2         28.51         31.32         1.56 o                         
   1  14   2         21.37         20.74         1.50 o                         
   2  14   2         33.79         32.56         1.55 o                         
   3  14   2         33.71         31.97         3.67 o                         
   4  14   2          1.48          1.20         1.04 o                         
  -4  15   2          0.03          0.69         0.98 o                         
  -3  15   2          0.69          2.12         1.10 o                         
  -2  15   2          1.78          0.92         0.85 o                         
  -1  15   2         19.66         21.98         1.64 o                         
   0  15   2         18.51         20.47         1.98 o                         
   1  15   2          0.00          0.22         0.66 o                         
   2  15   2          0.02          0.84         0.69 o                         
   3  15   2          0.20          0.45         1.03 o                         
   4  15   2          2.51          1.76         1.17 o                         
  -4  16   2          0.01          0.28         1.11 o                         
  -3  16   2          0.04          1.11         1.04 o                         
  -2  16   2         25.75         24.74         2.30 o                         
  -1  16   2          1.67          0.71         0.83 o                         
   0  16   2          4.74          2.78         0.89 o                         
   1  16   2          1.74          2.15         0.84 o                         
   2  16   2         23.02         20.15         1.58 o                         
   3  16   2          2.27          1.79         1.22 o                         
   4  16   2          0.24          1.80         1.24 o                         
  -3  17   2          0.57         -1.27         1.57 o                         
  -2  17   2          5.38          3.88         1.32 o                         
  -1  17   2         44.66         47.45         2.50 o                         
   0  17   2          4.99          4.38         0.88 o                         
   1  17   2          0.62          0.33         0.86 o                         
   2  17   2          6.84          3.90         2.29 o                         
   3  17   2          5.17          3.95         1.37 o                         
  -3  18   2         12.75         17.92         2.62 o                         
  -2  18   2          5.88          1.80         1.19 o                         
  -1  18   2         35.76         34.45         2.23 o                         
   0  18   2          3.00          3.76         1.10 o                         
   1  18   2          4.80          2.57         1.09 o                         
   2  18   2          0.36         -1.00         1.00 o                         
   3  18   2          2.87          1.77         1.83 o                         
  -2  19   2          0.22         -0.02         1.36 o                         
  -1  19   2         17.85         16.71         1.65 o                         
   0  19   2          5.65          5.57         1.19 o                         
   1  19   2          2.32          2.19         1.43 o                         
   2  19   2          1.78         -0.43         1.24 o                         
  -1  20   2          0.20         -0.76         0.98 o                         
   0  20   2          0.04          1.06         1.26 o                         
   1  20   2         15.23         17.80         1.87 o                         
  -6   1   3        162.50        173.79         4.48 o                         
  -5   1   3          1.81          0.82         0.75 o                         
  -4   1   3         45.17         46.63         1.94 o                         
  -3   1   3        223.82        231.14         4.79 o                         
  -2   1   3         97.18         89.53         2.06 o                         
  -1   1   3      17971.72      17280.01       229.10 o                         
   0   1   3        166.12        183.45         2.04 o                         
   1   1   3        187.14        187.18         2.05 o                         
   2   1   3       1090.57       1151.32        13.59 o                         
   3   1   3        356.68        330.84         5.47 o                         
   4   1   3         67.82         69.36         2.91 o                         
   5   1   3          1.15          0.57         0.91 o                         
   6   1   3          0.36         -1.08         1.08 o                         
  -6   2   3          2.41          2.76         1.05 o                         
  -5   2   3          0.00         -0.68         0.68 o                         
  -4   2   3          8.94          8.46         1.19 o                         
  -3   2   3        711.73        703.10        11.56 o                         
  -2   2   3        262.71        282.43         5.15 o                         
  -1   2   3       1999.14       1910.95        20.67 o                         
   0   2   3        854.59        820.03         7.01 o                         
   1   2   3        198.96        214.78         2.39 o                         
   2   2   3       1209.88       1225.08        13.58 o                         
   3   2   3          1.90          1.01         0.56 o                         
   4   2   3         62.53         73.76         3.15 o                         
   5   2   3          7.23          6.91         1.33 o                         
   6   2   3          0.03         -0.23         1.05 o                         
  -6   3   3          1.41          1.70         1.07 o                         
  -5   3   3          5.43          6.66         1.08 o                         
  -4   3   3         29.88         26.24         2.38 o                         
  -3   3   3        199.74        217.52         4.18 o                         
  -2   3   3         80.50         72.39         1.65 o                         
  -1   3   3         62.74         53.89         1.11 o                         
   0   3   3        635.02        613.07         5.64 o                         
   1   3   3        140.18        147.51         1.98 o                         
   2   3   3        339.63        325.96         4.45 o                         
   3   3   3         24.14         28.85         1.62 o                         
   4   3   3        133.48        143.16         3.97 o                         
   5   3   3         33.63         30.41         2.17 o                         
   6   3   3          0.67          2.05         1.33 o                         
  -6   4   3          2.08          1.94         1.21 o                         
  -5   4   3          5.67          5.69         0.83 o                         
  -4   4   3         38.34         38.15         1.53 o                         
  -3   4   3         14.15         18.81         1.20 o                         
  -2   4   3         61.70         56.42         1.33 o                         
  -1   4   3         49.75         47.73         0.85 o                         
   0   4   3       1026.54       1022.80         9.50 o                         
   1   4   3         70.81         72.11         1.14 o                         
   2   4   3         98.92         90.83         1.80 o                         
   3   4   3          2.71          2.10         0.44 o                         
   4   4   3        181.72        179.99         4.27 o                         
   5   4   3         72.55         72.84         3.35 o                         
   6   4   3          4.14          4.85         1.54 o                         
  -6   5   3          0.46          0.68         1.32 o                         
  -5   5   3          9.53          9.14         1.68 o                         
  -4   5   3         59.93         63.15         2.12 o                         
  -3   5   3         31.57         34.59         3.71 o                         
  -2   5   3        476.52        482.01         5.81 o                         
  -1   5   3        164.49        171.28         2.25 o                         
   0   5   3        790.27        821.45         7.84 o                         
   1   5   3        190.68        173.27         2.43 o                         
   2   5   3        189.19        182.14         2.63 o                         
   3   5   3         42.63         47.94         1.90 o                         
   4   5   3          4.43          4.40         0.89 o                         
   5   5   3         12.00         17.55         2.20 o                         
   6   5   3          0.21          2.16         1.43 o                         
  -6   6   3          2.75          1.90         1.33 o                         
  -5   6   3          0.00         -0.13         1.00 o                         
  -4   6   3         12.99         12.68         1.03 o                         
  -3   6   3          0.73          0.68         0.33 o                         
  -2   6   3          1.38          1.14         0.28 o                         
  -1   6   3        183.13        176.22         2.20 o                         
   0   6   3          8.55         10.54         0.49 o                         
   1   6   3        554.92        576.20         6.62 o                         
   2   6   3         65.74         71.22         1.49 o                         
   3   6   3         85.97         89.46         2.69 o                         
   4   6   3         54.92         59.09         2.40 o                         
   5   6   3          1.93          2.20         1.20 o                         
   6   6   3         14.09         19.66         3.08 o                         
  -6   7   3          0.64          0.81         1.43 o                         
  -5   7   3         31.36         33.57         2.81 o                         
  -4   7   3          0.17          0.42         0.76 o                         
  -3   7   3         10.84         10.12         0.96 o                         
  -2   7   3         11.36         14.64         1.08 o                         
  -1   7   3         16.04         15.41         0.62 o                         
   0   7   3        687.70        714.38         7.05 o                         
   1   7   3         43.41         37.13         1.07 o                         
   2   7   3         63.83         62.42         2.09 o                         
   3   7   3        217.07        211.85         5.40 o                         
   4   7   3         12.16         10.88         1.45 o                         
   5   7   3         11.50         13.52         2.00 o                         
   6   7   3          1.14          3.01         1.58 o                         
  -6   8   3          4.76          4.28         1.66 o                         
  -5   8   3          1.20          0.74         1.14 o                         
  -4   8   3          7.26          7.22         1.94 o                         
  -3   8   3         34.23         36.36         1.71 o                         
  -2   8   3          1.40         -0.08         0.29 o                         
  -1   8   3         31.88         35.06         0.95 o                         
   0   8   3         44.23         49.40         1.14 o                         
   1   8   3          5.74          6.23         0.54 o                         
   2   8   3         33.13         33.69         1.11 o                         
   3   8   3          5.65          4.13         0.84 o                         
   4   8   3         40.91         42.92         3.00 o                         
   5   8   3          0.11          0.62         1.18 o                         
   6   8   3          3.86          3.26         1.64 o                         
  -6   9   3          0.91          2.85         1.62 o                         
  -5   9   3          1.68          0.21         1.22 o                         
  -4   9   3         16.90         15.19         1.91 o                         
  -3   9   3         56.29         56.58         2.20 o                         
  -2   9   3         27.59         24.11         1.22 o                         
  -1   9   3        165.36        155.10         2.22 o                         
   0   9   3         49.00         55.33         1.45 o                         
   1   9   3          0.02          0.56         0.28 o                         
   2   9   3          8.28          7.34         0.66 o                         
   3   9   3         37.75         31.89         1.82 o                         
   4   9   3         15.02         15.64         1.59 o                         
   5   9   3          0.08          0.05         1.18 o                         
  -6  10   3          0.85          1.85         1.58 o                         
  -5  10   3          0.10          0.28         1.18 o                         
  -4  10   3          4.11          2.87         0.86 o                         
  -3  10   3         11.42          9.91         1.11 o                         
  -2  10   3        251.91        258.12         4.56 o                         
  -1  10   3        150.67        150.15         2.44 o                         
   0  10   3        122.33        123.75         2.48 o                         
   1  10   3          0.14          0.22         0.27 o                         
   2  10   3          1.99          0.97         0.45 o                         
   3  10   3        266.78        272.38         5.29 o                         
   4  10   3         25.08         23.88         2.01 o                         
   5  10   3         12.62         14.12         2.13 o                         
  -5  11   3          5.25          4.40         1.52 o                         
  -4  11   3          7.19          5.25         1.15 o                         
  -3  11   3          1.44          1.42         0.73 o                         
  -2  11   3        118.22        113.92         2.81 o                         
  -1  11   3          3.19          3.65         0.63 o                         
   0  11   3          6.43          6.59         0.62 o                         
   1  11   3         28.46         28.74         1.16 o                         
   2  11   3          2.28          1.66         0.51 o                         
   3  11   3         31.31         32.95         2.99 o                         
   4  11   3         43.03         47.19         2.52 o                         
   5  11   3         16.45         22.63         1.84 o                         
  -5  12   3          5.25          8.41         2.25 o                         
  -4  12   3          5.94          1.85         1.05 o                         
  -3  12   3          9.54          7.70         1.13 o                         
  -2  12   3         33.47         36.59         1.95 o                         
  -1  12   3          1.30          0.86         0.66 o                         
   0  12   3         76.70         82.75         1.74 o                         
   1  12   3          5.21          4.16         0.59 o                         
   2  12   3          0.29         -0.06         0.45 o                         
   3  12   3         15.86         15.06         1.50 o                         
   4  12   3          0.57          0.44         0.87 o                         
   5  12   3          2.07          2.25         1.09 o                         
  -5  13   3          0.04          0.72         1.39 o                         
  -4  13   3          6.44          3.12         1.51 o                         
  -3  13   3         65.30         69.21         2.97 o                         
  -2  13   3         56.68         63.06         2.36 o                         
  -1  13   3        128.93        139.48         2.90 o                         
   0  13   3         38.52         37.58         1.83 o                         
   1  13   3         13.25         13.71         1.40 o                         
   2  13   3         70.85         69.38         2.03 o                         
   3  13   3          5.52          4.23         1.00 o                         
   4  13   3          2.39          0.43         0.91 o                         
   5  13   3          4.78          4.76         1.61 o                         
  -5  14   3          2.52          2.91         2.08 o                         
  -4  14   3          0.01         -0.14         0.99 o                         
  -3  14   3          6.06          4.25         1.12 o                         
  -2  14   3         26.77         26.68         1.96 o                         
  -1  14   3        104.40        100.04         2.61 o                         
   0  14   3         27.01         28.37         1.44 o                         
   1  14   3          1.06          0.37         0.61 o                         
   2  14   3         45.20         40.38         1.76 o                         
   3  14   3         18.22         14.53         1.53 o                         
   4  14   3         35.46         34.80         2.64 o                         
  -4  15   3          7.59          6.91         1.47 o                         
  -3  15   3          0.05         -0.36         0.98 o                         
  -2  15   3          6.71          6.35         1.10 o                         
  -1  15   3        220.84        243.13         5.10 o                         
   0  15   3         30.93         31.82         1.61 o                         
   1  15   3          1.58          1.13         0.81 o                         
   2  15   3         19.95         19.60         1.33 o                         
   3  15   3         12.09         14.88         1.56 o                         
   4  15   3          0.79          0.85         1.13 o                         
  -4  16   3          2.37          1.95         1.20 o                         
  -3  16   3         12.76         16.31         1.82 o                         
  -2  16   3         11.24         11.20         1.64 o                         
  -1  16   3         49.18         59.21         2.63 o                         
   0  16   3          0.96          0.03         0.61 o                         
   1  16   3          0.41          1.04         0.82 o                         
   2  16   3         19.80         18.93         2.06 o                         
   3  16   3          0.16         -0.75         0.94 o                         
  -3  17   3         10.03          6.55         2.75 o                         
  -2  17   3          4.61          3.07         1.59 o                         
  -1  17   3         45.24         48.75         2.60 o                         
   0  17   3          0.03          0.67         0.67 o                         
   1  17   3          1.20          1.71         0.88 o                         
   2  17   3         13.59         13.81         1.52 o                         
   3  17   3          6.99          4.62         1.42 o                         
  -3  18   3          0.69          0.28         1.91 o                         
  -2  18   3         11.64         12.17         1.84 o                         
  -1  18   3          1.28          0.35         0.82 o                         
   0  18   3          0.68         -0.36         0.82 o                         
   1  18   3          2.37          1.96         0.99 o                         
   2  18   3          0.14          0.59         1.61 o                         
  -2  19   3          1.17         -0.39         1.27 o                         
  -1  19   3         13.75         13.55         2.04 o                         
   0  19   3          0.12          0.47         0.89 o                         
   1  19   3          1.28          0.94         1.05 o                         
   2  19   3          0.21         -1.71         1.71 o                         
  -1  20   3          0.01          0.96         1.00 o                         
   0  20   3          5.92          5.36         1.58 o                         
   1  20   3          0.96         -2.00         2.29 o                         
  -6   0   4         52.41         48.54         2.71 o                         
  -5   0   4         33.18         34.52         2.17 o                         
  -4   0   4        201.79        198.16         5.74 o                         
  -3   0   4          1.14          0.28         0.66 o                         
  -2   0   4        184.70        187.62         4.78 o                         
  -1   0   4          7.51          7.71         0.88 o                         
   0   0   4        207.82        189.19         3.06 o                         
   1   0   4        791.20        777.36        11.71 o                         
   2   0   4        122.00        130.92         2.83 o                         
   3   0   4          1.05          0.29         0.48 o                         
   4   0   4         32.05         35.08         2.77 o                         
   5   0   4         21.21         22.29         4.66 o                         
   6   0   4          0.02          0.09         2.03 o                         
  -6   1   4         13.62         12.36         1.49 o                         
  -5   1   4          0.01         -0.65         0.65 o                         
  -4   1   4         10.14         12.05         1.29 o                         
  -3   1   4        127.82        125.52         2.73 o                         
  -2   1   4        768.93        727.01        10.19 o                         
  -1   1   4         26.95         35.93         1.24 o                         
   0   1   4          0.02         -0.13         0.13 o                         
   1   1   4        170.86        148.36         2.11 o                         
   2   1   4        704.68        738.35         7.78 o                         
   3   1   4        105.30        101.84         2.48 o                         
   4   1   4         57.21         56.92         2.92 o                         
   5   1   4          0.20         -0.78         0.78 o                         
   6   1   4          0.84          0.81         1.33 o                         
  -6   2   4         22.00         19.00         1.80 o                         
  -5   2   4          0.44          0.22         0.76 o                         
  -4   2   4         15.04         14.56         1.41 o                         
  -3   2   4          1.50          0.86         0.48 o                         
  -2   2   4         96.48         89.97         2.04 o                         
  -1   2   4        219.59        207.11         2.75 o                         
   0   2   4        958.16        971.92         8.70 o                         
   1   2   4         17.58         22.00         1.00 o                         
   2   2   4         16.13         20.08         1.47 o                         
   3   2   4         91.61         94.38         2.26 o                         
   4   2   4        202.23        201.98         4.94 o                         
   5   2   4         46.31         39.87         2.74 o                         
   6   2   4         14.44         16.27         1.97 o                         
  -6   3   4         42.59         42.79         3.72 o                         
  -5   3   4          7.22          7.43         1.13 o                         
  -4   3   4          0.00         -0.36         0.36 o                         
  -3   3   4        230.67        238.25         3.72 o                         
  -1   3   4        139.05        160.96         2.06 o                         
   0   3   4          0.63          0.61         0.20 o                         
   1   3   4         47.95         55.59         1.19 o                         
   2   3   4        315.75        299.04         3.99 o                         
   3   3   4        151.21        138.29         3.41 o                         
   4   3   4         38.04         35.60         1.61 o                         
   5   3   4          1.12          2.47         1.02 o                         
   6   3   4          6.43          9.70         1.76 o                         
  -6   4   4         20.87         21.25         2.41 o                         
  -5   4   4          3.14          3.33         0.66 o                         
  -4   4   4         17.10         17.55         1.28 o                         
  -3   4   4        173.67        154.50         5.30 o                         
  -2   4   4         61.64         62.70         1.39 o                         
  -1   4   4        186.15        181.21         2.05 o                         
   0   4   4         35.89         37.51         0.76 o                         
   1   4   4          4.85          7.39         0.64 o                         
   2   4   4         51.16         47.90         1.35 o                         
   3   4   4         39.24         39.67         1.88 o                         
   4   4   4         38.83         39.88         1.84 o                         
   5   4   4          4.25          4.10         1.08 o                         
   6   4   4         15.90         17.20         2.43 o                         
  -6   5   4          0.89         -0.25         1.23 o                         
  -5   5   4          0.27          0.11         0.72 o                         
  -4   5   4          0.04          0.43         0.57 o                         
  -3   5   4        102.03        106.69         3.24 o                         
  -2   5   4       1203.26       1158.90        16.16 o                         
  -1   5   4        241.17        266.58         3.19 o                         
   0   5   4        146.03        147.20         1.96 o                         
   1   5   4          6.60          1.86         0.28 o                         
   2   5   4         58.94         51.99         2.23 o                         
   3   5   4        244.99        241.84         4.89 o                         
   4   5   4         23.20         23.53         1.64 o                         
   5   5   4          2.48          1.25         1.18 o                         
   6   5   4          5.35          4.94         1.79 o                         
  -6   6   4          2.50          2.10         1.39 o                         
  -5   6   4          7.32          5.09         1.41 o                         
  -4   6   4          6.05          5.64         0.83 o                         
  -3   6   4          3.02          3.60         0.45 o                         
  -2   6   4        669.31        682.08         8.57 o                         
  -1   6   4        648.53        639.96         6.36 o                         
   0   6   4        659.48        741.45         7.29 o                         
   1   6   4          0.05          0.01         0.22 o                         
   2   6   4         68.65         65.95         1.41 o                         
   3   6   4       1354.55       1315.55        16.03 o                         
   4   6   4          0.66          0.22         0.69 o                         
   5   6   4          8.89          6.22         1.48 o                         
   6   6   4         12.67         18.27         2.52 o                         
  -6   7   4          0.00          0.61         1.38 o                         
  -5   7   4          0.71          0.29         1.06 o                         
  -4   7   4          1.45          2.58         0.98 o                         
  -3   7   4         36.55         37.74         1.65 o                         
  -2   7   4        136.19        146.11         2.41 o                         
  -1   7   4        216.15        220.75         2.65 o                         
   0   7   4        276.55        316.16         3.54 o                         
   1   7   4          0.94          1.05         0.29 o                         
   2   7   4         21.90         19.74         0.96 o                         
   3   7   4        189.03        190.74         3.70 o                         
   4   7   4         80.70         80.41         3.22 o                         
   5   7   4         11.64          5.50         2.11 o                         
   6   7   4          1.66          3.95         1.93 o                         
  -6   8   4          0.22         -0.43         1.37 o                         
  -5   8   4         37.39         37.70         3.08 o                         
  -4   8   4          3.90          6.33         1.50 o                         
  -3   8   4          1.33         -0.54         0.61 o                         
  -2   8   4          3.84          4.50         0.63 o                         
  -1   8   4         22.50         21.95         0.82 o                         
   0   8   4       1197.13       1212.03        11.14 o                         
   1   8   4         21.86         18.60         0.78 o                         
   2   8   4         20.25         20.78         1.28 o                         
   3   8   4        532.35        539.13         8.50 o                         
   4   8   4         11.07         13.03         1.55 o                         
   5   8   4         21.47         24.63         2.54 o                         
  -6   9   4          0.14          1.25         1.69 o                         
  -5   9   4         17.58         17.86         2.25 o                         
  -4   9   4          0.02          0.11         0.98 o                         
  -3   9   4        111.83        115.87         3.16 o                         
  -2   9   4        236.32        232.03         4.97 o                         
  -1   9   4          2.59          2.96         0.45 o                         
   0   9   4        381.85        395.65         4.72 o                         
   1   9   4          1.97          2.94         0.40 o                         
   2   9   4          0.21          0.04         0.36 o                         
   3   9   4        224.63        225.00         4.70 o                         
   4   9   4          3.70          3.11         1.07 o                         
   5   9   4         48.41         59.78         3.86 o                         
  -6  10   4          0.32         -0.98         1.66 o                         
  -5  10   4          0.43         -0.59         1.17 o                         
  -4  10   4          0.01         -0.58         0.58 o                         
  -3  10   4         32.58         36.94         2.08 o                         
  -2  10   4        180.01        172.56         4.01 o                         
  -1  10   4         76.65         85.47         1.74 o                         
   0  10   4          6.70          6.20         0.86 o                         
   1  10   4          4.43          4.76         0.68 o                         
   2  10   4          6.68          5.69         0.68 o                         
   3  10   4        274.85        273.28         5.40 o                         
   4  10   4         10.62          9.99         1.32 o                         
   5  10   4          0.67         -0.93         0.93 o                         
  -5  11   4          0.06         -0.55         1.30 o                         
  -4  11   4          1.57          1.50         1.03 o                         
  -3  11   4         28.34         27.92         2.34 o                         
  -2  11   4          0.61         -0.16         0.62 o                         
  -1  11   4         13.00         15.34         1.05 o                         
   0  11   4          0.00         -0.21         0.34 o                         
   1  11   4         16.00         14.87         0.83 o                         
   2  11   4          2.77          2.12         0.58 o                         
   3  11   4          0.64          0.00         0.67 o                         
   4  11   4          6.41          4.84         1.08 o                         
   5  11   4          1.56          1.41         1.10 o                         
  -5  12   4          1.35          0.62         1.47 o                         
  -4  12   4          8.68          8.79         1.70 o                         
  -3  12   4          6.20          5.73         1.07 o                         
  -2  12   4        107.24        118.32         3.48 o                         
  -1  12   4         25.19         26.17         1.39 o                         
   0  12   4         18.72         15.91         0.93 o                         
   1  12   4          9.00          7.71         0.75 o                         
   2  12   4          2.83          2.54         0.59 o                         
   3  12   4          9.82          8.99         1.23 o                         
   4  12   4          6.81          6.26         1.21 o                         
   5  12   4          0.78          0.10         1.09 o                         
  -5  13   4          0.65          1.90         1.57 o                         
  -4  13   4          2.03          3.45         1.05 o                         
  -3  13   4          9.34          7.26         1.18 o                         
  -2  13   4         18.45         19.29         1.64 o                         
  -1  13   4          8.26          7.90         0.94 o                         
   0  13   4          0.35          0.41         0.52 o                         
   1  13   4          6.56          8.77         0.79 o                         
   2  13   4          0.01         -0.23         0.54 o                         
   3  13   4          4.58          3.35         1.00 o                         
   4  13   4         11.48          7.98         1.35 o                         
  -5  14   4          2.01          4.22         2.37 o                         
  -4  14   4          2.19          1.97         1.69 o                         
  -3  14   4          3.99          2.31         1.09 o                         
  -2  14   4          1.88          1.60         0.80 o                         
  -1  14   4         15.18         15.87         1.24 o                         
   0  14   4          4.54          3.10         0.75 o                         
   1  14   4          0.93          1.84         0.57 o                         
   2  14   4         19.95         16.21         1.32 o                         
   3  14   4          0.92          0.29         0.75 o                         
   4  14   4          4.29          2.35         1.15 o                         
  -4  15   4          3.77          6.44         1.39 o                         
  -3  15   4          3.45          1.80         1.08 o                         
  -2  15   4         11.80         13.51         1.39 o                         
  -1  15   4          0.87          0.73         0.74 o                         
   0  15   4          1.47          1.50         0.88 o                         
   1  15   4         32.31         31.93         1.98 o                         
   2  15   4          3.63          2.63         0.74 o                         
   3  15   4          0.16          1.99         0.90 o                         
   4  15   4          0.69          0.57         1.23 o                         
  -4  16   4          1.56          1.56         1.20 o                         
  -3  16   4          0.06         -1.08         1.08 o                         
  -2  16   4          0.53          0.69         1.03 o                         
  -1  16   4          7.10          8.93         1.69 o                         
   0  16   4          5.90          7.03         0.97 o                         
   1  16   4          1.20          2.09         0.86 o                         
   2  16   4          0.00         -0.05         0.76 o                         
   3  16   4          0.13          1.46         0.99 o                         
  -3  17   4          0.04          1.03         1.33 o                         
  -2  17   4          8.58          8.40         1.48 o                         
  -1  17   4         34.24         38.52         2.18 o                         
   0  17   4          4.61          3.43         1.04 o                         
   1  17   4          0.66         -0.78         0.78 o                         
   2  17   4          0.62         -0.72         0.77 o                         
   3  17   4          2.14          1.28         1.68 o                         
  -3  18   4          1.36          0.93         1.66 o                         
  -2  18   4          2.94          3.48         1.33 o                         
  -1  18   4          0.18          1.21         0.90 o                         
   0  18   4          1.53          2.16         0.99 o                         
   1  18   4          1.07         -0.40         0.90 o                         
   2  18   4          1.79          0.50         1.18 o                         
  -2  19   4          9.41          8.29         1.66 o                         
  -1  19   4          0.96          1.98         1.02 o                         
   0  19   4          0.00         -0.87         0.87 o                         
   1  19   4          0.55         -0.19         0.98 o                         
   0  20   4          1.88          3.41         1.40 o                         
  -6   1   5          0.76          0.56         0.90 o                         
  -5   1   5          2.81          4.04         0.79 o                         
  -4   1   5         27.69         30.59         1.54 o                         
  -3   1   5         14.11         13.12         1.02 o                         
  -2   1   5         75.11         81.23         3.84 o                         
  -1   1   5         43.12         43.51         1.04 o                         
   0   1   5          0.80          0.38         0.16 o                         
   1   1   5       2216.08       2307.58        18.61 o                         
   2   1   5         64.04         64.17         1.37 o                         
   3   1   5         21.62         23.76         1.14 o                         
   4   1   5        122.02         94.39         3.96 o                         
   5   1   5          9.33         11.96         1.75 o                         
   6   1   5         20.61         26.99         2.64 o                         
  -6   2   5          1.41         -0.19         0.91 o                         
  -5   2   5          5.80          4.70         1.02 o                         
  -4   2   5         76.29         78.29         3.98 o                         
  -3   2   5         16.11         17.09         1.19 o                         
  -2   2   5        263.61        256.24         3.56 o                         
  -1   2   5        264.60        287.18         4.18 o                         
   0   2   5         61.04         60.42         1.04 o                         
   1   2   5       1081.66       1099.86        10.04 o                         
   2   2   5         68.36         62.70         1.35 o                         
   3   2   5          0.91         -0.07         0.40 o                         
   4   2   5         25.75         20.42         1.46 o                         
   5   2   5          3.04          1.15         0.98 o                         
   6   2   5          7.38          9.16         1.77 o                         
  -6   3   5          0.02         -0.26         1.00 o                         
  -5   3   5         14.20         14.53         1.45 o                         
  -4   3   5          0.36          0.71         0.45 o                         
  -3   3   5          5.48          6.26         0.72 o                         
  -2   3   5       2394.25       2364.68        25.95 o                         
  -1   3   5         50.46         43.11         1.08 o                         
   0   3   5        128.68        139.50         1.74 o                         
   1   3   5        650.99        652.30         6.11 o                         
   2   3   5          4.01          1.49         0.34 o                         
   3   3   5        223.29        222.51         4.14 o                         
   4   3   5         11.39         11.84         1.19 o                         
   5   3   5          0.14         -0.57         0.89 o                         
   6   3   5          3.70          4.38         1.53 o                         
  -6   4   5         10.91         11.87         2.10 o                         
  -5   4   5          0.14         -0.34         0.51 o                         
  -4   4   5          8.37          7.42         0.84 o                         
  -3   4   5         37.07         40.98         1.80 o                         
  -2   4   5       2390.26       2322.72        24.22 o                         
  -1   4   5         29.43         31.39         0.84 o                         
   0   4   5        182.60        195.80         2.34 o                         
   1   4   5          0.98          0.94         0.26 o                         
   2   4   5        232.42        226.70         2.99 o                         
   3   4   5        564.99        548.33         9.24 o                         
   4   4   5         16.10         13.28         1.25 o                         
   5   4   5         10.65         11.80         1.53 o                         
   6   4   5          0.10         -0.37         1.25 o                         
  -6   5   5          6.02          2.73         2.03 o                         
  -5   5   5          9.89          8.74         1.19 o                         
  -4   5   5          2.96          4.04         0.76 o                         
  -3   5   5         96.88         94.29         2.89 o                         
  -2   5   5        600.40        586.36         6.25 o                         
  -1   5   5        207.10        238.67         2.87 o                         
   0   5   5        233.92        247.42         3.41 o                         
   1   5   5          9.12          8.96         0.53 o                         
   2   5   5          2.62          4.27         0.52 o                         
   3   5   5        407.82        416.11         6.36 o                         
   4   5   5         23.08         18.24         1.50 o                         
   5   5   5          4.39          0.92         1.26 o                         
   6   5   5          0.30          0.10         1.38 o                         
  -6   6   5          2.18          0.77         1.06 o                         
  -5   6   5          9.61          6.27         1.24 o                         
  -4   6   5          3.78          4.94         0.93 o                         
  -3   6   5         16.29         22.42         1.02 o                         
  -2   6   5         87.85         76.48         1.88 o                         
  -1   6   5         76.88         76.53         1.33 o                         
   0   6   5        125.30        125.38         1.80 o                         
   1   6   5          9.64         10.27         0.61 o                         
   2   6   5         46.88         43.62         1.26 o                         
   3   6   5        335.15        334.03         5.48 o                         
   4   6   5          9.46         10.14         2.09 o                         
   5   6   5         21.62         19.00         2.32 o                         
  -6   7   5          3.05          2.38         1.33 o                         
  -5   7   5         45.77         49.43         2.81 o                         
  -4   7   5         12.70         16.45         1.70 o                         
  -3   7   5        294.19        301.32         4.68 o                         
  -2   7   5         69.46         67.89         1.78 o                         
  -1   7   5         19.74         26.04         0.92 o                         
   0   7   5        128.73        149.66         2.07 o                         
   1   7   5        323.18        308.15         3.61 o                         
   2   7   5        138.44        142.15         2.60 o                         
   3   7   5          3.32          2.17         0.73 o                         
   4   7   5         58.97         66.09         3.19 o                         
   5   7   5          0.15          0.43         1.36 o                         
  -6   8   5          0.10         -1.01         1.21 o                         
  -5   8   5          0.75          0.26         0.99 o                         
  -4   8   5          0.26          0.02         0.90 o                         
  -3   8   5          0.41          0.86         0.63 o                         
  -2   8   5          2.39          2.49         0.50 o                         
  -1   8   5         41.82         43.04         1.27 o                         
   0   8   5         20.90         28.08         1.06 o                         
   1   8   5         15.38         15.88         1.22 o                         
   2   8   5         57.01         55.93         1.88 o                         
   3   8   5         15.38         15.50         1.51 o                         
   4   8   5          0.03         -0.20         1.36 o                         
   5   8   5          1.88         -0.19         0.77 o                         
  -6   9   5          1.59          1.22         1.79 o                         
  -5   9   5          8.37          6.76         2.07 o                         
  -4   9   5          0.00          0.76         0.97 o                         
  -3   9   5          0.22          0.07         0.95 o                         
  -2   9   5          8.10          9.66         0.90 o                         
  -1   9   5         47.89         48.29         1.47 o                         
   0   9   5          3.04          1.26         0.37 o                         
   1   9   5         34.11         31.71         1.11 o                         
   2   9   5          1.61          1.03         0.46 o                         
   3   9   5         25.47         24.29         1.70 o                         
   4   9   5          2.65          1.97         0.95 o                         
   5   9   5         21.88         31.90         2.28 o                         
  -5  10   5          7.15          4.42         1.87 o                         
  -4  10   5          5.29          4.80         0.85 o                         
  -3  10   5         66.85         71.52         3.39 o                         
  -2  10   5        125.94        130.44         3.20 o                         
  -1  10   5         31.14         34.21         1.44 o                         
   0  10   5         34.32         43.20         1.44 o                         
   1  10   5          0.02         -0.32         0.32 o                         
   2  10   5          1.61          0.37         0.48 o                         
   3  10   5         27.04         27.28         1.62 o                         
   4  10   5          0.03          0.14         0.83 o                         
   5  10   5          0.83          1.13         1.10 o                         
  -5  11   5          2.38          2.20         1.92 o                         
  -4  11   5          7.74          7.73         1.17 o                         
  -3  11   5          5.86          4.12         0.95 o                         
  -2  11   5        305.83        305.21         6.66 o                         
  -1  11   5         60.48         64.70         1.94 o                         
   0  11   5          5.33          7.31         0.66 o                         
   1  11   5         30.43         29.79         1.19 o                         
   2  11   5          0.21          0.50         0.51 o                         
   3  11   5        109.58        109.39         2.93 o                         
   4  11   5         12.08          9.49         1.82 o                         
   5  11   5          1.00          1.67         1.21 o                         
  -5  12   5          1.40         -0.53         1.81 o                         
  -4  12   5          1.02          1.42         0.98 o                         
  -3  12   5         20.32         21.55         2.06 o                         
  -2  12   5        128.20        133.17         3.15 o                         
  -1  12   5         71.25         79.75         2.22 o                         
   0  12   5          0.19          0.15         0.41 o                         
   1  12   5          2.04          2.76         0.57 o                         
   2  12   5        146.36        132.15         2.81 o                         
   3  12   5         42.03         36.08         1.90 o                         
   4  12   5          2.94          3.05         1.07 o                         
  -5  13   5          2.41          0.57         2.05 o                         
  -4  13   5          0.60         -0.32         1.54 o                         
  -3  13   5          0.00          0.00         0.84 o                         
  -2  13   5         32.88         37.61         1.96 o                         
  -1  13   5         19.95         25.30         1.43 o                         
   0  13   5          1.75          0.88         0.53 o                         
   1  13   5         48.06         46.25         1.60 o                         
   2  13   5          0.52          0.38         0.60 o                         
   3  13   5          2.63          1.51         0.78 o                         
   4  13   5         16.25         23.63         1.97 o                         
  -4  14   5          8.28         10.19         1.86 o                         
  -3  14   5          4.11          3.52         1.10 o                         
  -2  14   5          0.19          0.78         0.82 o                         
  -1  14   5         20.34         21.55         1.66 o                         
   0  14   5          2.00          2.08         0.63 o                         
   1  14   5         41.19         38.04         1.72 o                         
   2  14   5          0.18          0.66         0.62 o                         
   3  14   5          2.38          1.73         0.86 o                         
   4  14   5          0.99          2.59         1.10 o                         
  -4  15   5          6.81          5.69         1.46 o                         
  -3  15   5          0.06         -0.04         0.96 o                         
  -2  15   5          5.33          4.68         1.19 o                         
  -1  15   5          1.11          0.37         0.73 o                         
   0  15   5          0.80          2.08         0.68 o                         
   1  15   5         36.48         30.41         1.97 o                         
   2  15   5         32.01         31.48         2.07 o                         
   3  15   5          0.08         -0.76         0.76 o                         
  -4  16   5          6.64          6.69         1.58 o                         
  -3  16   5          2.64          1.19         1.13 o                         
  -2  16   5          4.35          3.57         2.26 o                         
  -1  16   5          1.74          1.67         0.84 o                         
   0  16   5          0.24          0.11         0.60 o                         
   1  16   5         27.63         24.51         1.80 o                         
   2  16   5          0.37         -0.36         0.74 o                         
   3  16   5          1.01          0.99         0.95 o                         
  -3  17   5          4.79          3.36         1.58 o                         
  -2  17   5          1.04         -0.65         1.11 o                         
  -1  17   5          1.55          2.19         1.26 o                         
   0  17   5          4.25          4.64         1.16 o                         
   1  17   5         16.71         19.61         1.70 o                         
   2  17   5          5.74          3.80         1.55 o                         
   3  17   5          0.39          1.12         2.57 o                         
  -2  18   5         19.25         18.90         3.19 o                         
  -1  18   5          6.19          7.32         1.20 o                         
   0  18   5          3.83          1.53         1.01 o                         
   1  18   5          0.44         -0.27         1.20 o                         
   2  18   5          0.10          1.23         1.28 o                         
  -2  19   5         24.17         23.78         2.31 o                         
  -1  19   5          0.99          1.01         1.01 o                         
   0  19   5          5.52          2.39         1.45 o                         
   1  19   5          0.00         -0.92         0.92 o                         
  -6   0   6          0.25          0.03         1.42 o                         
  -5   0   6         24.55         24.98         2.34 o                         
  -4   0   6        186.92        192.42         7.33 o                         
  -3   0   6         76.64         76.15         5.61 o                         
  -2   0   6        940.56        993.64        18.54 o                         
  -1   0   6        217.79        217.03         4.24 o                         
   0   0   6         45.50         36.67         2.01 o                         
   1   0   6       1240.70       1290.74        15.99 o                         
   2   0   6          3.45          2.53         0.88 o                         
   3   0   6          8.13          7.25         1.45 o                         
   4   0   6         48.85         45.73         6.53 o                         
   5   0   6          9.84         10.01         2.84 o                         
   6   0   6          3.51          3.94         2.14 o                         
  -6   1   6          0.42          0.83         1.08 o                         
  -5   1   6          6.03          6.13         1.32 o                         
  -4   1   6        101.22         95.21         2.75 o                         
  -3   1   6          0.51          0.28         0.49 o                         
  -2   1   6         56.08         56.57         1.23 o                         
  -1   1   6          3.63          2.53         0.36 o                         
   0   1   6        191.42        184.35         2.28 o                         
   1   1   6        384.91        393.60         3.80 o                         
   2   1   6         19.78         18.87         0.67 o                         
   3   1   6          2.13          2.29         0.52 o                         
   4   1   6         11.80         10.46         1.52 o                         
   5   1   6          0.01          0.54         1.07 o                         
   6   1   6          3.33          0.95         1.43 o                         
  -6   2   6          0.52         -0.73         1.14 o                         
  -5   2   6          2.78          2.47         0.67 o                         
  -4   2   6         27.63         24.84         1.62 o                         
  -3   2   6         27.77         33.09         2.68 o                         
  -2   2   6        110.97        120.05         1.74 o                         
  -1   2   6         39.02         35.17         1.13 o                         
   0   2   6        179.81        177.84         2.14 o                         
   1   2   6         65.10         65.63         1.29 o                         
   2   2   6         94.28         97.44         1.63 o                         
   3   2   6          7.90          6.65         0.67 o                         
   4   2   6         25.14         24.22         1.56 o                         
   5   2   6          0.49          0.22         1.06 o                         
   6   2   6         12.22         12.71         3.35 o                         
  -6   3   6          2.61          0.20         1.43 o                         
  -5   3   6          1.71          0.72         0.60 o                         
  -4   3   6         20.40         20.63         1.24 o                         
  -3   3   6         64.58         63.38         2.13 o                         
  -2   3   6        445.79        448.11         5.66 o                         
  -1   3   6        723.77        772.96         7.88 o                         
   0   3   6         19.93         20.17         0.69 o                         
   1   3   6          0.03          0.04         0.22 o                         
   2   3   6         17.77         19.98         1.12 o                         
   3   3   6         22.67         22.82         1.16 o                         
   4   3   6         58.87         59.69         3.16 o                         
   5   3   6          0.44          1.21         0.98 o                         
  -6   4   6          0.71          0.88         1.45 o                         
  -5   4   6          0.97          2.10         0.84 o                         
  -4   4   6         17.56         17.65         1.82 o                         
  -3   4   6         19.70         18.84         1.36 o                         
  -2   4   6         16.53         17.46         0.68 o                         
  -1   4   6        269.57        311.26         3.63 o                         
   0   4   6        193.65        181.34         2.57 o                         
   1   4   6        155.11        151.98         2.01 o                         
   2   4   6        282.55        264.78         3.75 o                         
   3   4   6        132.27        138.91         2.72 o                         
   4   4   6        142.73        129.65         4.22 o                         
   5   4   6          1.21          1.46         1.05 o                         
  -6   5   6          0.01         -0.94         1.43 o                         
  -5   5   6          4.28          2.08         1.14 o                         
  -4   5   6          0.77          0.97         0.73 o                         
  -3   5   6          6.87          6.70         0.86 o                         
  -2   5   6         43.49         49.44         1.49 o                         
  -1   5   6         44.40         48.94         1.79 o                         
   0   5   6          0.23          0.15         0.22 o                         
   1   5   6         27.33         23.31         0.86 o                         
   2   5   6        154.52        144.24         2.62 o                         
   3   5   6        221.71        233.73         3.97 o                         
   4   5   6          0.50          0.20         0.78 o                         
   5   5   6          0.02         -0.94         1.06 o                         
  -6   6   6          0.21         -0.59         1.03 o                         
  -5   6   6          2.81          1.51         1.17 o                         
  -4   6   6          4.68          3.57         1.07 o                         
  -3   6   6         13.38         11.80         0.93 o                         
  -2   6   6          0.88          0.30         0.30 o                         
  -1   6   6          8.69          9.26         0.52 o                         
   0   6   6         56.48         52.24         1.18 o                         
   1   6   6         68.25         55.72         1.34 o                         
   2   6   6        238.94        235.88         3.51 o                         
   3   6   6         25.64         25.56         1.37 o                         
   4   6   6          1.43          0.36         0.78 o                         
   5   6   6          5.69          7.37         1.76 o                         
  -6   7   6          2.56          2.84         1.32 o                         
  -5   7   6          3.28          3.12         1.31 o                         
  -4   7   6          9.26         10.77         1.72 o                         
  -3   7   6         37.09         43.49         1.74 o                         
  -2   7   6         66.31         67.89         2.04 o                         
  -1   7   6         77.32         77.85         1.56 o                         
   0   7   6         12.13         10.09         0.74 o                         
   1   7   6          2.43          2.76         0.40 o                         
   2   7   6        243.20        226.54         3.45 o                         
   3   7   6         28.48         28.39         1.48 o                         
   4   7   6         16.29         18.28         1.63 o                         
   5   7   6          0.81         -0.08         0.89 o                         
  -6   8   6          0.02         -0.32         1.22 o                         
  -5   8   6          0.10         -0.38         1.05 o                         
  -4   8   6          8.92          8.73         1.68 o                         
  -3   8   6         48.54         41.99         2.00 o                         
  -2   8   6         18.43         21.20         1.25 o                         
  -1   8   6         11.50         12.48         0.74 o                         
   0   8   6         11.01         10.74         0.84 o                         
   1   8   6         83.64         85.17         1.92 o                         
   2   8   6        247.31        247.78         3.73 o                         
   3   8   6         62.18         60.67         2.23 o                         
   4   8   6          0.09         -0.19         0.83 o                         
   5   8   6          8.61         10.00         1.50 o                         
  -6   9   6          0.99          0.77         1.50 o                         
  -5   9   6          2.58          1.86         1.34 o                         
  -4   9   6          4.90          1.40         1.17 o                         
  -3   9   6        288.92        299.50         5.92 o                         
  -2   9   6         88.53         89.68         2.67 o                         
  -1   9   6          2.08          1.22         0.47 o                         
   0   9   6          2.20          1.00         0.31 o                         
   1   9   6          3.24          2.51         0.45 o                         
   2   9   6        841.83        825.32         9.51 o                         
   3   9   6         20.29         17.99         1.31 o                         
   4   9   6         10.51          9.36         1.63 o                         
   5   9   6          0.42         -0.82         1.03 o                         
  -5  10   6          2.14          2.95         1.51 o                         
  -4  10   6          2.20          1.14         0.67 o                         
  -3  10   6         31.53         31.91         3.14 o                         
  -2  10   6          0.93          0.34         0.68 o                         
  -1  10   6         27.38         22.44         1.11 o                         
   0  10   6         12.34         14.69         0.95 o                         
   1  10   6         15.31         17.80         0.96 o                         
   2  10   6         30.38         31.10         1.47 o                         
   3  10   6         89.82         91.74         2.76 o                         
   4  10   6         11.89         13.42         1.66 o                         
   5  10   6         15.22         18.18         2.07 o                         
  -5  11   6          0.13          1.04         1.50 o                         
  -4  11   6          1.46          1.20         0.88 o                         
  -3  11   6          1.94          0.52         0.82 o                         
  -2  11   6         23.21         24.78         1.72 o                         
  -1  11   6        171.86        163.20         3.33 o                         
   0  11   6         43.20         42.40         1.58 o                         
   1  11   6          3.38          1.55         0.53 o                         
   2  11   6         24.02         23.77         1.39 o                         
   3  11   6          3.79          2.99         0.86 o                         
   4  11   6          9.51         11.32         1.47 o                         
  -5  12   6          1.02          1.06         1.69 o                         
  -4  12   6         12.33         10.61         1.57 o                         
  -3  12   6          1.68          0.18         0.95 o                         
  -2  12   6          2.94          1.21         0.82 o                         
  -1  12   6          4.04          2.50         0.68 o                         
   0  12   6         74.93         75.64         1.85 o                         
   1  12   6          0.25          0.65         0.49 o                         
   2  12   6          1.20         -0.06         0.57 o                         
   3  12   6          0.74          0.37         0.73 o                         
   4  12   6         42.67         49.29         2.75 o                         
  -5  13   6          0.15          1.02         1.71 o                         
  -4  13   6          6.02          4.95         1.39 o                         
  -3  13   6          4.05          3.36         1.09 o                         
  -2  13   6         30.02         27.10         1.73 o                         
  -1  13   6         12.95         14.36         1.15 o                         
   0  13   6          3.92          1.74         0.60 o                         
   1  13   6          7.09          7.39         0.80 o                         
   2  13   6         11.65          9.86         1.01 o                         
   3  13   6          7.80          6.18         1.04 o                         
   4  13   6          0.29          0.40         1.00 o                         
  -4  14   6         10.77         10.59         1.73 o                         
  -3  14   6          3.72          3.97         1.21 o                         
  -2  14   6         16.58         15.43         1.46 o                         
  -1  14   6          0.73          1.24         0.68 o                         
   0  14   6          1.32          1.36         0.63 o                         
   1  14   6         27.27         29.58         1.60 o                         
   2  14   6          5.14          2.95         0.82 o                         
   3  14   6          2.26          3.12         0.95 o                         
   4  14   6          6.99          6.76         1.48 o                         
  -4  15   6          0.00         -0.31         1.20 o                         
  -3  15   6          6.98          5.58         1.43 o                         
  -2  15   6          0.09          0.73         0.92 o                         
  -1  15   6          0.04         -0.44         0.69 o                         
   0  15   6          0.04         -0.54         0.54 o                         
   1  15   6          0.02         -0.33         0.75 o                         
   2  15   6          1.34         -0.68         0.68 o                         
   3  15   6          1.99          2.77         1.03 o                         
  -3  16   6          0.97          1.04         1.20 o                         
  -2  16   6         22.69         21.59         2.19 o                         
  -1  16   6          1.30          2.63         0.92 o                         
   0  16   6          0.00         -0.79         0.79 o                         
   1  16   6         10.62          5.91         1.25 o                         
   2  16   6          1.53          2.01         0.92 o                         
   3  16   6          0.23          0.04         0.97 o                         
  -3  17   6          9.86          9.35         2.19 o                         
  -2  17   6         20.19         28.59         3.02 o                         
  -1  17   6          1.14          1.72         0.92 o                         
   0  17   6          2.36          1.86         0.98 o                         
   1  17   6          8.83          8.02         1.40 o                         
   2  17   6          1.12          0.39         1.34 o                         
  -2  18   6          0.02          1.76         1.38 o                         
  -1  18   6          2.19          1.05         0.92 o                         
   0  18   6          0.73          2.32         1.10 o                         
   1  18   6          0.00         -0.14         0.97 o                         
  -1  19   6          2.08          3.29         1.32 o                         
   0  19   6          0.02          0.75         1.08 o                         
  -6   1   7          0.10          0.55         0.81 o                         
  -5   1   7          5.54          4.51         1.59 o                         
  -4   1   7          2.89          2.12         0.92 o                         
  -3   1   7          2.92          1.85         1.24 o                         
  -2   1   7         33.66         28.76         1.09 o                         
  -1   1   7        168.97        172.89         2.49 o                         
   0   1   7          0.86          0.74         0.24 o                         
   1   1   7         33.51         37.09         1.03 o                         
   2   1   7         39.09         37.93         1.03 o                         
   3   1   7          5.77          4.15         0.87 o                         
   4   1   7         24.54         23.90         2.01 o                         
   5   1   7          2.70          1.04         1.10 o                         
  -6   2   7          0.51          0.40         0.98 o                         
  -5   2   7          4.46          2.44         1.07 o                         
  -4   2   7          1.26          0.47         0.73 o                         
  -3   2   7         30.94         34.15         2.02 o                         
  -2   2   7         59.17         79.21         1.72 o                         
  -1   2   7         24.02         22.36         0.98 o                         
   0   2   7          1.70          2.44         0.31 o                         
   1   2   7         45.38         50.72         1.15 o                         
   2   2   7         22.34         20.36         1.04 o                         
   3   2   7        118.49         90.30         2.08 o                         
   4   2   7          1.09          0.73         0.73 o                         
   5   2   7          2.23          3.14         1.24 o                         
  -6   3   7          0.17          0.62         1.46 o                         
  -5   3   7          3.99          2.34         1.07 o                         
  -4   3   7          3.25          3.67         0.98 o                         
  -3   3   7          1.27          0.58         0.58 o                         
  -2   3   7          3.80          2.80         0.49 o                         
  -1   3   7         43.50         56.65         1.86 o                         
   0   3   7        198.14        199.31         2.62 o                         
   1   3   7         40.45         46.05         1.23 o                         
   2   3   7        212.83        205.54         2.87 o                         
   3   3   7         25.05         19.60         1.17 o                         
   4   3   7         10.73         10.73         1.18 o                         
   5   3   7         18.57         21.51         1.92 o                         
  -6   4   7          0.35         -0.31         1.16 o                         
  -5   4   7          1.28          1.15         1.01 o                         
  -4   4   7         57.70         64.46         3.03 o                         
  -3   4   7          2.71          3.94         0.99 o                         
  -2   4   7         26.64         29.98         1.51 o                         
  -1   4   7          8.10          9.08         0.61 o                         
   0   4   7        186.96        185.70         2.28 o                         
   1   4   7        101.94         92.18         1.53 o                         
   2   4   7        277.21        271.55         3.82 o                         
   3   4   7         16.12         13.05         1.03 o                         
   4   4   7          8.30          5.97         1.09 o                         
   5   4   7         18.47         23.70         2.14 o                         
  -6   5   7         13.10         10.91         1.62 o                         
  -5   5   7          0.85          1.22         1.13 o                         
  -4   5   7         39.68         36.25         2.45 o                         
  -3   5   7         64.43         67.19         1.84 o                         
  -2   5   7          1.78          1.19         0.69 o                         
  -1   5   7        203.50        228.66         2.84 o                         
   0   5   7        527.39        534.54         5.13 o                         
   1   5   7          3.46          1.43         0.32 o                         
   2   5   7         73.23         71.84         1.83 o                         
   3   5   7         66.82         70.04         2.13 o                         
   4   5   7          0.48          0.16         0.68 o                         
   5   5   7         75.55         96.93         5.80 o                         
  -6   6   7          0.95          2.50         1.22 o                         
  -5   6   7          0.53          0.72         1.14 o                         
  -4   6   7          4.00          2.58         1.01 o                         
  -3   6   7        361.47        337.28         5.55 o                         
  -2   6   7          8.65          6.68         0.89 o                         
  -1   6   7        138.57        147.49         2.15 o                         
   0   6   7          3.12          1.47         0.31 o                         
   1   6   7          6.15          6.74         0.57 o                         
   2   6   7        411.72        404.45         5.10 o                         
   3   6   7         12.53         11.53         0.99 o                         
   4   6   7         17.89         19.04         1.46 o                         
   5   6   7          0.76          1.51         1.01 o                         
  -6   7   7          2.70          3.60         1.70 o                         
  -5   7   7          3.79          3.95         1.46 o                         
  -4   7   7         76.56         76.18         4.05 o                         
  -3   7   7        519.60        527.66         8.84 o                         
  -2   7   7          1.29          1.04         0.48 o                         
  -1   7   7         87.85         96.34         1.92 o                         
   0   7   7          1.14          0.89         0.28 o                         
   1   7   7         25.76         28.24         1.69 o                         
   2   7   7       1575.63       1565.50        15.83 o                         
   3   7   7         14.62         16.99         1.36 o                         
   4   7   7          2.69          2.76         0.95 o                         
   5   7   7          7.53          8.62         1.60 o                         
  -6   8   7          0.41         -0.33         1.39 o                         
  -5   8   7          0.25          0.06         1.21 o                         
  -4   8   7          0.13          0.10         1.30 o                         
  -3   8   7         41.56         49.45         2.76 o                         
  -2   8   7         22.15         20.95         1.66 o                         
  -1   8   7          3.62          4.21         0.55 o                         
   0   8   7          0.60          0.91         0.33 o                         
   1   8   7         18.21         17.51         0.85 o                         
   2   8   7         55.33         55.84         1.73 o                         
   3   8   7         14.21         13.58         1.13 o                         
   4   8   7          6.38          5.95         1.18 o                         
   5   8   7          0.57          0.22         1.08 o                         
  -5   9   7          0.12          1.74         1.44 o                         
  -4   9   7          5.90          7.59         1.82 o                         
  -3   9   7        113.66        122.43         4.41 o                         
  -2   9   7          0.00         -0.56         0.56 o                         
  -1   9   7        114.61        125.41         2.36 o                         
   0   9   7         12.35         10.46         0.69 o                         
   1   9   7         14.89         12.94         0.81 o                         
   2   9   7        240.17        230.58         3.70 o                         
   3   9   7         47.65         48.97         2.19 o                         
   4   9   7          6.24          4.98         1.22 o                         
   5   9   7         13.36         14.23         1.87 o                         
  -5  10   7          0.08          0.60         1.31 o                         
  -4  10   7         13.03         10.19         2.06 o                         
  -3  10   7         11.06         10.19         1.85 o                         
  -2  10   7          5.66          4.51         1.04 o                         
  -1  10   7         34.69         42.19         1.49 o                         
   0  10   7         10.24          8.48         0.66 o                         
   1  10   7          8.70          8.28         0.87 o                         
   2  10   7          7.52          5.77         0.81 o                         
   3  10   7         27.20         32.59         2.14 o                         
   4  10   7          4.57          4.43         1.24 o                         
  -5  11   7          3.74          2.29         1.55 o                         
  -4  11   7          3.79          1.15         0.90 o                         
  -3  11   7          0.03          0.16         0.86 o                         
  -2  11   7          4.42          4.67         1.20 o                         
  -1  11   7         16.66         17.06         1.15 o                         
   0  11   7         50.59         43.83         1.55 o                         
   1  11   7          0.04         -0.43         0.43 o                         
   2  11   7         10.82         13.71         1.32 o                         
   3  11   7          1.59          1.12         0.77 o                         
   4  11   7          0.51          0.63         0.95 o                         
  -5  12   7          0.01          0.00         1.50 o                         
  -4  12   7         12.21         13.04         1.75 o                         
  -3  12   7          0.09         -0.13         0.89 o                         
  -2  12   7          2.14          1.14         0.82 o                         
  -1  12   7          4.16          3.67         0.87 o                         
   0  12   7         11.78          8.90         0.79 o                         
   1  12   7          1.46          0.76         0.55 o                         
   2  12   7          6.77          4.71         1.53 o                         
   3  12   7          4.83          2.60         1.21 o                         
   4  12   7         11.74         13.66         1.66 o                         
  -4  13   7          0.69          0.94         1.09 o                         
  -3  13   7          1.06          1.07         1.05 o                         
  -2  13   7          9.80         11.06         1.36 o                         
  -1  13   7          0.14         -0.62         0.62 o                         
   0  13   7          0.70         -0.50         0.50 o                         
   1  13   7          0.01         -0.09         0.52 o                         
   2  13   7          0.78          1.07         0.67 o                         
   3  13   7          0.66          0.63         0.83 o                         
   4  13   7          1.12          1.42         1.09 o                         
  -4  14   7          0.01         -0.06         1.09 o                         
  -3  14   7          4.37          3.90         1.43 o                         
  -2  14   7          2.79          3.00         1.28 o                         
  -1  14   7          1.92          2.01         0.90 o                         
   0  14   7         23.55         21.78         1.75 o                         
   1  14   7          2.16          0.76         0.63 o                         
   2  14   7          0.16          0.05         0.66 o                         
   3  14   7          6.10          5.22         1.11 o                         
  -4  15   7          1.79          2.19         1.30 o                         
  -3  15   7          0.04          0.56         1.17 o                         
  -2  15   7          5.66          8.13         1.41 o                         
  -1  15   7         11.77         11.34         1.36 o                         
   0  15   7          3.64          3.61         1.03 o                         
   1  15   7         21.77         18.49         1.59 o                         
   2  15   7          0.01         -0.15         0.73 o                         
   3  15   7          3.58          2.32         1.09 o                         
  -3  16   7          1.15          3.59         1.51 o                         
  -2  16   7          4.94          4.44         1.89 o                         
  -1  16   7         10.78         12.06         1.41 o                         
   0  16   7          0.00          0.27         0.87 o                         
   1  16   7          1.63         -0.63         1.00 o                         
   2  16   7          3.55          3.49         1.02 o                         
  -3  17   7          0.05          0.00         1.44 o                         
  -2  17   7          0.42          2.26         1.38 o                         
  -1  17   7          3.67          4.10         1.70 o                         
   0  17   7          0.19          0.38         0.96 o                         
   1  17   7          3.69          0.99         0.95 o                         
   2  17   7          1.54          4.05         1.38 o                         
  -2  18   7          3.58          3.99         2.16 o                         
  -1  18   7          1.13          2.80         1.07 o                         
   0  18   7          2.89          1.09         1.15 o                         
   1  18   7          0.21         -0.50         0.96 o                         
  -6   0   8          0.15          0.60         1.39 o                         
  -5   0   8          9.26         10.62         2.38 o                         
  -4   0   8          1.02          1.44         1.39 o                         
  -3   0   8         47.45         35.58        11.09 o                         
  -2   0   8        103.61        121.45         3.87 o                         
  -1   0   8         23.97         30.49         1.65 o                         
   0   0   8         60.73         60.21         1.73 o                         
   1   0   8          1.71          1.41         0.46 o                         
   2   0   8         49.81         51.11         1.86 o                         
   3   0   8        282.62        221.40         5.34 o                         
   4   0   8         43.78         48.21         3.25 o                         
   5   0   8          0.00          0.37         1.51 o                         
  -6   1   8          0.21          0.27         1.02 o                         
  -5   1   8          7.54          6.64         2.56 o                         
  -4   1   8          0.01          0.21         0.83 o                         
  -3   1   8          5.66          6.68         1.28 o                         
  -2   1   8        115.97        128.31         2.30 o                         
  -1   1   8         31.27         33.34         1.38 o                         
   0   1   8         72.21         79.49         1.33 o                         
   1   1   8         69.92         69.30         1.44 o                         
   2   1   8         10.23          9.10         0.80 o                         
   3   1   8         43.72         37.14         1.83 o                         
   4   1   8          1.48          2.67         0.89 o                         
   5   1   8          0.84          0.53         1.14 o                         
  -6   2   8          1.51          1.27         1.12 o                         
  -5   2   8         14.95         13.57         1.85 o                         
  -4   2   8          2.11          1.08         0.95 o                         
  -3   2   8         69.08         72.37         5.07 o                         
  -2   2   8         45.07         49.85         1.56 o                         
  -1   2   8          6.86          4.59         0.51 o                         
   0   2   8        598.95        607.99         6.10 o                         
   1   2   8         14.32         13.13         0.93 o                         
   2   2   8         14.96         15.85         0.80 o                         
   3   2   8         26.41         17.24         1.11 o                         
   4   2   8          0.07          0.75         0.73 o                         
   5   2   8         12.32         12.42         1.75 o                         
  -6   3   8          2.13          0.29         1.51 o                         
  -5   3   8         16.56         21.47         2.23 o                         
  -4   3   8          0.45          1.15         0.98 o                         
  -3   3   8        105.74        101.81         3.88 o                         
  -2   3   8         33.61         32.04         1.48 o                         
  -1   3   8          0.02          0.50         0.31 o                         
   0   3   8        365.26        339.43         3.67 o                         
   1   3   8        284.20        278.71         3.59 o                         
   2   3   8         22.96         23.09         0.86 o                         
   3   3   8         82.35         78.13         3.03 o                         
   4   3   8          1.17          2.26         0.83 o                         
   5   3   8          6.70         12.23         1.79 o                         
  -6   4   8          2.95          2.98         1.27 o                         
  -5   4   8          1.12          0.93         1.09 o                         
  -4   4   8          4.54          3.20         1.17 o                         
  -3   4   8        179.53        169.51         3.25 o                         
  -2   4   8         30.70         31.36         2.63 o                         
  -1   4   8          6.45          6.88         0.63 o                         
   0   4   8          4.18          4.36         0.42 o                         
   1   4   8          7.93          7.80         0.61 o                         
   2   4   8         58.73         64.14         1.87 o                         
   3   4   8         13.14         10.48         0.96 o                         
   4   4   8          1.96         -0.29         0.74 o                         
   5   4   8          8.27          4.68         1.54 o                         
  -6   5   8          0.68         -0.65         1.67 o                         
  -5   5   8          7.17          5.50         1.61 o                         
  -4   5   8          6.33          6.17         1.44 o                         
  -3   5   8        115.94        107.52         2.83 o                         
  -2   5   8         11.85         13.18         1.19 o                         
  -1   5   8          4.33          2.45         0.48 o                         
   0   5   8          7.42          6.59         0.56 o                         
   1   5   8         37.93         38.44         1.21 o                         
   2   5   8          2.42          2.29         0.54 o                         
   3   5   8          0.00         -0.46         0.54 o                         
   4   5   8          0.10         -0.55         0.70 o                         
   5   5   8          4.49          6.07         1.30 o                         
  -6   6   8          1.38          1.39         1.38 o                         
  -5   6   8          2.53          0.83         1.25 o                         
  -4   6   8          5.43          5.21         1.50 o                         
  -3   6   8        153.76        155.36         3.82 o                         
  -2   6   8          7.27          7.94         0.93 o                         
  -1   6   8          3.81          2.63         0.56 o                         
   0   6   8         19.62         19.87         0.86 o                         
   1   6   8        164.51        161.23         2.37 o                         
   2   6   8         32.81         30.31         1.62 o                         
   3   6   8          0.16         -0.26         0.56 o                         
   4   6   8          0.79          0.56         0.78 o                         
   5   6   8          1.33          0.52         1.08 o                         
  -6   7   8          0.00          0.60         1.45 o                         
  -5   7   8          0.00         -0.57         1.44 o                         
  -4   7   8         46.67         50.67         6.43 o                         
  -3   7   8          6.29          7.98         1.44 o                         
  -2   7   8          0.98          1.06         0.62 o                         
  -1   7   8          2.24          2.07         0.47 o                         
   0   7   8         10.45         14.45         0.78 o                         
   1   7   8        229.03        230.78         3.16 o                         
   2   7   8         49.24         54.32         1.64 o                         
   3   7   8          4.26          3.44         0.82 o                         
   4   7   8          0.63          0.57         0.82 o                         
   5   7   8          0.21          0.80         1.10 o                         
  -5   8   8          0.07          3.85         1.70 o                         
  -4   8   8          9.13          5.60         1.84 o                         
  -3   8   8          0.03          1.55         0.88 o                         
  -2   8   8         21.25         22.38         1.45 o                         
  -1   8   8         11.88         11.46         0.88 o                         
   0   8   8         37.62         39.25         1.22 o                         
   1   8   8          1.46          1.61         0.47 o                         
   2   8   8        161.39        160.66         2.83 o                         
   3   8   8          0.50          0.98         0.64 o                         
   4   8   8          5.46          5.21         1.08 o                         
  -5   9   8          0.81          0.07         1.81 o                         
  -4   9   8         41.12         36.50         7.26 o                         
  -3   9   8         18.92         20.23         2.00 o                         
  -2   9   8         55.87         60.28         4.15 o                         
  -1   9   8         11.54         10.34         1.17 o                         
   0   9   8          2.03          1.03         0.41 o                         
   1   9   8         14.11         13.43         0.90 o                         
   2   9   8          0.72          0.40         0.51 o                         
   3   9   8          0.03          0.31         0.70 o                         
   4   9   8          3.42          2.46         1.04 o                         
  -5  10   8          2.95         -0.30         1.67 o                         
  -4  10   8          0.24          0.30         1.28 o                         
  -3  10   8         76.52         77.43         3.30 o                         
  -2  10   8         14.11         14.26         1.75 o                         
  -1  10   8         30.82         31.84         1.85 o                         
   0  10   8          0.03         -0.38         0.38 o                         
   1  10   8          6.66          5.32         0.67 o                         
   2  10   8         87.86         85.72         3.43 o                         
   3  10   8          1.49          2.06         0.78 o                         
   4  10   8         12.63         17.98         1.73 o                         
  -5  11   8          0.11         -0.30         1.84 o                         
  -4  11   8         16.39         11.31         1.48 o                         
  -3  11   8         29.02         21.12         1.95 o                         
  -2  11   8          2.51          2.36         1.00 o                         
  -1  11   8         10.06         11.72         1.27 o                         
   0  11   8          3.79          4.63         0.65 o                         
   1  11   8        203.25        193.21         3.28 o                         
   2  11   8          0.00         -0.28         0.56 o                         
   3  11   8          7.44          7.63         1.16 o                         
   4  11   8          0.01          0.56         0.99 o                         
  -5  12   8          0.71          2.72         1.96 o                         
  -4  12   8          0.65          0.23         1.08 o                         
  -3  12   8         12.20         10.97         2.15 o                         
  -2  12   8          0.00         -0.17         0.80 o                         
  -1  12   8          0.82          2.31         0.75 o                         
   0  12   8         17.61         17.38         1.09 o                         
   1  12   8         19.31         18.40         1.18 o                         
   2  12   8          3.36          2.80         0.75 o                         
   3  12   8          1.07          0.52         0.81 o                         
   4  12   8          3.14          0.81         1.87 o                         
  -4  13   8          1.55          3.19         1.31 o                         
  -3  13   8         10.28          9.99         1.82 o                         
  -2  13   8         20.48         19.81         2.37 o                         
  -1  13   8          1.80          2.24         0.89 o                         
   0  13   8         35.22         31.25         1.83 o                         
   1  13   8         53.34         49.13         2.32 o                         
   2  13   8          7.39          7.26         0.99 o                         
   3  13   8          0.81          0.12         0.86 o                         
  -4  14   8          1.08          1.62         1.35 o                         
  -3  14   8          0.04         -0.55         1.09 o                         
  -2  14   8         10.60         10.67         1.45 o                         
  -1  14   8          0.56          0.15         0.77 o                         
   0  14   8          6.11          2.42         1.01 o                         
   1  14   8          0.57          0.52         0.67 o                         
   2  14   8          3.02          4.35         0.93 o                         
   3  14   8         17.11         25.17         1.89 o                         
  -3  15   8          0.76         -0.48         1.21 o                         
  -2  15   8          2.71          3.38         1.25 o                         
  -1  15   8          0.33          0.91         0.86 o                         
   0  15   8          0.14          0.97         0.94 o                         
   1  15   8          0.84          0.77         0.88 o                         
   2  15   8          1.75          0.68         0.83 o                         
  -3  16   8          0.15         -0.98         1.42 o                         
  -2  16   8          7.68          6.52         1.80 o                         
  -1  16   8          0.37          0.24         0.83 o                         
   0  16   8         10.49         12.81         3.02 o                         
   1  16   8          0.28          0.25         0.99 o                         
   2  16   8          0.79          1.00         0.92 o                         
  -2  17   8          0.06         -1.23         1.31 o                         
  -1  17   8          0.03         -1.12         1.12 o                         
   0  17   8          9.93         12.11         1.76 o                         
   1  17   8          0.32         -0.95         0.95 o                         
  -1  18   8          0.89          0.78         2.02 o                         
   0  18   8          1.56          2.49         1.54 o                         
  -6   1   9          1.80          2.66         1.32 o                         
  -5   1   9         29.20         34.33         2.89 o                         
  -4   1   9          4.20          1.11         1.63 o                         
  -3   1   9          8.55          8.65         1.52 o                         
  -2   1   9         42.90         52.59         1.84 o                         
  -1   1   9          0.00         -0.35         0.35 o                         
   0   1   9         38.00         39.01         1.41 o                         
   1   1   9        108.73        105.00         1.96 o                         
   2   1   9          0.50         -0.33         0.33 o                         
   3   1   9          4.08          3.23         0.82 o                         
   4   1   9         13.73         12.30         1.18 o                         
   5   1   9          0.12         -0.14         1.15 o                         
  -6   2   9          0.03         -0.44         1.11 o                         
  -5   2   9         12.89         15.80         2.12 o                         
  -4   2   9          0.15         -0.87         0.87 o                         
  -3   2   9         34.47         32.84         2.63 o                         
  -2   2   9         37.80         40.70         2.02 o                         
  -1   2   9          2.27          2.36         0.64 o                         
   0   2   9         44.72         44.87         1.39 o                         
   1   2   9         23.48         25.45         1.16 o                         
   2   2   9         12.53         14.77         0.84 o                         
   3   2   9          0.03         -0.33         0.55 o                         
   4   2   9          0.76          1.39         0.73 o                         
   5   2   9         11.80         16.87         2.16 o                         
  -6   3   9          0.93          0.20         1.31 o                         
  -5   3   9          3.38          3.65         1.27 o                         
  -4   3   9          0.00         -0.24         0.97 o                         
  -3   3   9          0.09          0.56         0.92 o                         
  -2   3   9        103.27        113.81         4.93 o                         
  -1   3   9          1.52          1.33         0.56 o                         
   0   3   9         20.54         20.15         0.94 o                         
   1   3   9         12.38         12.07         0.74 o                         
   2   3   9          1.19          0.22         0.34 o                         
   3   3   9        103.74         99.15         3.11 o                         
   4   3   9         12.30         11.58         1.21 o                         
   5   3   9          5.56          7.71         1.55 o                         
  -6   4   9          0.18          1.08         1.42 o                         
  -5   4   9          3.32          3.33         1.36 o                         
  -4   4   9          0.24         -0.59         0.98 o                         
  -3   4   9          0.01          0.30         0.46 o                         
  -2   4   9         44.57         50.73         2.20 o                         
  -1   4   9          9.20          9.61         0.84 o                         
   0   4   9         39.89         44.38         1.14 o                         
   1   4   9         92.42         93.81         1.82 o                         
   2   4   9        108.15        106.56         2.15 o                         
   3   4   9          3.03          1.45         0.68 o                         
   4   4   9          0.35          0.38         0.77 o                         
   5   4   9         19.47         24.14         2.05 o                         
  -6   5   9          0.00          0.22         1.31 o                         
  -5   5   9          6.01          8.07         2.44 o                         
  -4   5   9         59.66         69.63         7.67 o                         
  -3   5   9          0.19         -0.50         0.68 o                         
  -2   5   9          0.35          0.35         0.65 o                         
  -1   5   9         26.60         27.37         1.34 o                         
   0   5   9          0.99          0.41         0.32 o                         
   1   5   9        737.59        730.48         7.27 o                         
   2   5   9         42.92         40.23         1.46 o                         
   3   5   9          3.08          1.29         0.64 o                         
   4   5   9          2.57          3.11         0.93 o                         
  -5   6   9          0.03          0.27         1.77 o                         
  -4   6   9         40.65         48.21         3.52 o                         
  -3   6   9          1.94          1.65         0.85 o                         
  -2   6   9          0.76          0.48         0.59 o                         
  -1   6   9         10.85          9.42         0.77 o                         
   0   6   9          0.01         -0.33         0.33 o                         
   1   6   9        397.82        409.76         4.91 o                         
   2   6   9         71.04         70.96         1.85 o                         
   3   6   9         21.26         21.40         1.34 o                         
   4   6   9          1.33          1.21         0.83 o                         
  -5   7   9          2.00          3.16         2.02 o                         
  -4   7   9          0.16         -0.33         1.41 o                         
  -3   7   9          0.94          0.30         0.86 o                         
  -2   7   9          6.28          7.24         1.05 o                         
  -1   7   9         55.16         53.55         1.72 o                         
   0   7   9          6.12          6.63         0.75 o                         
   1   7   9          4.59          3.16         0.54 o                         
   2   7   9          0.25         -0.30         0.50 o                         
   3   7   9          3.91          4.19         0.86 o                         
   4   7   9         86.87        107.23         3.66 o                         
  -5   8   9          0.63          1.66         1.71 o                         
  -4   8   9         27.81         28.34         3.47 o                         
  -3   8   9          0.38          0.12         0.97 o                         
  -2   8   9          0.33         -0.53         0.59 o                         
  -1   8   9          0.89          1.00         0.52 o                         
   0   8   9          0.00          0.55         0.43 o                         
   1   8   9         66.99         70.85         2.14 o                         
   2   8   9         31.81         36.81         1.76 o                         
   3   8   9          6.29          6.33         0.95 o                         
   4   8   9          0.09         -0.90         0.90 o                         
  -5   9   9          2.05          0.50         1.61 o                         
  -4   9   9         23.87         19.33         3.04 o                         
  -3   9   9          3.84          3.91         1.22 o                         
  -2   9   9          0.68          1.27         0.75 o                         
  -1   9   9          0.49          0.82         0.52 o                         
   0   9   9         18.53         19.99         1.04 o                         
   1   9   9        200.21        222.62         3.58 o                         
   2   9   9          2.29          3.19         0.70 o                         
   3   9   9          1.53          0.76         0.76 o                         
   4   9   9         40.58         50.86         2.68 o                         
  -5  10   9          2.09          3.11         2.08 o                         
  -4  10   9         33.09         29.83         3.79 o                         
  -3  10   9         12.38         13.21         1.57 o                         
  -2  10   9          2.44          0.36         0.85 o                         
  -1  10   9          6.45          6.53         0.95 o                         
   0  10   9         12.51         13.70         0.91 o                         
   1  10   9        269.05        289.93         4.51 o                         
   2  10   9          0.01          0.35         0.57 o                         
   3  10   9          4.99          3.15         0.96 o                         
   4  10   9          1.85          2.24         1.01 o                         
  -5  11   9          0.36          2.75         2.11 o                         
  -4  11   9          0.55         -0.70         1.12 o                         
  -3  11   9          0.29         -0.17         0.92 o                         
  -2  11   9          6.58          6.72         1.16 o                         
  -1  11   9         18.88         19.77         2.20 o                         
   0  11   9         12.35         12.89         0.96 o                         
   1  11   9         44.61         43.40         1.76 o                         
   2  11   9         15.10         14.37         1.19 o                         
   3  11   9         14.20         15.88         1.53 o                         
  -4  12   9          0.48         -0.03         1.35 o                         
  -3  12   9          1.62          0.29         1.00 o                         
  -2  12   9          8.71          6.83         1.22 o                         
  -1  12   9          8.75          6.43         1.08 o                         
   0  12   9          0.52          0.87         0.68 o                         
   1  12   9          7.22          6.36         0.88 o                         
   2  12   9          6.87          8.94         1.42 o                         
   3  12   9          0.01          0.13         0.85 o                         
  -4  13   9          0.13         -0.24         1.22 o                         
  -3  13   9          0.36         -0.15         1.08 o                         
  -2  13   9         30.00         27.16         2.01 o                         
  -1  13   9          0.05         -0.73         0.73 o                         
   0  13   9          0.95         -0.06         0.87 o                         
   1  13   9          3.06          3.62         0.88 o                         
   2  13   9          1.73          0.89         0.79 o                         
   3  13   9         38.36         48.65         2.56 o                         
  -3  14   9          5.00          4.88         1.52 o                         
  -2  14   9          0.02         -0.52         0.99 o                         
  -1  14   9          0.00         -0.33         0.75 o                         
   0  14   9          0.03         -0.82         0.82 o                         
   1  14   9          0.96         -0.71         0.71 o                         
   2  14   9          6.09          7.25         1.15 o                         
  -3  15   9          1.20          2.77         1.81 o                         
  -2  15   9          0.20          1.85         1.29 o                         
  -1  15   9          0.35          0.03         1.08 o                         
   0  15   9          6.00          5.87         1.33 o                         
   1  15   9          3.10          0.64         1.23 o                         
   2  15   9          0.23         -0.25         0.89 o                         
  -2  16   9          1.61          0.06         1.30 o                         
  -1  16   9          0.42          0.04         1.24 o                         
   0  16   9          0.70         -0.08         1.48 o                         
   1  16   9          2.49          5.20         1.28 o                         
  -1  17   9          3.79          6.90         1.77 o                         
   0  17   9          0.41         -0.44         1.17 o                         
  -6   0  10          1.71          3.85         2.26 o                         
  -5   0  10          0.49          2.53         1.98 o                         
  -4   0  10          1.47          2.15         1.93 o                         
  -3   0  10          0.51          2.62         1.70 o                         
  -2   0  10         21.23         18.21         2.50 o                         
  -1   0  10          1.16          0.26         1.09 o                         
   0   0  10        100.55         96.90         2.84 o                         
   1   0  10          0.08          0.07         0.52 o                         
   2   0  10         61.18         54.92         2.33 o                         
   3   0  10          8.76          6.61         1.89 o                         
   4   0  10          0.68          1.72         1.03 o                         
  -6   1  10          0.04          0.56         1.24 o                         
  -5   1  10          0.39          0.11         1.26 o                         
  -4   1  10          0.49          0.23         1.05 o                         
  -3   1  10         31.80         30.41         2.83 o                         
  -2   1  10          2.24          2.76         0.80 o                         
  -1   1  10          5.53          6.91         0.81 o                         
   0   1  10          9.37         11.22         0.71 o                         
   1   1  10          9.22          8.45         0.62 o                         
   2   1  10         73.46         66.04         1.68 o                         
   3   1  10          6.29          5.01         0.79 o                         
   4   1  10         10.41          9.92         1.12 o                         
  -6   2  10          0.34         -0.97         1.27 o                         
  -5   2  10          0.82          0.20         1.36 o                         
  -4   2  10          0.01          1.25         1.12 o                         
  -3   2  10         20.04         18.87         1.15 o                         
  -2   2  10          6.92          7.25         0.93 o                         
  -1   2  10          6.57          5.60         0.82 o                         
   0   2  10          1.92          2.36         0.42 o                         
   1   2  10         77.45         81.71         1.66 o                         
   2   2  10         25.32         23.08         1.10 o                         
   3   2  10         15.23         11.11         1.04 o                         
   4   2  10          0.02         -0.12         0.81 o                         
  -6   3  10          0.98         -0.22         1.62 o                         
  -5   3  10          8.81          7.46         2.17 o                         
  -4   3  10          3.59          3.73         1.58 o                         
  -3   3  10          0.00         -0.49         0.54 o                         
  -2   3  10          8.16          9.19         1.13 o                         
  -1   3  10          1.08          0.92         0.69 o                         
   0   3  10         50.36         51.07         1.59 o                         
   1   3  10        137.17        146.49         2.53 o                         
   2   3  10         25.52         20.56         0.97 o                         
   3   3  10          0.28          0.14         0.62 o                         
   4   3  10          0.17         -0.29         0.76 o                         
  -5   4  10         14.40         12.03         2.21 o                         
  -4   4  10          4.42          2.99         1.34 o                         
  -3   4  10          0.12         -0.59         0.59 o                         
  -2   4  10          1.95          1.68         0.77 o                         
  -1   4  10        159.42        146.67         3.76 o                         
   0   4  10        120.05        132.27         2.05 o                         
   1   4  10          0.05          0.11         0.42 o                         
   2   4  10          0.08         -0.44         0.44 o                         
   3   4  10         17.73         19.06         1.35 o                         
   4   4  10         29.30         33.55         1.91 o                         
  -5   5  10          0.94          1.97         1.55 o                         
  -4   5  10          5.65          2.83         1.45 o                         
  -3   5  10          8.80          7.13         1.22 o                         
  -2   5  10          0.61         -0.50         0.60 o                         
  -1   5  10        105.83        103.01         2.52 o                         
   0   5  10          0.03         -0.13         0.37 o                         
   1   5  10          2.37          3.49         0.59 o                         
   2   5  10         33.05         32.97         1.39 o                         
   3   5  10          1.23          0.10         0.64 o                         
   4   5  10          7.73          9.82         1.21 o                         
  -5   6  10          5.08          4.05         2.85 o                         
  -4   6  10         73.54         66.69         4.39 o                         
  -3   6  10          8.24          6.31         1.64 o                         
  -2   6  10          4.24          3.10         0.96 o                         
  -1   6  10         79.83         82.26         2.21 o                         
   0   6  10          2.21          1.83         0.47 o                         
   1   6  10         96.73        103.12         2.68 o                         
   2   6  10          5.34          3.80         0.69 o                         
   3   6  10         17.45         22.02         1.40 o                         
   4   6  10         23.75         31.26         1.79 o                         
  -5   7  10          0.25         -0.56         1.69 o                         
  -4   7  10          1.98         -0.19         1.48 o                         
  -3   7  10          7.60          9.78         1.47 o                         
  -2   7  10          0.83          1.45         0.84 o                         
  -1   7  10          0.27          0.10         0.47 o                         
   0   7  10          0.27          0.15         0.42 o                         
   1   7  10          0.15          1.48         0.53 o                         
   2   7  10          7.40          5.59         0.74 o                         
   3   7  10          1.01          1.12         0.75 o                         
   4   7  10          0.08         -0.81         0.81 o                         
  -5   8  10          1.54          1.16         1.74 o                         
  -4   8  10        141.52        129.79        10.80 o                         
  -3   8  10          3.40          1.55         1.23 o                         
  -2   8  10          1.02          1.06         0.93 o                         
  -1   8  10          0.18          0.41         0.52 o                         
   0   8  10         52.40         49.56         1.61 o                         
   1   8  10        319.98        328.33         5.01 o                         
   2   8  10          3.34          2.53         0.70 o                         
   3   8  10          1.52          1.63         0.81 o                         
   4   8  10          0.07          0.66         0.92 o                         
  -5   9  10          3.31          2.09         1.96 o                         
  -4   9  10          0.00         -0.53         1.65 o                         
  -3   9  10          0.08          0.00         0.97 o                         
  -2   9  10          2.48          2.32         0.92 o                         
  -1   9  10          7.80          7.49         0.86 o                         
   0   9  10         46.33         49.32         1.60 o                         
   1   9  10          0.54          0.41         0.55 o                         
   2   9  10         10.19         10.77         1.02 o                         
   3   9  10          0.10         -0.17         0.76 o                         
  -5  10  10          0.11         -1.01         3.03 o                         
  -4  10  10          3.90          4.43         2.29 o                         
  -3  10  10          0.46          1.05         1.13 o                         
  -2  10  10          7.56          6.34         1.27 o                         
  -1  10  10         57.84         55.39         2.22 o                         
   0  10  10          0.38          0.01         0.49 o                         
   1  10  10          2.01          1.29         0.61 o                         
   2  10  10          1.00          1.62         0.72 o                         
   3  10  10          1.13          0.91         0.90 o                         
  -4  11  10          1.36          0.16         1.00 o                         
  -3  11  10          2.63          2.96         1.29 o                         
  -2  11  10          7.96          8.01         1.30 o                         
  -1  11  10          8.15          7.87         1.04 o                         
   0  11  10          1.91          0.81         0.74 o                         
   1  11  10          7.91          7.21         0.87 o                         
   2  11  10          8.00          7.00         1.02 o                         
   3  11  10          1.06          0.56         1.51 o                         
  -4  12  10          0.30          0.00         1.29 o                         
  -3  12  10          0.67          1.52         1.16 o                         
  -2  12  10          0.21          2.13         0.94 o                         
  -1  12  10          2.58          3.70         1.11 o                         
   0  12  10          6.79          4.78         0.95 o                         
   1  12  10          1.50          0.88         0.65 o                         
   2  12  10          1.42          3.24         0.90 o                         
   3  12  10          3.01          3.48         1.09 o                         
  -4  13  10          1.81          1.54         2.35 o                         
  -3  13  10          0.86          2.20         1.40 o                         
  -2  13  10          6.39          7.30         1.56 o                         
  -1  13  10          0.00          0.92         1.05 o                         
   0  13  10          3.36          3.03         1.12 o                         
   1  13  10          7.29          6.33         1.52 o                         
   2  13  10          6.43          8.83         1.19 o                         
  -3  14  10          0.17         -0.05         1.37 o                         
  -2  14  10          0.29          0.49         1.11 o                         
  -1  14  10          1.19          0.88         1.16 o                         
   0  14  10         16.33         14.28         2.22 o                         
   1  14  10          2.51          4.25         1.09 o                         
   2  14  10          0.01          0.04         0.88 o                         
  -2  15  10          1.25          2.00         1.27 o                         
  -1  15  10          0.82          1.70         1.26 o                         
   0  15  10          6.06          2.64         1.23 o                         
   1  15  10          3.12          2.62         1.48 o                         
  -1  16  10          0.41          0.30         1.80 o                         
   0  16  10          7.32          6.52         2.21 o                         
  -5   1  11          0.01         -0.41         1.29 o                         
  -4   1  11          1.48          1.22         1.31 o                         
  -3   1  11         52.18         49.81         2.20 o                         
  -2   1  11          1.56          1.97         0.82 o                         
  -1   1  11          5.70          6.91         1.21 o                         
   0   1  11         75.29         84.76         1.85 o                         
   1   1  11          0.24         -0.11         0.39 o                         
   2   1  11        102.77         97.13         2.01 o                         
   3   1  11          0.01         -0.44         0.62 o                         
   4   1  11          1.63          1.95         0.80 o                         
  -5   2  11          5.41          5.73         1.75 o                         
  -4   2  11          0.10          0.95         1.61 o                         
  -3   2  11          1.86          1.55         0.78 o                         
  -2   2  11          0.28          1.19         0.67 o                         
  -1   2  11         86.29         97.13         3.21 o                         
   0   2  11        155.47        159.47         2.60 o                         
   1   2  11          0.85          1.22         0.46 o                         
   2   2  11          6.91          6.63         0.72 o                         
   3   2  11          0.00          0.50         0.69 o                         
   4   2  11          0.25         -0.33         0.79 o                         
  -5   3  11          4.01          4.36         1.76 o                         
  -4   3  11         10.88          7.72         1.84 o                         
  -3   3  11          0.05         -0.63         0.85 o                         
  -2   3  11          0.22          0.00         0.60 o                         
  -1   3  11         20.33         17.73         1.58 o                         
   0   3  11        199.82        203.84         3.06 o                         
   1   3  11          0.97          1.36         0.50 o                         
   2   3  11          2.90          1.83         0.50 o                         
   3   3  11          2.02          2.64         0.79 o                         
   4   3  11          0.34          1.54         0.91 o                         
  -5   4  11          0.12         -1.36         1.36 o                         
  -4   4  11          9.54          9.27         2.51 o                         
  -3   4  11          0.16         -0.54         0.71 o                         
  -2   4  11          0.21         -0.38         0.64 o                         
  -1   4  11          8.98          5.95         1.07 o                         
   0   4  11         26.79         31.37         1.22 o                         
   1   4  11          1.18         -0.29         0.41 o                         
   2   4  11         11.50         10.63         0.87 o                         
   3   4  11          2.30          3.12         0.85 o                         
   4   4  11          0.01          0.76         0.86 o                         
  -5   5  11          1.87          3.61         2.24 o                         
  -4   5  11         23.09         12.42         3.10 o                         
  -3   5  11          1.27          0.53         0.86 o                         
  -2   5  11          6.46          6.62         1.03 o                         
  -1   5  11          0.96          0.00         0.72 o                         
   0   5  11         54.63         57.51         1.68 o                         
   1   5  11          0.22          0.32         0.45 o                         
   2   5  11         19.84         19.55         1.20 o                         
   3   5  11         21.14         25.62         1.59 o                         
   4   5  11          6.66          7.29         1.22 o                         
  -5   6  11          6.92          6.96         2.25 o                         
  -4   6  11          3.07          2.02         1.73 o                         
  -3   6  11          0.16          0.33         0.86 o                         
  -2   6  11          1.04          1.43         0.86 o                         
  -1   6  11          0.14          0.33         0.65 o                         
   0   6  11         13.96         14.64         1.00 o                         
   1   6  11          0.14          0.00         0.46 o                         
   2   6  11          4.22          4.92         0.76 o                         
   3   6  11          1.43          1.10         0.77 o                         
   4   6  11         13.58         17.81         1.68 o                         
  -5   7  11          0.91          1.34         1.84 o                         
  -4   7  11         12.08          7.30         2.27 o                         
  -3   7  11          8.06          5.29         1.36 o                         
  -2   7  11         24.95         24.21         1.81 o                         
  -1   7  11          4.10          3.50         0.83 o                         
   0   7  11          0.70          0.50         0.52 o                         
   1   7  11         33.46         37.84         1.56 o                         
   2   7  11          3.91          3.62         0.80 o                         
   3   7  11          2.09          3.72         0.93 o                         
  -5   8  11          0.13         -1.46         1.79 o                         
  -4   8  11          4.09          3.43         2.62 o                         
  -3   8  11          1.06         -0.13         1.21 o                         
  -2   8  11         12.89         13.12         1.31 o                         
  -1   8  11          2.40          1.61         0.88 o                         
   0   8  11          9.51          9.66         0.86 o                         
   1   8  11         17.66         19.54         1.21 o                         
   2   8  11          0.63          0.13         0.60 o                         
   3   8  11          3.46          4.52         1.24 o                         
  -4   9  11          1.00          0.91         2.05 o                         
  -3   9  11          0.24          0.08         0.98 o                         
  -2   9  11          2.00          2.00         0.92 o                         
  -1   9  11          0.29         -0.37         0.76 o                         
   0   9  11          8.45          9.74         1.03 o                         
   1   9  11         36.58         39.70         1.70 o                         
   2   9  11         19.65         23.37         1.53 o                         
   3   9  11          0.00         -0.08         0.93 o                         
  -4  10  11          1.94          0.00         2.01 o                         
  -3  10  11          0.61          0.62         1.13 o                         
  -2  10  11          1.37          0.73         1.04 o                         
  -1  10  11          0.29          0.59         0.86 o                         
   0  10  11          0.35         -0.19         0.68 o                         
   1  10  11          0.50          2.06         0.65 o                         
   2  10  11          9.76         11.16         1.55 o                         
   3  10  11          4.25          3.12         1.08 o                         
  -4  11  11          6.89          7.80         1.41 o                         
  -3  11  11          1.04          1.73         1.29 o                         
  -2  11  11          0.02         -0.95         0.95 o                         
  -1  11  11          2.60          2.42         1.16 o                         
   0  11  11          6.75          9.24         1.15 o                         
   1  11  11         13.79         14.06         1.20 o                         
   2  11  11          6.45          7.50         1.14 o                         
  -3  12  11          0.34          1.10         1.32 o                         
  -2  12  11          0.14          0.10         1.13 o                         
  -1  12  11         11.70          7.79         1.60 o                         
   0  12  11         81.10         82.68         2.95 o                         
   1  12  11          0.05         -0.62         0.62 o                         
   2  12  11          0.63          1.50         0.84 o                         
  -3  13  11          0.87          1.67         1.46 o                         
  -2  13  11          0.11         -1.21         1.21 o                         
  -1  13  11          0.07         -0.17         1.14 o                         
   0  13  11         43.30         43.08         3.99 o                         
   1  13  11          4.09          4.18         0.98 o                         
   2  13  11          0.17          0.58         0.88 o                         
  -2  14  11          0.00          1.25         1.40 o                         
  -1  14  11          7.54          9.88         2.99 o                         
   0  14  11          7.60          7.58         1.45 o                         
   1  14  11          1.08         -1.16         1.16 o                         
  -1  15  11          0.59          2.95         2.24 o                         
   0  15  11          0.82         -0.93         1.14 o                         
  -5   0  12          0.00          1.50         2.15 o                         
  -4   0  12          2.12          0.33         1.79 o                         
  -3   0  12         12.21         10.18         1.26 o                         
  -2   0  12         14.94         15.27         2.31 o                         
  -1   0  12         57.70         63.34         5.04 o                         
   0   0  12        156.31        169.01         4.17 o                         
   1   0  12          0.01         -0.56         0.61 o                         
   2   0  12         10.94          9.84         1.27 o                         
   3   0  12         18.11         23.90         2.36 o                         
  -5   1  12          0.02         -0.88         1.43 o                         
  -4   1  12          1.23          1.24         1.40 o                         
  -3   1  12          6.17          3.86         1.73 o                         
  -2   1  12          0.39         -0.16         0.81 o                         
  -1   1  12         33.98         42.22         2.57 o                         
   0   1  12          3.60          2.24         0.51 o                         
   1   1  12          0.51          0.46         0.45 o                         
   2   1  12          3.93          2.61         0.61 o                         
   3   1  12         10.40          9.70         1.14 o                         
  -5   2  12          0.01          0.63         1.53 o                         
  -4   2  12          4.19          2.31         1.53 o                         
  -3   2  12          9.82          8.27         1.22 o                         
  -2   2  12          0.01          0.14         0.73 o                         
  -1   2  12          1.23          0.19         1.07 o                         
   0   2  12         10.04         10.89         1.11 o                         
   1   2  12         40.51         41.49         1.56 o                         
   2   2  12          0.35         -0.25         0.54 o                         
   3   2  12          7.67          6.75         1.10 o                         
  -5   3  12          0.86         -0.57         1.54 o                         
  -4   3  12          0.40          0.54         1.37 o                         
  -3   3  12          0.07         -0.21         0.75 o                         
  -2   3  12          0.03         -0.70         0.70 o                         
  -1   3  12          2.33          2.32         0.98 o                         
   0   3  12         24.73         21.75         1.33 o                         
   1   3  12         16.99         20.81         1.17 o                         
   2   3  12          5.61          4.08         0.75 o                         
   3   3  12          0.43         -0.13         0.74 o                         
  -5   4  12         11.58         11.99         3.47 o                         
  -4   4  12          0.02         -0.71         1.42 o                         
  -3   4  12          2.25         -0.09         0.80 o                         
  -2   4  12          0.54          0.09         0.74 o                         
  -1   4  12          3.86          2.88         1.19 o                         
   0   4  12        156.03        162.89         3.50 o                         
   1   4  12          0.30         -0.23         0.48 o                         
   2   4  12          1.87          0.51         0.55 o                         
   3   4  12          2.07          2.54         0.88 o                         
  -5   5  12          7.53          9.55         2.58 o                         
  -4   5  12          2.76          1.62         1.68 o                         
  -3   5  12          0.42          0.32         0.86 o                         
  -2   5  12          1.30          1.41         0.84 o                         
  -1   5  12          5.35          4.75         1.13 o                         
   0   5  12        111.52        118.69         2.60 o                         
   1   5  12         41.60         40.14         1.74 o                         
   2   5  12          1.05          0.68         0.57 o                         
   3   5  12          1.37          0.91         0.81 o                         
  -5   6  12          3.61          0.44         1.97 o                         
  -4   6  12          0.03          0.40         1.86 o                         
  -3   6  12          0.69          1.08         1.03 o                         
  -2   6  12          7.01          5.38         1.76 o                         
  -1   6  12         12.76         14.67         1.40 o                         
   0   6  12         18.13         17.54         1.12 o                         
   1   6  12         19.03         18.34         1.23 o                         
   2   6  12          0.45          0.13         0.65 o                         
   3   6  12         23.56         27.93         1.78 o                         
  -4   7  12          0.55          1.06         1.87 o                         
  -3   7  12          0.70          0.25         1.08 o                         
  -2   7  12          0.12          0.68         0.87 o                         
  -1   7  12          0.00          0.05         0.77 o                         
   0   7  12          5.28          4.44         1.07 o                         
   1   7  12          0.21         -0.04         0.57 o                         
   2   7  12          0.66          1.04         0.69 o                         
   3   7  12          1.68          0.83         0.92 o                         
  -4   8  12          0.69          0.72         2.00 o                         
  -3   8  12          0.65          0.39         1.32 o                         
  -2   8  12         46.71         50.00         2.68 o                         
  -1   8  12          0.01          0.52         0.89 o                         
   0   8  12          1.53          1.17         1.06 o                         
   1   8  12          5.06          3.81         0.80 o                         
   2   8  12          0.03          0.35         0.66 o                         
   3   8  12         74.53        101.14         4.38 o                         
  -4   9  12          0.24          2.37         2.12 o                         
  -3   9  12          2.70          0.42         1.08 o                         
  -2   9  12          3.67          2.85         1.06 o                         
  -1   9  12          1.09          0.19         0.92 o                         
   0   9  12         25.43         28.57         1.73 o                         
   1   9  12          2.00          2.17         0.72 o                         
   2   9  12          0.26          1.05         0.71 o                         
  -4  10  12          0.00         -1.45         2.17 o                         
  -3  10  12          1.17          1.00         1.23 o                         
  -2  10  12          0.74          2.63         1.15 o                         
  -1  10  12          0.25          0.77         0.93 o                         
   0  10  12         51.26         57.34         2.60 o                         
   1  10  12          3.93          4.53         0.88 o                         
   2  10  12          0.33          1.70         0.82 o                         
  -3  11  12          1.47          0.41         1.25 o                         
  -2  11  12          0.14          0.25         1.12 o                         
  -1  11  12          1.21          2.88         1.26 o                         
   0  11  12         50.19         50.14         2.53 o                         
   1  11  12          2.13          1.30         0.75 o                         
   2  11  12          4.41          5.56         1.08 o                         
  -3  12  12          3.04          2.37         1.47 o                         
  -2  12  12          0.01          1.66         1.29 o                         
  -1  12  12          3.92          3.68         1.42 o                         
   0  12  12         16.27         16.31         1.79 o                         
   1  12  12          1.40          3.43         0.86 o                         
  -2  13  12          1.45          0.12         1.34 o                         
  -1  13  12          0.04         -0.74         1.24 o                         
   0  13  12          1.61          0.69         1.19 o                         
   1  13  12          1.74          2.37         0.92 o                         
  -1  14  12          1.40          4.28         1.72 o                         
   0  14  12          2.31          4.68         3.02 o                         
  -5   1  13          0.35         -1.47         1.51 o                         
  -4   1  13          0.51          0.46         1.60 o                         
  -3   1  13          0.86          0.56         1.02 o                         
  -2   1  13          1.90          1.69         1.04 o                         
  -1   1  13         69.81         77.72         3.59 o                         
   0   1  13         11.48         10.85         0.89 o                         
   1   1  13          4.34          3.34         0.71 o                         
   2   1  13          0.04         -0.52         0.52 o                         
   3   1  13          2.22          2.06         0.91 o                         
  -5   2  13          0.18          0.78         1.81 o                         
  -4   2  13          0.89         -1.18         1.49 o                         
  -3   2  13          0.20          0.07         0.55 o                         
  -2   2  13          3.10          1.75         0.95 o                         
  -1   2  13         37.51         38.36         2.55 o                         
   0   2  13          8.71          6.95         0.82 o                         
   1   2  13          6.36          5.24         0.93 o                         
   2   2  13          0.20          0.58         0.64 o                         
   3   2  13          0.44         -0.77         0.77 o                         
  -4   3  13          5.37          4.16         1.77 o                         
  -3   3  13          0.62          0.21         0.92 o                         
  -2   3  13          4.27          5.32         1.13 o                         
  -1   3  13         10.85         10.65         1.74 o                         
   0   3  13          0.27          0.21         0.53 o                         
   1   3  13         35.72         37.47         1.67 o                         
   2   3  13          1.01          0.59         0.66 o                         
   3   3  13          1.89          1.67         0.91 o                         
  -4   4  13          6.75          6.61         2.07 o                         
  -3   4  13          0.11          0.01         0.88 o                         
  -2   4  13          7.39          7.01         1.43 o                         
  -1   4  13          2.42          0.64         1.05 o                         
   0   4  13          1.13          2.14         0.78 o                         
   1   4  13         13.91         11.48         1.01 o                         
   2   4  13          1.25          0.91         0.66 o                         
   3   4  13          0.07          0.29         0.85 o                         
  -4   5  13          0.80         -0.35         1.69 o                         
  -3   5  13          3.41          1.66         1.06 o                         
  -2   5  13         24.85         27.64         2.35 o                         
  -1   5  13          0.00          0.34         1.00 o                         
   0   5  13          0.01         -0.20         0.64 o                         
   1   5  13          0.74          0.01         0.59 o                         
   2   5  13         19.37         25.50         1.48 o                         
   3   5  13          2.73          3.94         1.07 o                         
  -4   6  13          1.52          0.66         1.83 o                         
  -3   6  13          3.55          2.89         1.33 o                         
  -2   6  13         14.28          9.94         1.42 o                         
  -1   6  13          0.84          0.84         0.86 o                         
   0   6  13          0.02         -0.47         0.71 o                         
   1   6  13          0.95          0.56         0.61 o                         
   2   6  13          3.06          3.37         0.82 o                         
  -4   7  13          0.00         -0.13         2.50 o                         
  -3   7  13          1.53          0.93         1.86 o                         
  -2   7  13          7.38          6.18         1.30 o                         
  -1   7  13          9.08          8.59         1.40 o                         
   0   7  13         11.43          9.34         1.18 o                         
   1   7  13         11.14         12.89         1.50 o                         
   2   7  13          0.02         -0.70         0.70 o                         
  -4   8  13          0.08          3.16         2.34 o                         
  -3   8  13          0.11          0.98         1.22 o                         
  -2   8  13          2.08          1.26         1.06 o                         
  -1   8  13          1.42         -0.32         0.98 o                         
   0   8  13          0.77          0.75         0.81 o                         
   1   8  13          1.75          0.13         0.66 o                         
   2   8  13          0.04         -0.42         0.78 o                         
  -3   9  13          0.08          0.86         1.18 o                         
  -2   9  13          6.27          2.63         1.52 o                         
  -1   9  13          2.68          1.84         1.09 o                         
   0   9  13          9.21          8.85         1.30 o                         
   1   9  13          0.05          0.91         0.74 o                         
   2   9  13          0.15         -0.79         0.79 o                         
  -3  10  13          0.13         -0.13         1.35 o                         
  -2  10  13          1.70          1.74         1.34 o                         
  -1  10  13          7.43          4.45         1.31 o                         
   0  10  13          0.08         -0.65         0.92 o                         
   1  10  13          1.39          1.22         0.79 o                         
  -3  11  13          0.43          0.48         4.37 o                         
  -2  11  13          4.88          3.28         1.47 o                         
  -1  11  13          0.02          2.12         1.40 o                         
   0  11  13          8.09          8.34         1.32 o                         
   1  11  13          1.50          0.47         0.77 o                         
  -2  12  13          0.24          0.75         1.36 o                         
  -1  12  13          0.12         -0.37         1.31 o                         
   0  12  13          3.37          1.31         1.20 o                         
  -4   0  14          4.31          0.27         2.36 o                         
  -3   0  14          0.75          1.72         1.21 o                         
  -2   0  14          7.64          6.37         2.13 o                         
  -1   0  14         57.54         69.82         7.30 o                         
   0   0  14         13.03         16.41         1.82 o                         
   1   0  14          7.49          6.60         1.10 o                         
   2   0  14          1.28         -0.33         0.98 o                         
  -4   1  14          2.26          4.57         2.04 o                         
  -3   1  14          0.01          0.23         0.64 o                         
  -2   1  14         11.83         11.54         1.75 o                         
  -1   1  14         44.17         42.58         2.91 o                         
   0   1  14          0.01          0.15         0.70 o                         
   1   1  14          6.30          5.19         0.79 o                         
   2   1  14          2.14          1.32         0.79 o                         
  -4   2  14          4.12          3.65         2.02 o                         
  -3   2  14          0.39         -0.64         0.64 o                         
  -2   2  14         11.65         10.40         1.63 o                         
  -1   2  14         93.32        106.27         4.24 o                         
   0   2  14          1.74          1.24         0.81 o                         
   1   2  14          2.17          1.16         0.60 o                         
   2   2  14          7.84          9.41         1.16 o                         
  -4   3  14          0.02         -1.57         1.57 o                         
  -3   3  14          0.00          0.01         0.65 o                         
  -2   3  14          2.09          0.53         1.00 o                         
  -1   3  14          3.70          4.18         1.33 o                         
   0   3  14          0.05          0.03         0.65 o                         
   1   3  14          0.04          0.36         0.61 o                         
   2   3  14          3.51          2.48         0.85 o                         
  -4   4  14          0.69          1.47         1.90 o                         
  -3   4  14          3.56          1.54         1.16 o                         
  -2   4  14          0.91          0.14         0.92 o                         
  -1   4  14          2.77          2.35         1.28 o                         
   0   4  14          0.06         -0.44         0.67 o                         
   1   4  14          0.29          0.78         0.65 o                         
   2   4  14         23.33         25.42         1.81 o                         
  -4   5  14          0.07          0.57         1.88 o                         
  -3   5  14          0.48          0.69         1.13 o                         
  -2   5  14          0.01         -0.99         0.99 o                         
  -1   5  14          0.79          1.30         1.18 o                         
   0   5  14          2.56          1.18         0.81 o                         
   1   5  14          0.19         -0.15         0.62 o                         
   2   5  14          6.16          8.23         1.24 o                         
  -3   6  14          0.11          0.13         1.23 o                         
  -2   6  14          0.01          0.94         1.05 o                         
  -1   6  14          0.39         -0.32         0.91 o                         
   0   6  14          2.78          3.80         1.00 o                         
   1   6  14          4.68          3.13         0.84 o                         
   2   6  14          3.18          2.39         1.09 o                         
  -3   7  14          0.60         -0.34         1.14 o                         
  -2   7  14          0.05         -0.92         0.92 o                         
  -1   7  14          1.81          2.59         1.19 o                         
   0   7  14          0.46          0.09         0.85 o                         
   1   7  14          0.19         -0.51         0.68 o                         
  -3   8  14          2.53          3.43         1.30 o                         
  -2   8  14          0.21          0.88         1.04 o                         
  -1   8  14          0.09         -0.14         1.08 o                         
   0   8  14         20.94         27.74         1.95 o                         
   1   8  14          9.08          8.13         1.07 o                         
  -3   9  14          0.65         -0.60         4.02 o                         
  -2   9  14          0.27         -0.95         1.18 o                         
  -1   9  14          0.03         -0.87         1.09 o                         
   0   9  14          4.71          2.75         1.10 o                         
   1   9  14          4.71          3.81         0.92 o                         
  -2  10  14          0.64         -0.49         1.29 o                         
  -1  10  14          0.02          0.20         1.29 o                         
   0  10  14          0.15         -0.30         0.95 o                         
  -1  11  14          0.04          2.26         3.55 o                         
  -3   1  15          1.41          0.39         1.09 o                         
  -2   1  15          5.64          4.51         1.86 o                         
  -1   1  15          8.84          7.76         2.59 o                         
   0   1  15          1.03          0.35         0.98 o                         
   1   1  15          2.56          2.25         0.73 o                         
  -3   2  15          0.18         -0.83         0.83 o                         
  -2   2  15          0.49          0.28         1.05 o                         
  -1   2  15          0.15          0.76         1.32 o                         
   0   2  15          1.22          0.14         1.03 o                         
   1   2  15          1.93          3.18         0.85 o                         
  -3   3  15          0.25         -0.51         0.77 o                         
  -2   3  15          7.28          5.59         1.40 o                         
  -1   3  15         18.55         15.34         2.31 o                         
   0   3  15          4.66          3.53         1.17 o                         
   1   3  15          2.77          2.73         0.81 o                         
  -3   4  15          1.32          0.00         1.23 o                         
  -2   4  15          8.39          6.64         1.44 o                         
  -1   4  15          6.24          4.47         1.67 o                         
   0   4  15          0.01          0.59         1.06 o                         
   1   4  15          0.43          0.09         0.70 o                         
  -3   5  15          0.32          1.45         1.25 o                         
  -2   5  15          0.20         -0.06         0.99 o                         
  -1   5  15          5.50          4.27         1.76 o                         
   0   5  15         10.56          9.97         2.02 o                         
   1   5  15          1.84          1.11         0.81 o                         
  -3   6  15          0.99         -1.69         1.69 o                         
  -2   6  15          1.51          0.53         1.16 o                         
  -1   6  15          5.36          5.64         2.04 o                         
   0   6  15          4.60          4.66         1.38 o                         
   1   6  15          0.00         -0.40         0.73 o                         
  -2   7  15          1.01          0.24         1.12 o                         
  -1   7  15          0.05          1.02         1.28 o                         
   0   7  15          6.79          7.09         1.62 o                         
  -2   8  15          0.19          0.39         1.38 o                         
  -1   8  15          0.27          0.35         1.27 o                         
   0   8  15          0.04         -0.80         1.26 o                         
  -2   0  16         21.04         27.48         3.85 o                         
  -1   0  16          2.72         -0.18         2.12 o                         
   0   0  16          0.00         -0.41         1.69 o                         
  -2   1  16         17.33         18.52         2.39 o                         
  -1   1  16          0.16         -0.78         1.52 o                         
   0   1  16          0.99          1.33         1.48 o                         
  -2   2  16          7.53          6.18         1.53 o                         
  -1   2  16          0.27         -0.63         1.45 o                         
   0   2  16          0.26          0.81         0.99 o                         
  -2   3  16          5.31          5.82         1.48 o                         
  -1   3  16          0.29          0.53         1.40 o                         
   0   3  16          0.84          0.30         1.02 o                         
  -2   4  16          0.00         -1.34         1.45 o                         
  -1   4  16          0.12          2.01         1.40 o                         
   0   4  16          6.74          7.69         1.64 o                         
  -1   5  16          0.24          0.38         1.33 o                         
                                                                                
