# Supplementary material for: Three closely related (2E,2′E)-3,3′-(1,4-phenyl­ene)bis­[1-(meth­oxy­phen­yl)prop-2-en-1-ones]: supra­molecular assemblies in one dimension mediated by hydrogen bonding and C—H⋯π inter­actions
Source: Acta Crystallogr E Crystallogr Commun. 2017 May 26;73(Pt 6):896–900. doi: 10.1107/S2056989017007460 (PMC5458319; doi:10.1107/S2056989017007460)
Supplement: Supplementary file 4 [file e-73-00896-IIIsup4.hkl]

data_III                                                               
_shelx_title ' mo_trpc4_0m in P2(1)/n (RT)'                                     
_shelx_refln_list_code          4                                               
_shelx_F_calc_maximum      183.66                                               
_exptl_crystal_F_000       484.00                                               
_reflns_d_resolution_high  0.7320                                               
                                                                                
loop_                                                                           
 _space_group_symop_operation_xyz                                               
 'x, y, z'                                                                      
 '-x+1/2, y+1/2, -z+1/2'                                                        
 '-x, -y, -z'                                                                   
 'x-1/2, -y-1/2, z-1/2'                                                         
                                                                                
_cell_length_a     6.9595                                                       
_cell_length_b    21.0272                                                       
_cell_length_c     8.3297                                                       
_cell_angle_alpha  90.000                                                       
_cell_angle_beta  103.602                                                       
_cell_angle_gamma  90.000                                                       
                                                                                
_shelx_F_squared_multiplier     1.000                                           
                                                                                
loop_                                                                           
 _refln_index_h                                                                 
 _refln_index_k                                                                 
 _refln_index_l                                                                 
 _refln_F_squared_calc                                                          
 _refln_F_squared_meas                                                          
 _refln_F_squared_sigma                                                         
 _refln_observed_status                                                         
   4   0   0        446.42        454.94         6.44 o                         
   6   0   0        325.77        319.44         5.47 o                         
   8   0   0          1.65          7.76         3.65 o                         
   1   1   0        313.28        312.09         3.61 o                         
   2   1   0       3124.34       3167.60        34.24 o                         
   3   1   0         19.48         26.90         0.57 o                         
   4   1   0          9.21          8.41         0.37 o                         
   5   1   0         19.35         18.76         0.83 o                         
   6   1   0        397.12        372.65         5.82 o                         
   7   1   0          6.12          7.65         2.44 o                         
   8   1   0         10.00          9.94         2.79 o                         
   9   1   0         79.12         90.52         6.37 o                         
   0   2   0        978.88        952.36        16.07 o                         
   1   2   0        546.46        517.04         5.92 o                         
   2   2   0         64.73         64.40         1.11 o                         
   3   2   0        963.15        927.09        10.40 o                         
   4   2   0        132.34        113.08         1.58 o                         
   5   2   0         59.08         68.76         1.17 o                         
   6   2   0        178.95        173.47         4.24 o                         
   7   2   0          5.01          6.44         0.94 o                         
   8   2   0          3.98          3.03         3.55 o                         
   9   2   0          8.16          9.93         3.09 o                         
   1   3   0        139.40        143.44         1.92 o                         
   2   3   0        465.89        470.23         5.16 o                         
   3   3   0         31.90         29.31         0.61 o                         
   4   3   0        372.69        348.45         5.34 o                         
   5   3   0        416.57        394.84         5.88 o                         
   6   3   0        373.79        392.55         7.95 o                         
   7   3   0          6.69          5.92         1.17 o                         
   8   3   0          0.25          1.82         1.81 o                         
   9   3   0          0.41          4.32         2.69 o                         
   0   4   0         27.31         38.32         0.91 o                         
   1   4   0       3344.68       3391.57        34.40 o                         
   2   4   0        573.41        559.50         6.78 o                         
   3   4   0        281.25        273.79         3.02 o                         
   4   4   0         43.01         44.44         1.04 o                         
   5   4   0         57.20         39.59         7.94 o                         
   6   4   0         13.90         13.87         1.42 o                         
   7   4   0         28.05         26.61         1.60 o                         
   8   4   0          2.20          4.27         2.26 o                         
   9   4   0          1.04          5.53         2.94 o                         
   1   5   0        671.71        630.32         6.27 o                         
   2   5   0        385.70        398.43         6.75 o                         
   3   5   0         80.08         84.50         1.53 o                         
   4   5   0          3.42          2.52         0.35 o                         
   5   5   0        320.47        287.45         6.79 o                         
   6   5   0         56.05         55.62         2.07 o                         
   7   5   0         39.80         37.78         2.55 o                         
   8   5   0          3.28          1.48         0.84 o                         
   9   5   0          0.25          1.97         2.35 o                         
   0   6   0        809.00        871.36        13.95 o                         
   1   6   0        171.02        186.25         2.11 o                         
   2   6   0         12.00         12.69         0.43 o                         
   3   6   0         20.77         20.37         0.57 o                         
   4   6   0        257.10        269.32         3.10 o                         
   5   6   0       1636.37       1578.41        27.69 o                         
   6   6   0         13.11         15.87         1.32 o                         
   7   6   0          1.81          1.92         2.41 o                         
   8   6   0          0.14         -0.04         0.98 o                         
   9   6   0          5.21          7.81         3.06 o                         
   1   7   0        256.82        276.61         3.00 o                         
   2   7   0        447.16        466.82         4.90 o                         
   3   7   0        353.33        379.97         4.88 o                         
   4   7   0        955.24        938.60        10.18 o                         
   5   7   0        680.09        647.45        11.63 o                         
   6   7   0          2.24          0.84         0.83 o                         
   7   7   0         24.99         28.96         1.98 o                         
   8   7   0          2.64          2.65         1.00 o                         
   0   8   0          1.56          0.47         0.26 o                         
   1   8   0        215.35        251.53         2.83 o                         
   2   8   0          4.20          3.59         0.31 o                         
   3   8   0         92.02         79.44         1.25 o                         
   4   8   0        388.16        377.89         4.55 o                         
   5   8   0        288.17        279.61         6.16 o                         
   6   8   0          8.98          8.56         1.15 o                         
   7   8   0         34.18         37.71         2.30 o                         
   8   8   0         15.49         14.82         1.54 o                         
   1   9   0        385.78        403.56         4.07 o                         
   2   9   0       1335.55       1331.04        12.17 o                         
   3   9   0         90.85        102.61         1.54 o                         
   4   9   0          0.26          0.93         0.25 o                         
   5   9   0         13.02         11.42         1.44 o                         
   6   9   0          6.41          4.61         0.98 o                         
   7   9   0          0.38          2.06         0.94 o                         
   8   9   0          0.82          0.58         1.41 o                         
   0  10   0       1378.42       1308.18        19.34 o                         
   1  10   0        316.59        316.03         3.58 o                         
   2  10   0        555.56        551.04         5.46 o                         
   3  10   0         24.78         22.81         0.72 o                         
   4  10   0         32.78         32.81         0.79 o                         
   5  10   0          5.72          8.35         1.88 o                         
   6  10   0          9.08         11.33         1.87 o                         
   7  10   0         12.57         14.89         3.32 o                         
   8  10   0         12.56         12.07         2.15 o                         
   1  11   0        203.69        206.42         2.45 o                         
   2  11   0          0.02          0.00         0.30 o                         
   3  11   0         20.36         20.60         0.72 o                         
   4  11   0         32.75         31.30         1.04 o                         
   5  11   0         48.39         46.98         2.51 o                         
   6  11   0         25.61         23.79         2.72 o                         
   7  11   0          0.14         -0.03         0.88 o                         
   8  11   0         16.32         14.93         2.22 o                         
   0  12   0        260.54        252.04         4.72 o                         
   1  12   0         84.53         99.68         1.52 o                         
   2  12   0        153.44        166.21         2.37 o                         
   3  12   0         16.52         18.14         0.94 o                         
   4  12   0          5.72          6.05         0.47 o                         
   5  12   0          1.57          2.50         1.77 o                         
   6  12   0         40.82         40.94         2.67 o                         
   7  12   0         35.56         47.21         4.62 o                         
   8  12   0         30.72         35.20         2.71 o                         
   1  13   0        804.26        828.12         8.03 o                         
   2  13   0         41.95         37.67         1.11 o                         
   3  13   0          0.03         -0.28         0.28 o                         
   4  13   0         25.73         28.46         0.90 o                         
   5  13   0          0.21         -0.62         0.62 o                         
   6  13   0          8.97         11.08         1.62 o                         
   7  13   0         24.76         29.68         2.20 o                         
   8  13   0          0.40          0.24         1.00 o                         
   0  14   0         71.10         84.73         2.39 o                         
   1  14   0        241.91        238.23         3.16 o                         
   2  14   0         40.94         37.02         1.73 o                         
   3  14   0         34.48         32.63         1.13 o                         
   4  14   0         30.69         24.37         0.96 o                         
   5  14   0         37.73         38.53         2.03 o                         
   6  14   0          7.67          4.15         1.31 o                         
   7  14   0          0.32          1.62         1.03 o                         
   8  14   0         15.58         15.91         2.08 o                         
   1  15   0          8.63          8.75         0.66 o                         
   2  15   0         80.57         77.74         2.23 o                         
   3  15   0         24.65         27.01         1.15 o                         
   4  15   0         79.61         74.96         2.06 o                         
   5  15   0          1.85          0.75         0.80 o                         
   6  15   0          2.03          3.23         1.72 o                         
   7  15   0         18.49         21.42         2.86 o                         
   0  16   0         27.11         27.79         1.71 o                         
   1  16   0          9.40         10.84         0.88 o                         
   2  16   0         92.90        109.16         2.20 o                         
   3  16   0         24.61         28.08         1.43 o                         
   4  16   0        166.79        155.72         3.74 o                         
   5  16   0         13.29         11.93         1.40 o                         
   6  16   0          5.14          4.11         1.38 o                         
   7  16   0          3.73          8.90         1.53 o                         
   1  17   0          0.66          0.26         0.45 o                         
   2  17   0         87.77         85.26         2.62 o                         
   3  17   0          1.64          1.44         0.54 o                         
   4  17   0         93.19         90.92         2.97 o                         
   5  17   0         57.49         57.56         4.96 o                         
   6  17   0          0.25         -0.14         1.08 o                         
   7  17   0          8.99         11.60         2.02 o                         
   0  18   0          0.28          0.11         0.83 o                         
   1  18   0          0.84          0.23         0.52 o                         
   2  18   0          0.00          0.65         0.62 o                         
   3  18   0         17.73         17.47         1.17 o                         
   4  18   0          1.83          1.30         1.08 o                         
   5  18   0          1.44          0.04         1.22 o                         
   6  18   0          0.00         -0.84         1.45 o                         
   7  18   0          7.84          4.74         3.35 o                         
   1  19   0          6.63          7.16         0.83 o                         
   2  19   0         15.02         14.83         1.03 o                         
   3  19   0         41.07         44.06         1.70 o                         
   4  19   0         10.33          9.03         1.06 o                         
   5  19   0          0.35         -1.20         1.20 o                         
   6  19   0         41.89         45.39         3.40 o                         
   0  20   0          8.87          9.38         1.56 o                         
   1  20   0          1.34          0.97         0.87 o                         
   2  20   0         11.12         13.38         1.01 o                         
   3  20   0          3.29          4.17         0.78 o                         
   4  20   0          0.18          0.10         0.92 o                         
   5  20   0         14.70         20.03         4.11 o                         
   6  20   0          0.28          0.22         1.06 o                         
   1  21   0          8.91          9.81         1.18 o                         
   2  21   0          3.11          2.35         0.71 o                         
   3  21   0         20.97         24.45         1.48 o                         
   4  21   0          5.08          4.17         0.78 o                         
   5  21   0          1.40          0.88         1.45 o                         
   6  21   0         30.93         36.64         4.27 o                         
   0  22   0        167.70        179.96         5.89 o                         
   1  22   0          4.08          3.22         0.93 o                         
   2  22   0          1.04         -0.53         1.22 o                         
   3  22   0         32.87         38.14         2.15 o                         
   4  22   0          3.63          1.60         0.72 o                         
   5  22   0          0.55          1.38         1.47 o                         
   1  23   0         24.58         23.97         1.76 o                         
   2  23   0         20.70         20.77         1.64 o                         
   3  23   0         28.18         29.40         1.82 o                         
   4  23   0          1.30          0.73         1.24 o                         
   5  23   0         16.43         19.87         2.81 o                         
   0  24   0         41.37         42.61         3.25 o                         
   1  24   0          0.32         -0.20         0.81 o                         
   2  24   0          0.01         -0.61         0.80 o                         
   3  24   0          2.46          4.13         1.07 o                         
   4  24   0          7.37          5.65         2.12 o                         
   5  24   0          2.74          4.87         2.08 o                         
   1  25   0         14.19         12.50         1.92 o                         
   2  25   0          3.61          1.80         1.10 o                         
   3  25   0          1.29          1.82         0.97 o                         
   4  25   0          1.36          1.23         1.61 o                         
   0  26   0        108.00        104.37         4.86 o                         
   1  26   0          1.05          1.46         1.01 o                         
   2  26   0          3.86          3.28         1.20 o                         
   3  26   0          0.46          0.08         0.97 o                         
   1  27   0          6.80          7.20         1.36 o                         
   2  27   0          4.87          3.71         1.29 o                         
   3  27   0          0.13         -0.57         1.49 o                         
   0  28   0          7.26          3.53         1.77 o                         
   1  28   0          3.58          1.57         1.33 o                         
   2  28   0          0.01          1.50         1.30 o                         
  -9   0   1          0.05          7.45         4.01 o                         
  -7   0   1        109.78         98.74         7.61 o                         
  -3   0   1        223.54        246.98         7.54 o                         
   1   0   1        378.45        371.91         5.93 o                         
   3   0   1       1181.42       1280.03        14.92 o                         
   5   0   1          0.69         -0.60         0.60 o                         
   7   0   1         37.75         34.58         1.89 o                         
   9   0   1         46.40         48.69         7.92 o                         
  -9   1   1          0.56          3.72         2.43 o                         
  -8   1   1          5.76          6.87         2.50 o                         
  -7   1   1          5.76          1.22         1.77 o                         
  -6   1   1       1377.29       1363.43        31.70 o                         
  -5   1   1          8.62          9.01         1.08 o                         
  -4   1   1         26.46         25.79         0.72 o                         
  -3   1   1        724.71        695.73         8.46 o                         
  -2   1   1        717.23        734.84         7.73 o                         
  -1   1   1        735.21        729.24        10.41 o                         
   0   1   1         81.16         86.60         0.96 o                         
   1   1   1        320.04        320.86         3.69 o                         
   2   1   1        230.53        226.17         2.55 o                         
   3   1   1        520.95        575.65         5.32 o                         
   4   1   1        108.74         96.15         1.36 o                         
   5   1   1          0.38          0.31         0.26 o                         
   6   1   1        182.14        158.84         3.30 o                         
   7   1   1          2.09          2.42         0.52 o                         
   8   1   1          0.63          4.63         2.41 o                         
   9   1   1          5.16         11.32         3.53 o                         
  -9   2   1          1.24          3.35         2.58 o                         
  -8   2   1          1.13          3.60         2.16 o                         
  -7   2   1        101.69        104.00         5.50 o                         
  -6   2   1        980.57        981.38        18.15 o                         
  -5   2   1        191.17        180.95         6.94 o                         
  -4   2   1         46.41         51.19         1.02 o                         
  -3   2   1        205.00        221.89         2.80 o                         
  -2   2   1       1204.54       1193.90        13.85 o                         
  -1   2   1        783.54        775.01         9.80 o                         
   0   2   1      11802.75      11498.83       136.71 o                         
   1   2   1       2196.00       2179.04        21.03 o                         
   2   2   1         20.51         19.31         0.53 o                         
   3   2   1       2473.69       2659.67        28.19 o                         
   4   2   1         76.16         62.07         1.46 o                         
   5   2   1         12.87         12.92         1.01 o                         
   6   2   1          1.80          3.26         0.73 o                         
   7   2   1          9.77          9.10         1.23 o                         
   8   2   1          0.73          0.71         0.59 o                         
  -9   3   1         16.98         22.14         3.93 o                         
  -8   3   1          3.47          6.09         3.28 o                         
  -7   3   1         96.27         92.11         5.26 o                         
  -6   3   1         18.07         19.86         2.05 o                         
  -5   3   1         31.16         26.50         0.91 o                         
  -4   3   1        627.82        581.89         6.60 o                         
  -3   3   1          4.74          4.83         0.32 o                         
  -2   3   1        127.27        124.25         1.83 o                         
  -1   3   1          3.15          0.60         0.15 o                         
   0   3   1       3462.75       3270.52        32.70 o                         
   1   3   1         11.51          9.19         0.39 o                         
   2   3   1         65.95         62.43         1.64 o                         
   3   3   1       1715.91       1717.02        25.83 o                         
   4   3   1        552.22        565.73         5.40 o                         
   5   3   1         72.25         59.52         3.25 o                         
   6   3   1         13.36         13.23         0.98 o                         
   7   3   1          8.69          9.89         1.45 o                         
   8   3   1         28.63         31.48         3.00 o                         
  -9   4   1          0.84          0.92         2.46 o                         
  -8   4   1          0.14          2.24         2.05 o                         
  -7   4   1          8.44          8.69         2.96 o                         
  -6   4   1         32.42         30.30         1.38 o                         
  -5   4   1         55.87         53.10         1.53 o                         
  -4   4   1        203.97        213.32         2.60 o                         
  -3   4   1       1311.14       1282.40        15.10 o                         
  -2   4   1          3.21          3.32         0.27 o                         
  -1   4   1       4453.70       4553.03        57.97 o                         
   0   4   1        226.16        219.55         2.33 o                         
   1   4   1       3440.36       3368.05        34.24 o                         
   2   4   1          0.58          0.15         0.21 o                         
   3   4   1         16.67         16.45         0.73 o                         
   4   4   1         73.21         76.37         1.37 o                         
   5   4   1        678.35        645.39         8.70 o                         
   6   4   1         51.36         52.05         1.94 o                         
   7   4   1         29.72         28.19         3.40 o                         
   8   4   1         47.18         56.52         5.14 o                         
  -9   5   1          1.16          0.42         2.39 o                         
  -8   5   1          1.69          2.35         1.87 o                         
  -7   5   1          0.67          0.69         1.80 o                         
  -6   5   1         14.83         17.11         1.49 o                         
  -5   5   1          1.04          0.35         0.61 o                         
  -4   5   1         47.89         47.01         0.94 o                         
  -3   5   1       1161.83       1234.73        14.64 o                         
  -2   5   1        131.72        153.75         2.19 o                         
  -1   5   1      33730.59      32376.15       624.79 o                         
   0   5   1       3175.36       3159.45        27.76 o                         
   1   5   1        261.73        259.24         3.12 o                         
   2   5   1        418.10        385.23         3.87 o                         
   3   5   1        632.57        631.98         6.79 o                         
   4   5   1         40.49         39.94         0.97 o                         
   5   5   1        358.89        356.50         5.35 o                         
   6   5   1         11.80         11.40         0.87 o                         
   7   5   1         22.89         19.05         2.57 o                         
   8   5   1         26.94         32.42         2.13 o                         
  -9   6   1         15.86         22.14         3.84 o                         
  -8   6   1         13.52         17.23         3.16 o                         
  -7   6   1        118.71        111.76         3.10 o                         
  -6   6   1         14.36         12.31         2.12 o                         
  -5   6   1          4.24          3.86         0.77 o                         
  -4   6   1         34.42         26.05         0.87 o                         
  -3   6   1         65.69         56.26         1.58 o                         
  -2   6   1        189.93        206.25         2.97 o                         
  -1   6   1       5425.48       5337.09        54.19 o                         
   0   6   1       1432.42       1364.89        12.40 o                         
   1   6   1        437.24        438.64         4.61 o                         
   2   6   1         74.56         68.28         1.16 o                         
   3   6   1         75.70         71.51         1.45 o                         
   4   6   1          0.01          0.78         0.50 o                         
   5   6   1         35.20         31.87         1.63 o                         
   6   6   1         21.57         21.30         1.48 o                         
   7   6   1         17.21         15.89         1.74 o                         
   8   6   1         44.08         56.36         5.56 o                         
  -9   7   1         10.17         12.93         3.29 o                         
  -8   7   1         26.24         34.79         4.43 o                         
  -7   7   1          5.44          7.40         1.01 o                         
  -6   7   1          5.31          6.26         1.30 o                         
  -5   7   1        101.92        108.11         3.14 o                         
  -4   7   1         48.35         44.04         1.60 o                         
  -3   7   1         34.06         36.00         0.91 o                         
  -2   7   1        585.07        655.08         8.16 o                         
  -1   7   1       1090.84       1056.64        12.67 o                         
   0   7   1        340.05        306.56         3.82 o                         
   1   7   1        288.87        298.09         3.35 o                         
   2   7   1        438.05        429.45         4.63 o                         
   3   7   1        211.08        202.92         2.66 o                         
   4   7   1         13.11         14.93         0.71 o                         
   5   7   1        602.01        566.98         7.91 o                         
   6   7   1          0.47          0.44         0.85 o                         
   7   7   1         22.38         23.69         2.13 o                         
   8   7   1         10.30         12.60         1.63 o                         
  -9   8   1          4.55          7.15         2.78 o                         
  -8   8   1          0.67          1.58         2.01 o                         
  -7   8   1         32.39         31.70         1.90 o                         
  -6   8   1         52.61         54.18         2.65 o                         
  -5   8   1         35.76         32.24         4.00 o                         
  -4   8   1          8.44         10.27         0.65 o                         
  -3   8   1          0.37          0.52         0.32 o                         
  -2   8   1        946.74       1040.52        10.23 o                         
  -1   8   1         35.12         42.09         0.88 o                         
   0   8   1         19.20         20.21         0.65 o                         
   1   8   1        498.73        513.63         5.43 o                         
   2   8   1          0.35         -0.21         0.21 o                         
   3   8   1        140.61        124.31         1.93 o                         
   4   8   1          2.49          1.01         0.84 o                         
   5   8   1        338.65        349.95         5.39 o                         
   6   8   1         54.14         50.00         1.41 o                         
   7   8   1         44.49         46.00         2.75 o                         
   8   8   1          2.10          6.63         2.95 o                         
  -8   9   1          1.62          1.69         0.79 o                         
  -7   9   1          7.38          9.14         1.11 o                         
  -6   9   1          4.32          4.14         0.97 o                         
  -5   9   1         69.70         60.44         2.48 o                         
  -4   9   1        162.30        163.12         3.98 o                         
  -3   9   1         34.76         30.28         1.28 o                         
  -2   9   1       1535.95       1598.20        16.65 o                         
  -1   9   1        285.87        290.22         3.30 o                         
   0   9   1         42.51         49.48         1.34 o                         
   1   9   1         59.92         52.75         1.10 o                         
   2   9   1        201.50        188.88         2.46 o                         
   3   9   1         93.63         87.22         1.73 o                         
   4   9   1        121.98        125.76         2.50 o                         
   5   9   1          8.01          9.81         1.24 o                         
   6   9   1          4.47          1.73         1.34 o                         
   7   9   1         20.93         19.97         2.86 o                         
   8   9   1          0.53          1.08         1.16 o                         
  -8  10   1         44.13         54.74         2.47 o                         
  -7  10   1          6.39          8.11         1.82 o                         
  -6  10   1          7.49          8.17         1.25 o                         
  -5  10   1        163.95        161.22         4.33 o                         
  -4  10   1          8.32         10.49         1.02 o                         
  -3  10   1         61.59         61.97         2.57 o                         
  -2  10   1        161.92        165.75         2.26 o                         
  -1  10   1         13.47         16.91         0.66 o                         
   0  10   1          8.36          6.05         0.46 o                         
   1  10   1        266.34        246.77         3.49 o                         
   2  10   1         80.30         88.13         1.40 o                         
   3  10   1         75.59         63.18         1.29 o                         
   4  10   1        496.86        483.55         6.12 o                         
   5  10   1        101.05         99.72         2.29 o                         
   6  10   1          1.00          1.87         1.09 o                         
   7  10   1         27.73         32.55         2.65 o                         
   8  10   1          0.10          1.78         1.13 o                         
  -8  11   1          1.67          4.42         1.01 o                         
  -7  11   1          3.61          4.71         1.30 o                         
  -6  11   1         24.26         29.06         2.14 o                         
  -5  11   1        491.43        436.71         7.26 o                         
  -4  11   1          3.09          3.80         1.00 o                         
  -3  11   1          8.01          5.83         0.65 o                         
  -2  11   1        139.81        150.67         2.16 o                         
  -1  11   1         29.45         39.42         0.96 o                         
   0  11   1        115.02        116.06         1.87 o                         
   1  11   1        843.22        904.25         9.94 o                         
   2  11   1        333.99        355.84         3.88 o                         
   3  11   1          0.77          0.75         0.71 o                         
   4  11   1        538.62        523.10         6.56 o                         
   5  11   1         17.23         16.18         0.99 o                         
   6  11   1          1.15         -0.49         0.91 o                         
   7  11   1          4.62          5.03         1.89 o                         
   8  11   1          9.70         11.48         1.93 o                         
  -8  12   1         18.88         28.52         3.60 o                         
  -7  12   1          0.05         -1.17         1.17 o                         
  -6  12   1          4.28          5.68         1.45 o                         
  -5  12   1          5.14          5.01         1.16 o                         
  -4  12   1        119.94        126.12         3.72 o                         
  -3  12   1          6.22          7.30         0.74 o                         
  -2  12   1          0.67          1.70         0.36 o                         
  -1  12   1          4.92          6.65         0.74 o                         
   0  12   1         13.56         13.48         0.71 o                         
   1  12   1          4.11          3.52         0.72 o                         
   2  12   1         15.47         16.75         1.31 o                         
   3  12   1          5.28          5.45         1.12 o                         
   4  12   1        602.74        586.32         7.26 o                         
   5  12   1          0.24         -0.76         0.81 o                         
   6  12   1          9.56         10.85         1.46 o                         
   7  12   1         18.59         20.79         2.23 o                         
   8  12   1          5.92          7.53         2.11 o                         
  -8  13   1         25.15         24.73         2.22 o                         
  -7  13   1          6.26          6.10         1.30 o                         
  -6  13   1         24.56         24.80         2.13 o                         
  -5  13   1        103.13        100.93         2.87 o                         
  -4  13   1         31.01         29.02         3.86 o                         
  -3  13   1          2.75          4.26         0.52 o                         
  -2  13   1         13.36         12.97         0.68 o                         
  -1  13   1          1.08          3.02         0.61 o                         
   0  13   1         53.24         62.01         1.37 o                         
   1  13   1          0.62          0.14         0.31 o                         
   2  13   1          1.55          2.68         0.45 o                         
   3  13   1          4.02          2.77         0.50 o                         
   4  13   1        117.84        117.39         2.56 o                         
   5  13   1         34.75         33.89         1.95 o                         
   6  13   1          0.48          0.94         0.84 o                         
   7  13   1          3.06          2.86         1.27 o                         
   8  13   1          0.08         -1.15         1.19 o                         
  -8  14   1          1.25          8.71         2.83 o                         
  -7  14   1         19.39         23.19         2.23 o                         
  -6  14   1          1.12          0.11         0.85 o                         
  -5  14   1         22.80         17.83         1.44 o                         
  -4  14   1         34.13         33.27         2.14 o                         
  -3  14   1         30.79         33.29         1.43 o                         
  -2  14   1        268.42        277.10         3.68 o                         
  -1  14   1         18.79         21.07         1.00 o                         
   0  14   1          0.34          0.38         0.32 o                         
   1  14   1         13.01         12.96         0.76 o                         
   2  14   1        132.90        152.35         2.81 o                         
   3  14   1          1.41          1.11         0.80 o                         
   4  14   1         98.91         93.88         2.32 o                         
   5  14   1          9.56          9.31         0.93 o                         
   6  14   1          0.51          0.42         0.86 o                         
   7  14   1          2.00          3.19         1.69 o                         
  -8  15   1          4.45          5.13         1.39 o                         
  -7  15   1         40.24         47.33         5.11 o                         
  -6  15   1          0.00          0.40         1.00 o                         
  -5  15   1          0.30          0.27         0.94 o                         
  -4  15   1          9.11          7.26         1.25 o                         
  -3  15   1          0.72          0.43         0.34 o                         
  -2  15   1        198.27        199.04         3.11 o                         
  -1  15   1          3.11          6.24         0.79 o                         
   0  15   1         22.47         19.63         0.96 o                         
   1  15   1        518.75        508.63         5.87 o                         
   2  15   1        195.19        210.79         4.50 o                         
   3  15   1          0.23          0.15         0.73 o                         
   4  15   1        102.04        102.62         2.47 o                         
   5  15   1         51.17         51.09         2.20 o                         
   6  15   1         11.58         10.90         1.80 o                         
   7  15   1          2.67          2.90         1.42 o                         
  -7  16   1          4.56          3.60         1.42 o                         
  -6  16   1          6.45          5.32         1.36 o                         
  -5  16   1         20.46         20.59         2.33 o                         
  -4  16   1          0.99          1.43         0.97 o                         
  -3  16   1         20.54         22.07         1.44 o                         
  -2  16   1          2.16          3.09         0.61 o                         
  -1  16   1        186.46        183.13         4.29 o                         
   0  16   1          0.28          0.01         0.36 o                         
   1  16   1          3.51          2.16         0.51 o                         
   2  16   1         48.23         54.80         1.61 o                         
   3  16   1         46.04         56.73         2.38 o                         
   4  16   1          0.08         -0.05         0.86 o                         
   5  16   1         34.54         30.93         2.16 o                         
   6  16   1         34.76         36.05         2.94 o                         
   7  16   1         16.86         14.23         4.09 o                         
  -7  17   1          0.47         -0.32         1.40 o                         
  -6  17   1          2.70          3.63         1.14 o                         
  -5  17   1         18.44         16.10         1.96 o                         
  -4  17   1         48.56         40.48         4.50 o                         
  -3  17   1          7.29          8.87         0.85 o                         
  -2  17   1          0.17          0.29         0.46 o                         
  -1  17   1          5.49          5.26         0.72 o                         
   0  17   1         56.50         49.86         1.63 o                         
   1  17   1         94.41         90.39         2.18 o                         
   2  17   1         14.82         18.82         1.12 o                         
   3  17   1         25.29         26.19         1.44 o                         
   4  17   1          0.31         -0.31         0.89 o                         
   5  17   1         23.32         21.77         1.21 o                         
   6  17   1          0.62          0.00         1.15 o                         
   7  17   1         32.05         39.29         3.33 o                         
  -7  18   1          0.25         -1.17         1.26 o                         
  -6  18   1          0.61          0.47         0.87 o                         
  -5  18   1          0.30          0.61         1.06 o                         
  -4  18   1         99.81         84.46         3.46 o                         
  -3  18   1         90.23         87.40         1.99 o                         
  -2  18   1          0.44         -0.42         0.42 o                         
  -1  18   1         95.07        101.83         2.36 o                         
   0  18   1         22.98         25.11         1.36 o                         
   1  18   1          1.24          1.88         0.63 o                         
   2  18   1          3.95          4.02         0.69 o                         
   3  18   1          0.18          0.71         0.56 o                         
   4  18   1         14.53         15.85         1.22 o                         
   5  18   1         14.80         14.08         1.17 o                         
   6  18   1         31.26         36.55         3.11 o                         
  -7  19   1          1.83         -1.17         1.31 o                         
  -6  19   1          0.01         -0.39         0.90 o                         
  -5  19   1         16.54         16.45         2.09 o                         
  -4  19   1          0.56         -0.26         0.91 o                         
  -3  19   1         21.77         20.65         1.13 o                         
  -2  19   1         20.72         24.54         1.94 o                         
  -1  19   1          2.80          2.97         0.82 o                         
   0  19   1         68.19         63.99         2.52 o                         
   1  19   1          2.01          2.10         0.73 o                         
   2  19   1          7.79          9.81         0.97 o                         
   3  19   1         19.65         20.32         1.35 o                         
   4  19   1          1.15          1.81         1.08 o                         
   5  19   1         66.79         69.23         2.05 o                         
   6  19   1          0.32         -1.77         1.77 o                         
  -6  20   1          3.09          1.27         1.09 o                         
  -5  20   1          3.53          2.20         2.16 o                         
  -4  20   1          2.92          3.67         1.34 o                         
  -3  20   1         11.59         12.63         1.04 o                         
  -2  20   1          0.79          0.16         0.56 o                         
  -1  20   1          1.28          0.79         0.63 o                         
   0  20   1         47.29         51.24         2.87 o                         
   1  20   1          4.71          2.73         0.84 o                         
   2  20   1          0.08         -0.77         0.77 o                         
   3  20   1         27.03         30.35         2.63 o                         
   4  20   1          7.02          4.87         1.50 o                         
   5  20   1          4.49          4.39         0.70 o                         
   6  20   1          0.12          2.68         1.91 o                         
  -6  21   1         19.75         21.77         2.25 o                         
  -5  21   1          0.60          0.18         1.38 o                         
  -4  21   1         23.94         25.89         2.72 o                         
  -3  21   1         59.72         64.18         3.13 o                         
  -2  21   1         37.84         33.14         1.59 o                         
  -1  21   1         78.42         82.94         2.64 o                         
   0  21   1         15.35         19.49         1.53 o                         
   1  21   1          0.01         -0.07         0.68 o                         
   2  21   1          0.03         -0.59         0.75 o                         
   3  21   1        133.15        131.01         3.55 o                         
   4  21   1          7.32          7.50         1.13 o                         
   5  21   1          3.85          1.04         1.65 o                         
   6  21   1         41.43         39.63         4.13 o                         
  -6  22   1          1.05          0.19         1.12 o                         
  -5  22   1          3.68          1.73         2.19 o                         
  -4  22   1          0.16          0.66         1.29 o                         
  -3  22   1          0.12          0.05         0.66 o                         
  -2  22   1          0.07         -0.18         0.59 o                         
  -1  22   1         13.98         14.06         1.33 o                         
   0  22   1         32.83         35.54         2.07 o                         
   1  22   1          0.05         -0.16         0.69 o                         
   2  22   1          0.33         -0.67         0.76 o                         
   3  22   1         11.84         10.57         1.32 o                         
   4  22   1          6.85          5.82         1.02 o                         
   5  22   1         15.05         18.57         2.54 o                         
  -5  23   1          0.07         -0.22         1.76 o                         
  -4  23   1          1.30         -1.45         1.45 o                         
  -3  23   1          6.89          9.19         1.09 o                         
  -2  23   1         11.66         11.98         1.28 o                         
  -1  23   1          4.22          3.84         0.99 o                         
   0  23   1          0.00         -0.86         0.86 o                         
   1  23   1          3.39          0.67         0.86 o                         
   2  23   1          1.54          1.31         0.98 o                         
   3  23   1          0.41          1.05         2.37 o                         
   4  23   1         10.96         11.35         2.10 o                         
   5  23   1          1.45          1.59         1.67 o                         
  -5  24   1          0.02          1.86         1.85 o                         
  -4  24   1          4.61          3.78         1.67 o                         
  -3  24   1          1.27         -0.08         1.60 o                         
  -2  24   1          0.03          1.07         0.82 o                         
  -1  24   1         28.10         29.30         1.95 o                         
   0  24   1         68.15         68.81         2.67 o                         
   1  24   1          9.00         12.03         1.41 o                         
   2  24   1          8.62         10.34         1.51 o                         
   3  24   1          2.63         -0.35         1.43 o                         
   4  24   1          0.69         -0.74         2.17 o                         
  -4  25   1          3.12          1.60         1.64 o                         
  -3  25   1          0.08         -0.37         0.69 o                         
  -2  25   1          0.33         -0.77         0.77 o                         
  -1  25   1         10.69          9.98         1.36 o                         
   0  25   1         28.88         32.36         2.46 o                         
   1  25   1          1.43          1.33         0.96 o                         
   2  25   1          0.19          0.15         0.98 o                         
   3  25   1          1.29          0.18         1.29 o                         
   4  25   1          0.09         -1.06         1.06 o                         
  -4  26   1          2.24          1.21         1.68 o                         
  -3  26   1          0.43         -0.25         1.02 o                         
  -2  26   1          3.98          4.10         1.15 o                         
  -1  26   1          0.33         -0.82         0.82 o                         
   0  26   1          7.19          6.47         1.35 o                         
   1  26   1          0.27          0.76         1.04 o                         
   2  26   1          7.88          5.54         1.40 o                         
   3  26   1          0.65         -1.00         1.00 o                         
  -3  27   1          1.87          0.89         0.87 o                         
  -2  27   1          3.48          5.86         1.32 o                         
  -1  27   1         44.41         49.80         2.64 o                         
   0  27   1          0.06         -0.45         1.01 o                         
   1  27   1         18.07         15.00         1.89 o                         
   2  27   1          7.17          9.03         1.64 o                         
  -2  28   1          1.67         -0.38         1.11 o                         
  -1  28   1         13.44         13.91         1.71 o                         
   0  28   1         32.66         30.75         2.31 o                         
   1  28   1          3.45          1.29         1.24 o                         
  -8   0   2         32.87         41.90         6.41 o                         
  -6   0   2        136.01        139.30         4.84 o                         
  -4   0   2        780.17        803.30        24.59 o                         
  -2   0   2       2802.41       2777.65        52.99 o                         
   0   0   2        397.29        393.84         4.84 o                         
   2   0   2       1251.03       1295.83        18.98 o                         
   4   0   2         45.90         57.60         1.70 o                         
   6   0   2         91.89         78.41         3.37 o                         
   8   0   2          1.20         -0.24         1.51 o                         
  -9   1   2          3.86         10.83         2.95 o                         
  -8   1   2          2.25          3.53         1.91 o                         
  -7   1   2          1.29          4.79         1.89 o                         
  -6   1   2        118.47        120.38         3.14 o                         
  -5   1   2         29.99         27.30         1.43 o                         
  -4   1   2         26.88         23.58         1.32 o                         
  -3   1   2         63.23         69.92         2.25 o                         
  -2   1   2        223.43        223.49         4.10 o                         
  -1   1   2       1817.32       1778.41        36.99 o                         
   0   1   2       1192.70       1190.87         9.63 o                         
   1   1   2        170.11        168.53         1.94 o                         
   2   1   2        102.27        117.36         1.63 o                         
   3   1   2        158.21        187.10         2.32 o                         
   4   1   2         24.85         28.14         0.96 o                         
   5   1   2          1.37          0.48         0.78 o                         
   6   1   2         29.92         32.34         1.58 o                         
   7   1   2         17.01         20.98         2.98 o                         
   8   1   2          9.47          9.11         0.96 o                         
  -9   2   2          5.84          6.28         2.99 o                         
  -8   2   2         11.83         15.70         3.02 o                         
  -7   2   2         17.21         22.67         6.68 o                         
  -6   2   2        149.25        147.81         4.43 o                         
  -5   2   2        111.10        109.00         5.11 o                         
  -4   2   2          1.60          2.31         0.45 o                         
  -3   2   2       1216.55       1247.57        22.89 o                         
  -2   2   2        139.41        137.49         1.87 o                         
  -1   2   2       2422.41       2417.47        49.30 o                         
   0   2   2         10.87          4.81         0.32 o                         
   1   2   2        277.79        294.82         3.09 o                         
   2   2   2       1786.56       1883.03        18.54 o                         
   3   2   2        185.30        206.26         2.75 o                         
   4   2   2         14.27         14.99         1.27 o                         
   5   2   2          6.76          5.35         0.79 o                         
   6   2   2         42.45         33.94         3.47 o                         
   7   2   2          2.21          8.88         2.59 o                         
   8   2   2         45.77         50.57         1.82 o                         
  -9   3   2          0.02          4.54         2.59 o                         
  -8   3   2          0.34         -1.54         1.54 o                         
  -7   3   2        318.01        311.58        10.37 o                         
  -6   3   2         32.56         27.71         4.66 o                         
  -5   3   2          8.98          7.49         0.77 o                         
  -4   3   2         32.00         37.88         1.52 o                         
  -3   3   2       2068.33       2151.42        28.38 o                         
  -2   3   2         23.57         34.48         1.47 o                         
  -1   3   2       6241.41       6196.26       148.18 o                         
   0   3   2       2497.51       2554.12        22.77 o                         
   1   3   2        280.28        272.67         4.14 o                         
   2   3   2       1337.16       1469.92        14.67 o                         
   3   3   2        369.41        448.00         5.12 o                         
   4   3   2         29.32         32.32         1.63 o                         
   5   3   2        123.79        112.53         2.86 o                         
   6   3   2         41.11         36.36         1.86 o                         
   7   3   2          0.07          0.39         0.57 o                         
   8   3   2          3.88          5.09         1.04 o                         
  -9   4   2          4.63          9.66         2.96 o                         
  -8   4   2          2.85          1.17         1.70 o                         
  -7   4   2        432.02        421.02        12.75 o                         
  -6   4   2        263.75        260.61         7.72 o                         
  -5   4   2         81.66         82.61         2.11 o                         
  -4   4   2        149.44        127.52         2.75 o                         
  -3   4   2        731.10        804.23         9.44 o                         
  -2   4   2         16.52         13.42         0.58 o                         
  -1   4   2       4333.95       4248.99        48.98 o                         
   0   4   2         15.87         11.69         0.43 o                         
   1   4   2        806.30        893.98         7.80 o                         
   2   4   2       1059.56       1101.85        11.21 o                         
   3   4   2        255.05        274.08         3.46 o                         
   4   4   2          4.32          4.24         0.51 o                         
   5   4   2         24.86         26.55         1.29 o                         
   6   4   2        125.54         99.78         2.72 o                         
   7   4   2          1.12          0.19         0.59 o                         
   8   4   2          0.16          1.27         0.95 o                         
  -9   5   2          4.57          5.55         3.91 o                         
  -8   5   2          0.95          2.93         2.11 o                         
  -7   5   2        173.99        176.70         7.70 o                         
  -6   5   2        309.49        291.61        15.83 o                         
  -5   5   2          0.00          0.20         0.42 o                         
  -4   5   2          5.95          8.70         0.58 o                         
  -3   5   2         83.03         86.56         1.71 o                         
  -2   5   2        651.60        645.23         7.90 o                         
  -1   5   2         92.37         89.09         1.17 o                         
   0   5   2         37.48         35.00         0.92 o                         
   1   5   2          6.47         10.13         0.65 o                         
   2   5   2       1382.92       1392.58        14.00 o                         
   3   5   2        106.39         99.80         1.59 o                         
   4   5   2          6.71          7.89         1.35 o                         
   5   5   2        127.42        114.11         2.55 o                         
   6   5   2          2.19          2.09         1.32 o                         
   7   5   2          2.76          2.09         0.63 o                         
   8   5   2         16.20         14.99         2.62 o                         
  -9   6   2         10.29         18.09         3.60 o                         
  -8   6   2          0.47          2.87         2.03 o                         
  -7   6   2         55.76         59.70         4.08 o                         
  -6   6   2         54.10         46.44         1.10 o                         
  -5   6   2          0.49         -0.04         0.29 o                         
  -4   6   2         34.14         40.47         1.23 o                         
  -3   6   2          2.62          2.77         0.43 o                         
  -2   6   2         71.42         73.44         1.35 o                         
  -1   6   2       2671.28       2692.18        33.60 o                         
   0   6   2        245.20        247.70         2.76 o                         
   1   6   2        556.04        535.28         6.43 o                         
   2   6   2        157.53        173.95         2.29 o                         
   3   6   2          0.32          0.76         0.29 o                         
   4   6   2          4.19          2.40         0.52 o                         
   5   6   2        252.46        226.70         4.01 o                         
   6   6   2         10.05          9.82         1.68 o                         
   7   6   2          8.91          8.06         0.92 o                         
   8   6   2         19.39         21.75         3.55 o                         
  -9   7   2          0.00          3.19         2.32 o                         
  -8   7   2         14.98         19.40         3.43 o                         
  -7   7   2         17.81         19.42         2.67 o                         
  -6   7   2         83.96         84.40         2.49 o                         
  -5   7   2         35.58         41.54         1.25 o                         
  -4   7   2          1.02          0.22         0.23 o                         
  -3   7   2        368.56        371.08         7.29 o                         
  -2   7   2        482.65        487.09         7.89 o                         
  -1   7   2       1711.32       1666.30        16.68 o                         
   0   7   2         43.23         32.59         0.79 o                         
   1   7   2         33.40         31.74         1.07 o                         
   2   7   2        135.57        130.93         1.79 o                         
   3   7   2         23.26         23.33         1.04 o                         
   4   7   2         33.11         38.88         1.63 o                         
   5   7   2         13.70         12.37         0.99 o                         
   6   7   2         76.23         72.81         2.31 o                         
   7   7   2          1.04          2.24         0.89 o                         
   8   7   2         10.03         12.02         1.81 o                         
  -9   8   2          3.99          5.30         2.94 o                         
  -8   8   2         78.32         94.32         5.82 o                         
  -7   8   2          0.08          2.28         1.96 o                         
  -6   8   2         15.89         16.46         1.31 o                         
  -5   8   2        105.08         99.71         2.91 o                         
  -4   8   2         22.37         22.61         1.09 o                         
  -3   8   2        393.65        420.58         6.31 o                         
  -2   8   2          5.00          7.35         0.70 o                         
  -1   8   2        159.91        168.97         2.54 o                         
   0   8   2          0.21          0.39         0.20 o                         
   1   8   2         39.97         36.32         0.87 o                         
   2   8   2         33.59         33.17         1.13 o                         
   3   8   2         58.70         55.15         1.23 o                         
   4   8   2        311.16        281.28         5.13 o                         
   5   8   2         46.44         47.29         1.66 o                         
   6   8   2          7.09          7.81         1.27 o                         
   7   8   2         25.67         26.89         2.76 o                         
   8   8   2          1.28          2.25         2.00 o                         
  -9   9   2          3.22          3.78         2.54 o                         
  -8   9   2         18.79         31.52         4.22 o                         
  -7   9   2          0.47          0.46         0.78 o                         
  -6   9   2          0.42          0.00         0.58 o                         
  -5   9   2         87.05         80.29         2.71 o                         
  -4   9   2         25.85         24.40         1.54 o                         
  -3   9   2         36.06         40.23         1.07 o                         
  -2   9   2       1866.17       1907.53        24.90 o                         
  -1   9   2        664.34        620.46         6.38 o                         
   0   9   2        122.47        136.62         2.23 o                         
   1   9   2        129.12        170.77         2.32 o                         
   2   9   2          2.76          3.87         0.43 o                         
   3   9   2        354.10        345.37         3.99 o                         
   4   9   2        364.45        357.56         5.04 o                         
   5   9   2        127.13        124.00         2.78 o                         
   6   9   2          9.04         10.64         1.64 o                         
   7   9   2         19.47         23.06         2.33 o                         
   8   9   2          0.07          2.43         2.52 o                         
  -8  10   2         19.35         34.99         4.48 o                         
  -7  10   2          4.18          3.23         0.83 o                         
  -6  10   2          0.25         -0.07         0.59 o                         
  -5  10   2         11.13         11.98         1.31 o                         
  -4  10   2         92.59         82.41         3.41 o                         
  -3  10   2          4.76          6.81         0.66 o                         
  -2  10   2       1284.86       1185.77        14.42 o                         
  -1  10   2        114.53        119.76         1.57 o                         
   0  10   2        640.89        678.30         6.91 o                         
   1  10   2       1357.13       1430.46        15.33 o                         
   2  10   2         27.76         33.45         0.98 o                         
   3  10   2          7.28          6.84         0.81 o                         
   4  10   2        848.70        836.34        10.14 o                         
   5  10   2         47.31         48.39         1.72 o                         
   6  10   2          0.39          0.11         0.52 o                         
   7  10   2          5.18         13.08         3.10 o                         
   8  10   2          4.55          4.52         1.46 o                         
  -8  11   2         15.21         18.65         5.30 o                         
  -7  11   2          0.42          1.07         1.24 o                         
  -6  11   2         47.59         37.40         4.51 o                         
  -5  11   2         17.78         20.40         1.33 o                         
  -4  11   2          6.97          4.12         0.84 o                         
  -3  11   2        173.50        165.64         4.68 o                         
  -2  11   2       2246.49       2272.93        21.91 o                         
  -1  11   2         65.12         64.38         1.09 o                         
   0  11   2          0.38          0.08         0.24 o                         
   1  11   2        224.38        240.92         3.11 o                         
   2  11   2        104.06        101.49         1.80 o                         
   3  11   2         87.77         84.28         1.91 o                         
   4  11   2          0.10          0.63         0.53 o                         
   5  11   2         18.37         20.63         1.31 o                         
   6  11   2         16.27         16.12         1.37 o                         
   7  11   2         82.87         81.25         3.78 o                         
  -8  12   2          3.47          3.95         1.80 o                         
  -7  12   2          0.57         -0.46         0.83 o                         
  -6  12   2          4.84          3.47         1.74 o                         
  -5  12   2        115.96         94.01         2.58 o                         
  -4  12   2         46.00         44.70         2.65 o                         
  -3  12   2         24.69         25.50         1.29 o                         
  -2  12   2        101.39        100.31         1.54 o                         
  -1  12   2          0.01          0.97         0.39 o                         
   0  12   2        132.83        124.32         2.22 o                         
   1  12   2          0.85          0.98         0.37 o                         
   2  12   2          3.61          2.08         0.50 o                         
   3  12   2          0.02         -0.09         0.41 o                         
   4  12   2        387.43        374.36         4.92 o                         
   5  12   2         71.90         69.10         2.10 o                         
   6  12   2         34.12         31.24         2.48 o                         
   7  12   2         10.65         15.55         2.50 o                         
  -8  13   2          2.32          0.49         1.08 o                         
  -7  13   2          0.47          0.96         1.02 o                         
  -6  13   2          0.15          0.50         0.71 o                         
  -5  13   2        234.65        194.70         5.01 o                         
  -4  13   2         34.59         32.56         1.59 o                         
  -3  13   2         47.57         43.83         1.62 o                         
  -2  13   2         89.40         90.39         1.50 o                         
  -1  13   2        162.14        147.20         2.31 o                         
   0  13   2          3.71          1.96         0.42 o                         
   1  13   2        157.22        159.23         2.61 o                         
   2  13   2        174.64        166.62         2.93 o                         
   3  13   2         54.19         54.21         1.74 o                         
   4  13   2         30.72         30.89         1.59 o                         
   5  13   2         42.94         45.76         1.98 o                         
   6  13   2         14.74         15.57         1.99 o                         
   7  13   2         13.46         16.95         2.71 o                         
  -8  14   2          1.68          3.07         1.03 o                         
  -7  14   2          3.19          1.54         1.13 o                         
  -6  14   2          9.58          9.19         1.43 o                         
  -5  14   2         17.05         20.45         1.89 o                         
  -4  14   2          4.00          4.79         0.87 o                         
  -3  14   2          7.16          3.93         0.70 o                         
  -2  14   2          2.63          0.82         0.33 o                         
  -1  14   2          1.45          0.70         0.49 o                         
   0  14   2         35.65         38.70         1.17 o                         
   1  14   2         79.14         77.77         1.72 o                         
   2  14   2         19.55         17.74         1.03 o                         
   3  14   2         43.48         46.10         2.04 o                         
   4  14   2        162.97        161.06         3.03 o                         
   5  14   2         13.91         11.82         1.20 o                         
   6  14   2          0.10          0.50         0.59 o                         
   7  14   2          4.69          1.98         1.62 o                         
  -8  15   2          6.53          6.02         3.01 o                         
  -7  15   2          3.53          3.36         2.06 o                         
  -6  15   2          0.98          1.99         1.00 o                         
  -5  15   2         33.43         35.86         2.32 o                         
  -4  15   2          3.38          0.80         0.67 o                         
  -3  15   2         35.50         39.68         1.59 o                         
  -2  15   2         26.69         29.06         0.95 o                         
  -1  15   2         34.60         29.97         1.43 o                         
   0  15   2         11.38         12.99         0.94 o                         
   1  15   2         29.93         31.71         1.22 o                         
   2  15   2         35.38         34.36         2.27 o                         
   3  15   2         58.70         59.76         2.26 o                         
   4  15   2         59.95         61.47         2.22 o                         
   5  15   2         48.45         49.60         2.09 o                         
   6  15   2         22.60         25.91         1.50 o                         
   7  15   2          1.27          2.73         1.72 o                         
  -7  16   2          3.57          3.60         1.97 o                         
  -6  16   2          8.72          5.19         1.04 o                         
  -5  16   2          9.77          6.96         1.45 o                         
  -4  16   2         97.80         92.30         3.36 o                         
  -3  16   2         22.73         21.33         1.35 o                         
  -2  16   2         40.05         45.15         1.49 o                         
  -1  16   2         25.07         26.85         1.68 o                         
   0  16   2         44.95         48.13         1.58 o                         
   1  16   2         50.27         53.69         1.51 o                         
   2  16   2         12.63         11.81         1.20 o                         
   3  16   2        144.52        136.46         3.03 o                         
   4  16   2         82.69         85.00         2.20 o                         
   5  16   2         55.96         52.34         2.23 o                         
   6  16   2          3.56          2.67         1.36 o                         
   7  16   2          4.77          4.46         2.07 o                         
  -7  17   2         21.16         24.34         2.37 o                         
  -6  17   2         15.05         13.66         1.45 o                         
  -5  17   2         11.00         11.55         1.72 o                         
  -4  17   2         40.13         42.18         2.55 o                         
  -3  17   2          3.55          4.64         1.27 o                         
  -2  17   2         58.96         55.85         1.65 o                         
  -1  17   2         19.76         21.70         1.23 o                         
   0  17   2        160.61        171.90         3.23 o                         
   1  17   2          7.59          6.50         0.92 o                         
   2  17   2         46.25         47.42         2.05 o                         
   3  17   2        133.76        127.38         2.97 o                         
   4  17   2         38.95         41.65         1.88 o                         
   5  17   2         87.80         87.00         3.75 o                         
   6  17   2          0.50         -0.63         0.63 o                         
  -7  18   2          7.11         10.99         2.43 o                         
  -6  18   2         35.80         36.21         2.27 o                         
  -5  18   2          1.12          2.04         1.62 o                         
  -4  18   2          6.31          5.05         1.29 o                         
  -3  18   2         17.89         17.91         1.53 o                         
  -2  18   2          2.39          1.79         0.57 o                         
  -1  18   2          2.16          3.86         0.68 o                         
   0  18   2          5.90          4.45         0.73 o                         
   1  18   2          3.32          2.92         0.76 o                         
   2  18   2          0.00         -0.23         0.82 o                         
   3  18   2        109.83        112.68         2.82 o                         
   4  18   2          0.98          1.55         0.76 o                         
   5  18   2         59.01         62.77         2.24 o                         
   6  18   2          8.74          9.33         1.50 o                         
  -7  19   2         10.69         14.69         2.73 o                         
  -6  19   2          0.15         -0.36         0.87 o                         
  -5  19   2          0.10         -0.90         1.27 o                         
  -4  19   2          6.53          8.05         2.30 o                         
  -3  19   2         17.22         15.32         1.79 o                         
  -2  19   2         87.01         91.59         3.58 o                         
  -1  19   2        155.81        172.27         3.35 o                         
   0  19   2          0.40         -0.07         0.54 o                         
   1  19   2         23.98         23.56         1.57 o                         
   2  19   2          0.55         -0.04         0.68 o                         
   3  19   2         64.22         65.93         2.53 o                         
   4  19   2          9.07          6.00         1.38 o                         
   5  19   2          1.10          1.16         1.06 o                         
   6  19   2          0.59          1.04         1.48 o                         
  -6  20   2          5.28          7.31         1.44 o                         
  -5  20   2          0.91          0.48         1.35 o                         
  -4  20   2          0.05          0.51         1.10 o                         
  -3  20   2         54.00         54.36         2.66 o                         
  -2  20   2         17.41         12.79         1.24 o                         
  -1  20   2        204.56        211.28         3.89 o                         
   0  20   2         77.15         81.75         2.61 o                         
   1  20   2         11.70         12.30         1.26 o                         
   2  20   2          0.00          1.47         1.63 o                         
   3  20   2         24.47         28.21         1.97 o                         
   4  20   2         27.54         31.93         1.86 o                         
   5  20   2         19.67         17.26         1.38 o                         
   6  20   2          0.14          0.07         1.47 o                         
  -6  21   2          0.30         -1.58         1.58 o                         
  -5  21   2          1.24         -0.14         1.22 o                         
  -4  21   2          0.17         -1.39         1.88 o                         
  -3  21   2          0.08          0.65         0.93 o                         
  -2  21   2         27.66         32.32         1.52 o                         
  -1  21   2         22.84         25.81         1.58 o                         
   0  21   2          1.32          1.11         0.84 o                         
   1  21   2         14.01         14.94         1.43 o                         
   2  21   2         21.63         22.82         1.91 o                         
   3  21   2          4.09          3.00         0.95 o                         
   4  21   2          0.07          0.79         0.75 o                         
   5  21   2         18.18         21.14         1.52 o                         
  -6  22   2          0.73          0.86         1.57 o                         
  -5  22   2          2.76          2.00         1.51 o                         
  -4  22   2          0.93         -0.30         1.38 o                         
  -3  22   2         19.96         21.93         3.36 o                         
  -2  22   2          1.77          1.29         0.66 o                         
  -1  22   2         78.24         73.42         4.29 o                         
   0  22   2          7.26          8.72         1.22 o                         
   1  22   2         15.35         20.30         1.63 o                         
   2  22   2          0.59         -0.78         0.78 o                         
   3  22   2          0.58          0.84         1.91 o                         
   4  22   2          3.25          1.68         0.99 o                         
   5  22   2          1.37          2.00         1.81 o                         
  -5  23   2          5.96          6.57         2.01 o                         
  -4  23   2         14.44         11.54         2.20 o                         
  -3  23   2         16.51         17.62         5.00 o                         
  -2  23   2          2.43          0.32         0.66 o                         
  -1  23   2         23.86         24.51         1.77 o                         
   0  23   2         76.89         81.19         3.86 o                         
   1  23   2          0.02         -0.70         0.70 o                         
   2  23   2          1.90          1.61         0.95 o                         
   3  23   2          5.91          5.86         2.57 o                         
   4  23   2          0.01         -0.12         1.50 o                         
  -5  24   2          0.03         -0.09         1.53 o                         
  -4  24   2          7.46          5.45         1.86 o                         
  -3  24   2          0.61         -0.64         1.15 o                         
  -2  24   2         11.91         12.96         1.17 o                         
  -1  24   2         21.01         23.29         1.79 o                         
   0  24   2         37.98         41.90         2.44 o                         
   1  24   2          0.06         -0.53         0.95 o                         
   2  24   2          1.61          2.78         2.19 o                         
   3  24   2          3.10          0.70         2.40 o                         
   4  24   2          0.37         -0.36         2.78 o                         
  -4  25   2          0.32         -1.44         1.44 o                         
  -3  25   2          0.66          0.47         1.43 o                         
  -2  25   2          0.81          0.37         0.89 o                         
  -1  25   2         32.73         32.56         2.07 o                         
   0  25   2          3.01          2.23         1.23 o                         
   1  25   2          1.97          1.01         1.21 o                         
   2  25   2         10.15         11.21         1.70 o                         
   3  25   2          7.40          8.02         1.55 o                         
  -3  26   2          7.13          4.45         1.89 o                         
  -2  26   2          0.21         -0.27         1.32 o                         
  -1  26   2          0.07         -0.07         0.94 o                         
   0  26   2          6.50          3.75         1.19 o                         
   1  26   2          5.11          5.71         1.45 o                         
   2  26   2         53.88         56.35         4.22 o                         
   3  26   2          0.28         -1.05         1.05 o                         
  -3  27   2          0.37          0.44         3.77 o                         
  -2  27   2          0.30         -0.13         0.90 o                         
  -1  27   2          0.67         -0.23         1.42 o                         
   0  27   2          0.59         -0.79         1.36 o                         
   1  27   2          3.26          1.13         1.55 o                         
   2  27   2          0.66         -0.44         1.32 o                         
  -1  28   2          0.10          0.58         1.41 o                         
   0  28   2          0.00          1.08         1.14 o                         
  -9   0   3          2.17          3.60         3.37 o                         
  -7   0   3        328.54        306.58        14.28 o                         
  -5   0   3          1.96          1.45         0.93 o                         
  -3   0   3         46.70         44.66         1.87 o                         
  -1   0   3        142.22        129.76         2.31 o                         
   1   0   3        645.82        633.53         8.85 o                         
   3   0   3         97.83        108.80         3.05 o                         
   5   0   3         90.16         66.24         3.28 o                         
   7   0   3          2.56          2.39         1.13 o                         
  -9   1   3          0.24          5.13         2.45 o                         
  -8   1   3          2.07          3.08         1.81 o                         
  -7   1   3         36.45         31.13         5.37 o                         
  -6   1   3          6.50          7.14         1.06 o                         
  -5   1   3          5.02          6.30         0.82 o                         
  -4   1   3         48.39         53.71         1.58 o                         
  -3   1   3        307.30        323.72         5.29 o                         
  -2   1   3         29.40         34.82         3.59 o                         
  -1   1   3        327.03        296.25        10.51 o                         
   0   1   3        763.02        769.92         8.12 o                         
   1   1   3        126.21        115.56         2.37 o                         
   2   1   3        785.95        853.28         8.36 o                         
   3   1   3         43.67         54.45         1.13 o                         
   4   1   3          0.54          0.76         0.37 o                         
   5   1   3        160.73        117.36         3.12 o                         
   6   1   3         46.73         41.85         1.97 o                         
   7   1   3          2.02          2.02         1.40 o                         
   8   1   3          0.30          0.77         1.64 o                         
  -9   2   3          1.39          2.43         2.31 o                         
  -8   2   3          7.90          6.66         2.33 o                         
  -7   2   3        375.97        367.51         8.59 o                         
  -6   2   3          1.81          0.16         0.65 o                         
  -5   2   3         14.90         19.05         1.31 o                         
  -4   2   3        960.36        992.78        13.94 o                         
  -3   2   3         20.30         18.53         1.10 o                         
  -2   2   3        228.11        237.91         4.39 o                         
  -1   2   3         35.36         11.48         0.61 o                         
   0   2   3         25.11         24.32         0.56 o                         
   1   2   3         44.17         38.42         0.92 o                         
   2   2   3        482.27        534.25         5.50 o                         
   3   2   3         44.16         54.71         1.13 o                         
   4   2   3         51.73         54.47         2.06 o                         
   5   2   3          1.36          2.61         0.73 o                         
   6   2   3          0.01          0.16         0.58 o                         
   7   2   3         15.10         13.40         1.34 o                         
   8   2   3          9.22         13.69         1.34 o                         
  -9   3   3         22.69         32.45         4.39 o                         
  -8   3   3         21.70         19.09         3.23 o                         
  -7   3   3         63.62         69.18         3.86 o                         
  -6   3   3         39.61         41.22         1.69 o                         
  -5   3   3         14.12         13.15         1.02 o                         
  -4   3   3        612.82        634.88        10.78 o                         
  -3   3   3         26.47         27.93         1.24 o                         
  -2   3   3          2.84          2.18         0.48 o                         
  -1   3   3          1.74          2.45         0.27 o                         
   0   3   3         52.87         75.64         1.07 o                         
   1   3   3        140.20        145.45         1.87 o                         
   2   3   3         57.88         64.37         1.23 o                         
   3   3   3        146.07        136.71         1.98 o                         
   4   3   3         10.11         13.48         0.85 o                         
   5   3   3         59.57         38.24         1.82 o                         
   6   3   3         22.40         21.16         1.59 o                         
   7   3   3          0.04          0.68         0.65 o                         
   8   3   3         12.39         12.96         2.50 o                         
  -9   4   3         16.39         32.74         5.68 o                         
  -8   4   3          4.70          7.62         2.46 o                         
  -7   4   3         33.24         38.02         4.46 o                         
  -6   4   3          2.64          2.63         0.67 o                         
  -5   4   3          1.52          0.98         0.51 o                         
  -4   4   3         10.22          8.71         0.99 o                         
  -3   4   3        188.71        212.32         2.93 o                         
  -2   4   3        101.74        130.19         5.74 o                         
  -1   4   3        817.98        872.86        10.85 o                         
   0   4   3        103.77        123.51         2.14 o                         
   1   4   3        160.08        180.50         2.07 o                         
   2   4   3        789.16        824.18         7.96 o                         
   3   4   3          0.51          0.45         0.44 o                         
   4   4   3         91.96         89.44         2.03 o                         
   5   4   3          8.04          3.02         1.11 o                         
   6   4   3          3.90          4.59         0.93 o                         
   7   4   3          1.18          1.33         0.74 o                         
   8   4   3         49.59         57.60         2.51 o                         
  -9   5   3         22.13         34.30         6.27 o                         
  -8   5   3          3.02          8.14         2.43 o                         
  -7   5   3         39.29         46.10         3.67 o                         
  -6   5   3          1.39          1.20         1.33 o                         
  -5   5   3        113.02        114.50         2.76 o                         
  -4   5   3         22.61         28.61         0.70 o                         
  -3   5   3        292.21        332.79         4.45 o                         
  -2   5   3         14.82          9.40         1.00 o                         
  -1   5   3          0.53          1.59         0.18 o                         
   0   5   3       2318.40       2430.53        22.70 o                         
   1   5   3         72.62         80.62         1.13 o                         
   2   5   3         43.87         50.79         0.94 o                         
   3   5   3         44.40         44.28         1.22 o                         
   4   5   3        198.85        191.19         3.25 o                         
   5   5   3         12.11          8.98         1.24 o                         
   6   5   3         14.20          9.95         1.14 o                         
   7   5   3          0.08         -0.33         0.84 o                         
   8   5   3          8.10         12.98         1.40 o                         
  -9   6   3          0.01          1.43         2.97 o                         
  -8   6   3          9.20          9.67         2.61 o                         
  -7   6   3          5.37         12.14         2.29 o                         
  -6   6   3          1.97          1.17         1.21 o                         
  -5   6   3         17.74         15.39         1.37 o                         
  -4   6   3        109.73        110.19         2.33 o                         
  -3   6   3        381.28        404.19         4.81 o                         
  -2   6   3        241.90        264.90         3.59 o                         
  -1   6   3         85.03         70.04         1.01 o                         
   0   6   3        480.42        495.24         5.11 o                         
   1   6   3         78.59         98.12         1.37 o                         
   2   6   3         48.99         39.25         0.92 o                         
   3   6   3         45.91         49.21         1.48 o                         
   4   6   3        210.51        189.63         3.62 o                         
   5   6   3         17.51         16.23         1.21 o                         
   6   6   3        114.87        114.11         3.22 o                         
   7   6   3         13.20         14.65         1.40 o                         
   8   6   3          0.05          0.70         1.04 o                         
  -9   7   3          0.08          0.96         3.13 o                         
  -8   7   3          0.08          3.54         3.65 o                         
  -7   7   3          6.94          4.28         2.16 o                         
  -6   7   3         74.01         57.94         3.53 o                         
  -5   7   3         15.75         11.16         0.61 o                         
  -4   7   3         88.64         89.43         1.76 o                         
  -3   7   3          7.97          5.02         0.48 o                         
  -2   7   3        195.24        184.83         2.87 o                         
  -1   7   3         18.06         12.93         0.44 o                         
   0   7   3         18.02         23.51         0.65 o                         
   1   7   3         12.35          8.89         0.77 o                         
   2   7   3          0.24          0.13         0.29 o                         
   3   7   3         25.06         28.43         1.11 o                         
   4   7   3         78.63         82.82         2.03 o                         
   5   7   3         50.99         47.14         1.94 o                         
   6   7   3          9.60          7.94         1.09 o                         
   7   7   3         53.42         63.11         3.45 o                         
   8   7   3          0.54          0.04         0.81 o                         
  -9   8   3          2.87          5.75         3.97 o                         
  -8   8   3         37.20         38.40         6.73 o                         
  -7   8   3         14.86         19.20         2.83 o                         
  -6   8   3        151.45        126.43         5.27 o                         
  -5   8   3          1.80          2.51         0.81 o                         
  -4   8   3          1.33          0.77         0.33 o                         
  -3   8   3          0.16          0.61         0.27 o                         
  -2   8   3       3178.26       3145.52        32.80 o                         
  -1   8   3        228.33        247.42         2.83 o                         
   0   8   3       1015.02       1093.96        11.37 o                         
   1   8   3        867.10        911.55        10.01 o                         
   2   8   3          2.66          1.60         0.32 o                         
   3   8   3          6.63          9.07         0.72 o                         
   4   8   3         33.76         35.91         1.48 o                         
   5   8   3         23.80         22.25         1.39 o                         
   6   8   3          3.42          4.15         0.91 o                         
   7   8   3         16.57         21.93         3.51 o                         
  -9   9   3          2.46          3.22         2.38 o                         
  -8   9   3        106.26        104.39         5.69 o                         
  -7   9   3         39.88         43.62         6.52 o                         
  -6   9   3          9.14         12.34         1.05 o                         
  -5   9   3          0.50          0.69         0.53 o                         
  -4   9   3         27.76         28.82         3.32 o                         
  -3   9   3        133.83        137.50         2.21 o                         
  -2   9   3       1934.52       1957.62        23.09 o                         
  -1   9   3        295.30        313.65         3.78 o                         
   0   9   3        372.99        396.71         4.61 o                         
   1   9   3        272.03        273.23         3.41 o                         
   2   9   3        253.43        246.14         2.95 o                         
   3   9   3        170.65        171.65         2.82 o                         
   4   9   3         16.20         13.25         1.12 o                         
   5   9   3         22.50         20.79         1.37 o                         
   6   9   3          6.57          3.76         1.41 o                         
   7   9   3          4.10          4.25         1.01 o                         
  -8  10   3         97.52        116.44         6.20 o                         
  -7  10   3          5.93          9.76         2.33 o                         
  -6  10   3         36.57         31.54         5.08 o                         
  -5  10   3          1.79         -0.17         0.33 o                         
  -4  10   3         57.34         62.64         3.49 o                         
  -3  10   3          2.84          4.35         0.62 o                         
  -2  10   3          9.57         13.85         1.22 o                         
  -1  10   3         38.18         35.92         0.90 o                         
   0  10   3        168.96        170.96         2.41 o                         
   1  10   3        429.34        432.80         4.66 o                         
   2  10   3         26.57         28.07         0.96 o                         
   3  10   3          0.27         -0.03         0.39 o                         
   4  10   3        548.71        532.92         7.11 o                         
   5  10   3          6.64          4.68         1.52 o                         
   6  10   3          0.95         -0.19         0.65 o                         
   7  10   3          6.62          5.53         2.01 o                         
  -8  11   3          0.82          1.86         2.36 o                         
  -7  11   3          5.79          8.57         2.14 o                         
  -6  11   3         28.92         25.16         1.65 o                         
  -5  11   3        139.87        110.18         2.38 o                         
  -4  11   3         98.40         84.58         2.32 o                         
  -3  11   3          0.04         -0.16         0.30 o                         
  -2  11   3        222.45        233.07         3.68 o                         
  -1  11   3        188.04        182.18         2.35 o                         
   0  11   3          0.54          1.15         0.31 o                         
   1  11   3         13.51          7.54         0.61 o                         
   2  11   3         11.67         11.14         0.82 o                         
   3  11   3        112.29        115.67         2.20 o                         
   4  11   3          7.09          9.93         0.99 o                         
   5  11   3         30.59         28.91         1.77 o                         
   6  11   3          3.79          2.46         1.06 o                         
   7  11   3         19.64         18.00         1.58 o                         
  -8  12   3         18.45         26.33         3.75 o                         
  -7  12   3         14.73         15.97         1.40 o                         
  -6  12   3          0.34          0.48         0.64 o                         
  -5  12   3         74.19         71.13         2.67 o                         
  -4  12   3         16.83         18.85         1.67 o                         
  -3  12   3         20.08         17.93         1.14 o                         
  -2  12   3        222.68        230.91         3.73 o                         
  -1  12   3        272.60        262.92         3.45 o                         
   0  12   3          2.94          2.28         0.41 o                         
   1  12   3        395.58        404.92         6.95 o                         
   2  12   3          6.65          6.44         0.64 o                         
   3  12   3         56.14         59.01         1.71 o                         
   4  12   3        524.02        493.80         7.31 o                         
   5  12   3          1.49          1.08         1.05 o                         
   6  12   3         10.92         14.23         1.51 o                         
   7  12   3          4.83          4.15         0.96 o                         
  -8  13   3          5.27          8.55         3.66 o                         
  -7  13   3          9.75         10.43         3.12 o                         
  -6  13   3          0.01         -0.61         0.61 o                         
  -5  13   3          0.13         -0.05         0.68 o                         
  -4  13   3          0.14         -0.54         0.54 o                         
  -3  13   3          1.10         -0.59         0.59 o                         
  -2  13   3         25.72         25.39         1.24 o                         
  -1  13   3          5.13          3.53         0.80 o                         
   0  13   3         18.67         22.53         1.18 o                         
   1  13   3         22.95         28.95         1.19 o                         
   2  13   3         20.29         23.51         1.29 o                         
   3  13   3         17.00         16.74         1.09 o                         
   4  13   3        368.97        379.00         6.06 o                         
   5  13   3         15.62         13.71         1.36 o                         
   6  13   3          7.03          6.88         1.20 o                         
   7  13   3          0.09          0.08         0.69 o                         
  -8  14   3          6.12         10.23         3.09 o                         
  -7  14   3         15.39         16.21         2.23 o                         
  -6  14   3          3.73          0.80         0.92 o                         
  -5  14   3         14.78         13.35         1.51 o                         
  -4  14   3         18.33         20.44         2.02 o                         
  -3  14   3          7.83          6.40         1.20 o                         
  -2  14   3        625.04        612.49         9.14 o                         
  -1  14   3         54.03         62.46         1.64 o                         
   0  14   3         22.72         25.86         1.65 o                         
   1  14   3         22.38         28.13         1.96 o                         
   2  14   3         81.95         80.61         2.31 o                         
   3  14   3        150.08        165.22         3.41 o                         
   4  14   3         82.48         82.38         2.45 o                         
   5  14   3          0.37          0.28         0.77 o                         
   6  14   3          5.03          3.54         0.96 o                         
   7  14   3          0.64         -0.27         1.03 o                         
  -8  15   3          0.98          2.96         0.84 o                         
  -7  15   3          0.01         -0.67         0.78 o                         
  -6  15   3         48.07         45.06         2.00 o                         
  -5  15   3         40.68         35.94         2.38 o                         
  -4  15   3          0.07         -0.19         0.59 o                         
  -3  15   3        524.23        472.06         8.85 o                         
  -2  15   3        123.70        121.82         1.93 o                         
  -1  15   3         45.09         50.74         1.61 o                         
   0  15   3         36.34         40.17         1.47 o                         
   1  15   3          0.81         -0.13         0.51 o                         
   2  15   3          1.12          0.99         0.59 o                         
   3  15   3        514.85        516.92         7.60 o                         
   4  15   3         76.14         81.01         2.23 o                         
   5  15   3          4.29          4.06         0.92 o                         
   6  15   3          0.35         -0.40         1.97 o                         
  -7  16   3          3.92          1.86         2.38 o                         
  -6  16   3          4.43          4.94         0.94 o                         
  -5  16   3          3.36          4.84         1.19 o                         
  -4  16   3         39.57         37.05         2.03 o                         
  -3  16   3        242.73        229.57         5.33 o                         
  -2  16   3         20.00         19.60         0.95 o                         
  -1  16   3          2.56          2.42         0.59 o                         
   0  16   3         38.83         37.07         1.52 o                         
   1  16   3         52.96         59.85         1.83 o                         
   2  16   3          4.87          4.69         0.94 o                         
   3  16   3         38.58         41.14         2.23 o                         
   4  16   3         23.73         23.56         1.40 o                         
   5  16   3          9.52         12.23         1.36 o                         
   6  16   3         33.75         40.09         2.14 o                         
  -7  17   3          1.22          1.30         1.11 o                         
  -6  17   3          6.51          4.81         2.04 o                         
  -5  17   3          0.04          0.64         0.96 o                         
  -4  17   3         48.46         42.23         2.36 o                         
  -3  17   3         21.72         16.47         1.64 o                         
  -2  17   3        104.17        106.47         2.24 o                         
  -1  17   3         44.20         55.49         1.94 o                         
   0  17   3         46.65         48.17         1.72 o                         
   1  17   3          0.05          0.79         0.58 o                         
   2  17   3          8.59          9.98         1.79 o                         
   3  17   3         81.06         82.32         2.50 o                         
   4  17   3         32.44         36.23         2.26 o                         
   5  17   3          0.18          0.51         0.75 o                         
   6  17   3          2.43          2.52         1.53 o                         
  -7  18   3          0.69          1.42         1.14 o                         
  -6  18   3         13.67          8.01         1.31 o                         
  -5  18   3          6.08          7.01         1.53 o                         
  -4  18   3          8.38          7.65         1.38 o                         
  -3  18   3          6.30          4.31         1.04 o                         
  -2  18   3        295.30        293.24         4.58 o                         
  -1  18   3        254.12        258.63         4.31 o                         
   0  18   3         29.14         25.02         1.55 o                         
   1  18   3         34.12         30.65         2.15 o                         
   2  18   3          4.78          4.52         1.15 o                         
   3  18   3         31.07         31.43         2.02 o                         
   4  18   3          3.42          2.30         0.77 o                         
   5  18   3         28.96         24.66         1.89 o                         
   6  18   3         15.62         16.53         2.10 o                         
  -7  19   3          1.97         -0.51         4.42 o                         
  -6  19   3          7.64          6.60         3.29 o                         
  -5  19   3          6.54          8.25         1.70 o                         
  -4  19   3          0.12         -0.37         0.91 o                         
  -3  19   3         56.03         50.86         2.52 o                         
  -2  19   3          0.76          1.14         0.52 o                         
  -1  19   3        154.20        162.80         3.24 o                         
   0  19   3          0.28          1.29         0.64 o                         
   1  19   3          2.87          1.99         0.79 o                         
   2  19   3          8.91         11.92         1.32 o                         
   3  19   3          1.35          0.13         1.35 o                         
   4  19   3         14.75         15.20         1.30 o                         
   5  19   3         41.47         36.07         2.13 o                         
  -6  20   3          5.75          8.36         3.09 o                         
  -5  20   3          2.78          4.37         2.31 o                         
  -4  20   3          4.35          4.31         1.38 o                         
  -3  20   3          2.88          2.14         0.98 o                         
  -2  20   3         28.65         28.86         1.80 o                         
  -1  20   3          0.02         -0.20         0.61 o                         
   0  20   3         44.72         45.12         1.86 o                         
   1  20   3          0.46         -0.65         0.65 o                         
   2  20   3          6.29          3.72         1.61 o                         
   3  20   3          0.05         -0.60         0.79 o                         
   4  20   3         24.29         28.01         2.74 o                         
   5  20   3          1.31          0.37         0.95 o                         
  -6  21   3          1.56          0.86         2.66 o                         
  -5  21   3          8.15         14.85         2.26 o                         
  -4  21   3         17.40         13.16         2.32 o                         
  -3  21   3          3.24          3.17         1.15 o                         
  -2  21   3         25.46         29.62         1.40 o                         
  -1  21   3          5.58          6.35         0.92 o                         
   0  21   3          2.21          1.16         0.84 o                         
   1  21   3          9.28          6.27         1.12 o                         
   2  21   3         76.82         78.50         4.21 o                         
   3  21   3          3.64          4.03         1.06 o                         
   4  21   3          1.39         -0.34         0.98 o                         
   5  21   3          9.72         10.73         1.90 o                         
  -5  22   3          4.34          4.56         1.68 o                         
  -4  22   3         10.31          9.31         1.98 o                         
  -3  22   3          2.14          1.18         1.06 o                         
  -2  22   3          6.57          6.11         0.82 o                         
  -1  22   3         85.86         79.15         2.34 o                         
   0  22   3         23.85         23.45         1.74 o                         
   1  22   3         36.96         38.12         2.90 o                         
   2  22   3          9.32          5.91         1.31 o                         
   3  22   3          0.61          0.61         1.14 o                         
   4  22   3          2.54          3.57         1.12 o                         
  -5  23   3          1.19          2.62         1.62 o                         
  -4  23   3          0.17         -1.49         1.49 o                         
  -3  23   3          6.11          8.48         1.46 o                         
  -2  23   3          7.00          7.62         0.89 o                         
  -1  23   3          0.40          0.03         0.78 o                         
   0  23   3         15.90         16.00         1.54 o                         
   1  23   3          1.21         -0.24         0.97 o                         
   2  23   3         38.55         42.54         2.73 o                         
   3  23   3          1.69          0.28         1.05 o                         
   4  23   3          1.11         -0.41         1.05 o                         
  -5  24   3          3.12          4.21         1.76 o                         
  -4  24   3         15.86         19.63         2.71 o                         
  -3  24   3          0.48          1.52         1.30 o                         
  -2  24   3          1.80          1.69         0.69 o                         
  -1  24   3          3.22          2.19         0.95 o                         
   0  24   3          5.39          3.86         1.05 o                         
   1  24   3          1.13         -0.25         1.04 o                         
   2  24   3         44.32         43.64         3.09 o                         
   3  24   3          1.66          1.25         2.28 o                         
  -4  25   3          4.15          2.28         2.08 o                         
  -3  25   3          1.90          3.09         1.47 o                         
  -2  25   3          0.01         -0.31         0.65 o                         
  -1  25   3          8.16          9.27         1.31 o                         
   0  25   3         17.04         16.22         1.60 o                         
   1  25   3          0.53         -0.76         1.02 o                         
   2  25   3          0.96          2.18         1.17 o                         
   3  25   3          1.84          0.52         1.10 o                         
  -3  26   3          0.14         -0.34         1.46 o                         
  -2  26   3          0.08          0.01         1.16 o                         
  -1  26   3          0.51         -0.03         0.98 o                         
   0  26   3          6.66          5.62         1.25 o                         
   1  26   3          4.60          5.59         1.40 o                         
   2  26   3          4.29          5.93         1.64 o                         
  -2  27   3          0.46         -0.74         0.74 o                         
  -1  27   3          0.02         -1.26         1.31 o                         
   0  27   3          3.68          4.14         1.28 o                         
   1  27   3          0.89          0.65         1.19 o                         
  -8   0   4         10.11         13.22         3.94 o                         
  -6   0   4         29.92         27.92         3.08 o                         
  -4   0   4       1471.64       1542.47        30.01 o                         
  -2   0   4        513.35        522.87        15.81 o                         
   0   0   4        130.09        151.66         4.12 o                         
   2   0   4        133.47        135.23         2.85 o                         
   4   0   4         17.14          9.46         1.33 o                         
   6   0   4          8.36          9.34         1.84 o                         
  -9   1   4          0.06          4.89         2.47 o                         
  -8   1   4          1.48          2.87         1.85 o                         
  -7   1   4         24.43         21.30         1.87 o                         
  -6   1   4          1.09          1.60         0.70 o                         
  -5   1   4          1.49          1.07         0.48 o                         
  -4   1   4          5.89          6.31         0.77 o                         
  -3   1   4        182.90        190.61         4.20 o                         
  -2   1   4        133.83         74.05         3.66 o                         
  -1   1   4       1092.10       1161.04        11.08 o                         
   0   1   4        293.63        337.01         3.46 o                         
   1   1   4         41.56         43.40         1.01 o                         
   2   1   4         84.64         84.57         1.50 o                         
   3   1   4        617.35        563.66         6.07 o                         
   4   1   4         30.74         31.64         1.51 o                         
   5   1   4        217.01        180.00         4.97 o                         
   6   1   4          0.47         -0.09         1.44 o                         
   7   1   4          1.66          1.97         1.06 o                         
  -9   2   4          0.06          3.42         2.29 o                         
  -8   2   4         16.78         20.92         5.38 o                         
  -7   2   4         30.30         30.99         6.98 o                         
  -6   2   4         11.62         10.13         1.12 o                         
  -5   2   4         52.83         55.75         1.85 o                         
  -4   2   4         42.61         48.79         1.66 o                         
  -3   2   4          3.72          6.14         0.84 o                         
  -2   2   4          0.00          0.62         0.28 o                         
  -1   2   4        149.30        172.53         2.23 o                         
   0   2   4        227.71        253.97         2.95 o                         
   1   2   4        116.99        108.00         1.73 o                         
   2   2   4        151.45        164.65         2.29 o                         
   3   2   4          7.34          8.31         0.60 o                         
   4   2   4         79.28         64.78         1.89 o                         
   5   2   4         93.73         74.33         2.64 o                         
   6   2   4          0.12          0.44         0.73 o                         
   7   2   4          5.43          7.08         1.35 o                         
  -9   3   4          1.21          3.58         2.55 o                         
  -8   3   4          7.03          7.24         3.31 o                         
  -7   3   4         36.60         39.72         3.45 o                         
  -6   3   4          3.14          2.97         0.75 o                         
  -5   3   4         30.78         31.59         1.70 o                         
  -4   3   4         18.98         21.21         1.43 o                         
  -3   3   4         66.12         69.30         2.21 o                         
  -2   3   4         67.20         66.18         1.38 o                         
  -1   3   4        780.08        826.41         7.62 o                         
   0   3   4        258.38        271.97         2.95 o                         
   1   3   4         59.90         59.31         1.16 o                         
   2   3   4         96.02        102.24         1.69 o                         
   3   3   4         75.33         73.48         1.67 o                         
   4   3   4          9.62          7.32         0.78 o                         
   5   3   4          2.58          2.84         0.84 o                         
   6   3   4          3.29          0.62         0.76 o                         
   7   3   4          2.02          3.03         1.13 o                         
  -9   4   4          0.58          4.35         2.56 o                         
  -8   4   4          0.00          4.26         3.27 o                         
  -7   4   4          9.13          6.92         1.77 o                         
  -6   4   4          0.00          0.08         0.62 o                         
  -5   4   4         36.73         36.08         1.72 o                         
  -4   4   4          0.98          1.79         0.59 o                         
  -3   4   4        100.71        106.55         1.68 o                         
  -2   4   4         10.71         10.49         0.53 o                         
  -1   4   4        468.98        520.90         5.06 o                         
   0   4   4        188.61        190.73         2.24 o                         
   1   4   4        235.36        247.35         2.96 o                         
   2   4   4          0.01          0.95         0.28 o                         
   3   4   4         35.10         32.12         1.25 o                         
   4   4   4          4.53          2.42         0.58 o                         
   5   4   4         94.51         77.91         2.76 o                         
   6   4   4          0.39          0.68         0.94 o                         
   7   4   4          1.04          2.35         0.94 o                         
  -9   5   4         10.17         20.44         3.90 o                         
  -8   5   4         35.80         34.24         5.92 o                         
  -7   5   4         27.10         24.82         2.77 o                         
  -6   5   4          2.33          1.54         1.05 o                         
  -5   5   4         19.55         22.66         1.98 o                         
  -4   5   4         95.80         95.73         4.47 o                         
  -3   5   4          0.59          0.55         0.24 o                         
  -2   5   4         10.39          5.17         0.40 o                         
  -1   5   4        484.77        541.00         5.51 o                         
   0   5   4        110.32        108.67         1.51 o                         
   1   5   4        403.05        444.55         4.48 o                         
   2   5   4          7.15         11.70         0.59 o                         
   3   5   4        230.61        219.83         3.26 o                         
   4   5   4          2.62          1.15         0.58 o                         
   5   5   4          1.81          1.05         0.72 o                         
   6   5   4          9.72          6.37         1.10 o                         
   7   5   4          7.14          8.49         2.88 o                         
  -9   6   4         20.85         27.42         4.28 o                         
  -8   6   4         51.19         45.00         9.74 o                         
  -7   6   4         34.00         29.87         7.36 o                         
  -6   6   4        122.97        103.47         2.89 o                         
  -5   6   4        105.91        103.79         3.29 o                         
  -4   6   4         51.07         53.97         1.30 o                         
  -3   6   4         59.56         64.69         1.59 o                         
  -2   6   4        423.71        438.71         5.84 o                         
  -1   6   4         47.84         61.85         1.09 o                         
   0   6   4        294.31        352.21         3.48 o                         
   1   6   4        739.01        743.91         7.50 o                         
   2   6   4          1.13          2.66         0.44 o                         
   3   6   4        402.19        388.65         4.96 o                         
   4   6   4         33.04         26.70         1.41 o                         
   5   6   4         52.01         48.70         2.99 o                         
   6   6   4          3.18          3.81         0.99 o                         
   7   6   4          2.27          1.78         0.97 o                         
  -9   7   4          3.14         13.45         5.13 o                         
  -8   7   4        161.61        165.45         6.96 o                         
  -7   7   4         14.28         19.50         2.64 o                         
  -6   7   4         45.88         41.46         1.88 o                         
  -5   7   4        133.65        132.64         4.52 o                         
  -4   7   4        119.50        109.11         1.98 o                         
  -3   7   4          0.13         -0.17         0.20 o                         
  -2   7   4        197.49        172.80         2.51 o                         
  -1   7   4          0.44          0.65         0.24 o                         
   0   7   4        696.98        776.59         7.40 o                         
   1   7   4        332.13        352.14         3.52 o                         
   2   7   4        184.81        171.47         3.11 o                         
   3   7   4        317.60        308.95         4.19 o                         
   4   7   4        120.97        109.15         2.47 o                         
   5   7   4          3.63          3.92         1.05 o                         
   6   7   4         11.03         10.08         1.58 o                         
   7   7   4          0.82         -0.66         0.85 o                         
  -9   8   4         15.35         19.78         3.76 o                         
  -8   8   4         26.84         38.70        14.21 o                         
  -7   8   4          0.31          3.68         1.69 o                         
  -6   8   4          5.76          4.26         1.05 o                         
  -5   8   4          1.50          2.31         0.35 o                         
  -4   8   4          7.01          7.73         0.75 o                         
  -2   8   4         18.01         11.98         1.00 o                         
  -1   8   4         23.60         19.93         1.08 o                         
   0   8   4        187.44        206.79         2.63 o                         
   1   8   4         52.74         54.43         1.08 o                         
   2   8   4         25.23         22.34         1.64 o                         
   3   8   4        324.55        318.78         4.32 o                         
   4   8   4          8.34         15.05         1.14 o                         
   5   8   4          0.14         -0.57         0.65 o                         
   6   8   4          0.32         -0.32         1.16 o                         
   7   8   4         60.59         72.54         4.54 o                         
  -8   9   4         29.62         48.11        11.32 o                         
  -7   9   4          5.17          7.94         4.37 o                         
  -6   9   4         47.40         39.93         3.49 o                         
  -5   9   4         72.07         77.10         2.08 o                         
  -4   9   4         92.84         84.33         2.37 o                         
  -2   9   4        334.37        341.95         4.87 o                         
  -1   9   4         10.66         11.92         0.57 o                         
   0   9   4        102.17        105.22         1.67 o                         
   1   9   4        125.04        139.07         2.31 o                         
   2   9   4          5.91          5.59         0.65 o                         
   3   9   4         61.15         62.03         2.44 o                         
   4   9   4        111.23         94.62         2.71 o                         
   5   9   4          0.06         -0.71         0.71 o                         
   6   9   4          3.47          3.93         1.17 o                         
   7   9   4         27.49         31.76         2.67 o                         
  -8  10   4          5.75          8.53         5.92 o                         
  -7  10   4          1.83          2.09         2.43 o                         
  -6  10   4         41.88         47.64         3.92 o                         
  -5  10   4          7.56          9.50         1.12 o                         
  -4  10   4         43.22         33.60         1.47 o                         
  -2  10   4        114.25        119.10         2.28 o                         
  -1  10   4         86.32        100.91         1.68 o                         
   0  10   4          6.61          9.71         0.80 o                         
   1  10   4          3.56          4.63         0.55 o                         
   2  10   4         65.61         66.75         1.58 o                         
   3  10   4        320.52        303.89         5.01 o                         
   4  10   4          1.88          0.42         0.85 o                         
   5  10   4          8.33          6.73         1.10 o                         
   6  10   4          0.11         -0.28         1.25 o                         
   7  10   4         12.04         14.91         4.88 o                         
  -8  11   4          6.33          8.16         2.77 o                         
  -7  11   4          2.83          0.55         1.63 o                         
  -6  11   4          2.19          3.84         0.76 o                         
  -5  11   4         38.51         36.53         1.61 o                         
  -4  11   4          0.00         -0.24         0.46 o                         
  -3  11   4          3.59          2.80         0.67 o                         
  -2  11   4         98.51         95.31         2.32 o                         
  -1  11   4         24.04         24.51         1.06 o                         
   0  11   4          0.01          0.01         0.26 o                         
   1  11   4          1.44          1.49         0.44 o                         
   2  11   4         63.78         62.97         1.57 o                         
   3  11   4        234.98        237.17         4.51 o                         
   4  11   4          7.59          7.43         0.98 o                         
   5  11   4         52.29         59.84         2.42 o                         
   6  11   4         13.81         17.23         1.80 o                         
   7  11   4          0.20          0.02         2.39 o                         
  -8  12   4          0.99          4.64         2.54 o                         
  -7  12   4          0.08          1.77         1.89 o                         
  -6  12   4          5.32          5.32         1.93 o                         
  -5  12   4         64.22         58.40         2.02 o                         
  -4  12   4          4.47          7.30         0.94 o                         
  -3  12   4          8.39         10.51         1.16 o                         
  -2  12   4        349.25        329.70         5.51 o                         
  -1  12   4          2.77          1.53         0.46 o                         
   0  12   4          1.11          0.33         0.30 o                         
   1  12   4         26.69         26.88         1.90 o                         
   2  12   4          2.81          2.96         0.80 o                         
   3  12   4         44.29         43.91         1.90 o                         
   4  12   4         22.82         26.58         1.63 o                         
   5  12   4          7.73          5.53         1.06 o                         
   6  12   4         30.64         38.35         6.03 o                         
  -8  13   4          7.18         12.66         3.35 o                         
  -7  13   4          1.19          2.47         1.98 o                         
  -6  13   4          1.72          2.49         1.40 o                         
  -5  13   4         53.11         45.07         1.93 o                         
  -4  13   4         15.46         11.03         1.20 o                         
  -3  13   4       1645.73       1561.73        24.54 o                         
  -2  13   4        106.08        114.47         3.87 o                         
  -1  13   4         49.38         54.08         1.51 o                         
   0  13   4        201.78        189.69        10.14 o                         
   1  13   4         15.18         14.76         0.99 o                         
   2  13   4          5.85          7.03         0.81 o                         
   3  13   4        100.17        103.38         2.44 o                         
   4  13   4         82.57         76.79         2.42 o                         
   5  13   4         13.50         10.46         1.29 o                         
   6  13   4         15.85         16.42         2.43 o                         
  -8  14   4          0.29          3.95         2.64 o                         
  -7  14   4          7.50          7.41         2.47 o                         
  -6  14   4         11.71         10.76         1.49 o                         
  -5  14   4          0.59          0.98         0.67 o                         
  -4  14   4          0.01         -0.59         0.62 o                         
  -3  14   4        274.22        270.98         5.89 o                         
  -2  14   4        511.68        495.15         7.79 o                         
  -1  14   4          2.59          1.38         0.88 o                         
   0  14   4         29.84         24.16         1.28 o                         
   1  14   4         86.76         90.75         2.22 o                         
   2  14   4          2.01          2.56         0.71 o                         
   3  14   4         37.57         37.67         2.08 o                         
   4  14   4         87.89         82.38         2.56 o                         
   5  14   4          2.47          2.34         0.94 o                         
   6  14   4         18.33         24.28         2.12 o                         
  -7  15   4          3.66          2.00         2.29 o                         
  -6  15   4          3.88          4.74         0.88 o                         
  -5  15   4         23.16         22.00         2.07 o                         
  -4  15   4          0.21          0.06         0.70 o                         
  -3  15   4          2.14          1.40         1.21 o                         
  -2  15   4         14.52         15.30         1.42 o                         
  -1  15   4         81.23         85.46         2.05 o                         
   0  15   4         24.27         23.67         1.38 o                         
   1  15   4         23.20         22.92         1.32 o                         
   2  15   4         13.33         15.18         1.41 o                         
   3  15   4        274.93        279.80         5.70 o                         
   4  15   4        142.20        130.49         3.28 o                         
   5  15   4          0.18         -0.81         1.45 o                         
   6  15   4          3.24          1.12         1.38 o                         
  -7  16   4          2.59          1.99         1.80 o                         
  -6  16   4         12.13         13.90         1.63 o                         
  -5  16   4         63.13         56.08         4.98 o                         
  -4  16   4         12.29         14.16         1.47 o                         
  -3  16   4          0.01          0.07         0.81 o                         
  -2  16   4        411.01        404.59         8.06 o                         
  -1  16   4         11.51         11.39         0.93 o                         
   0  16   4          1.22          0.33         0.67 o                         
   1  16   4          0.04         -0.38         0.52 o                         
   2  16   4          3.85          4.90         1.12 o                         
   3  16   4         66.21         72.33         3.10 o                         
   4  16   4          0.13          0.43         0.77 o                         
   5  16   4          0.32         -1.15         1.15 o                         
   6  16   4          1.13          1.65         1.08 o                         
  -7  17   4          0.00         -0.21         0.87 o                         
  -6  17   4          2.62          3.45         1.18 o                         
  -5  17   4          5.48          7.31         2.81 o                         
  -4  17   4          2.01          2.33         1.06 o                         
  -3  17   4          0.57          1.60         0.90 o                         
  -2  17   4        144.45        145.96         4.87 o                         
  -1  17   4         13.19         11.81         0.95 o                         
   0  17   4        178.45        180.90         3.45 o                         
   1  17   4         18.73         20.82         1.40 o                         
   2  17   4          0.54          1.42         0.80 o                         
   3  17   4         74.82         70.57         2.77 o                         
   4  17   4          0.32         -0.60         0.83 o                         
   5  17   4          6.67          5.57         1.68 o                         
  -7  18   4          2.82          2.52         2.63 o                         
  -6  18   4          0.00          0.08         1.07 o                         
  -5  18   4          1.84         -0.54         1.43 o                         
  -4  18   4          6.99         10.70         1.65 o                         
  -3  18   4         33.36         31.55         2.20 o                         
  -2  18   4          1.78          1.43         0.97 o                         
  -1  18   4         45.38         49.53         1.79 o                         
   0  18   4          9.14         10.63         1.01 o                         
   1  18   4          1.06          1.21         0.74 o                         
   2  18   4          3.18          5.70         1.07 o                         
   3  18   4         22.84         25.54         2.71 o                         
   4  18   4          1.48          1.57         0.93 o                         
   5  18   4          5.07          4.46         1.20 o                         
  -6  19   4          2.15          0.85         1.18 o                         
  -5  19   4          0.05         -1.38         1.38 o                         
  -4  19   4         38.82         29.79         2.24 o                         
  -3  19   4         21.43         23.28         1.98 o                         
  -2  19   4          3.69          1.56         0.98 o                         
  -1  19   4         30.81         30.83         1.54 o                         
   0  19   4         25.44         24.81         1.45 o                         
   1  19   4         16.14         11.93         1.46 o                         
   2  19   4        136.32        142.89         6.99 o                         
   3  19   4         26.41         28.58         2.06 o                         
   4  19   4          0.13         -0.25         0.94 o                         
   5  19   4          1.68          1.61         1.22 o                         
  -6  20   4         11.67          8.14         2.99 o                         
  -5  20   4          1.61          3.14         1.80 o                         
  -4  20   4         41.84         35.96         2.53 o                         
  -3  20   4         10.28          7.76         1.36 o                         
  -2  20   4          0.08         -0.82         0.82 o                         
  -1  20   4        116.18        116.76         3.29 o                         
   0  20   4          1.16          1.23         0.71 o                         
   1  20   4         15.95         16.28         1.71 o                         
   2  20   4         37.09         38.50         3.38 o                         
   3  20   4          6.95          8.31         1.37 o                         
   4  20   4          9.47         10.95         1.62 o                         
  -6  21   4          5.80          6.29         1.85 o                         
  -5  21   4          0.96          2.20         1.34 o                         
  -4  21   4         17.89         10.78         1.60 o                         
  -3  21   4          0.05         -0.45         0.90 o                         
  -2  21   4          3.44          2.93         1.18 o                         
  -1  21   4         20.53         18.42         1.30 o                         
   0  21   4          8.26          6.90         1.11 o                         
   1  21   4          1.02          1.43         1.03 o                         
   2  21   4         43.47         48.42         3.23 o                         
   3  21   4          5.49          9.37         1.67 o                         
   4  21   4          5.61          6.26         1.57 o                         
  -5  22   4          7.37         10.29         2.08 o                         
  -4  22   4         30.33         36.11         5.73 o                         
  -3  22   4          0.35         -0.53         0.96 o                         
  -2  22   4          1.42          0.82         1.06 o                         
  -1  22   4          1.54          2.21         0.79 o                         
   0  22   4         13.95         11.15         1.33 o                         
   1  22   4          1.20         -0.29         1.03 o                         
   2  22   4          0.00         -0.54         0.95 o                         
   3  22   4          7.97          5.74         1.42 o                         
   4  22   4          0.21          0.95         1.04 o                         
  -5  23   4         10.15         13.91         2.32 o                         
  -4  23   4          0.58         -0.27         4.09 o                         
  -3  23   4          2.30          1.76         1.23 o                         
  -2  23   4          0.49         -0.02         1.06 o                         
  -1  23   4         34.95         35.85         2.26 o                         
   0  23   4          0.01         -0.61         0.82 o                         
   1  23   4          8.92          8.73         1.47 o                         
   2  23   4         21.62         21.94         2.13 o                         
   3  23   4          0.32         -0.78         1.07 o                         
  -4  24   4          6.31          9.24         2.15 o                         
  -3  24   4          0.12          0.12         1.37 o                         
  -2  24   4          0.05         -0.94         1.12 o                         
  -1  24   4          3.75          2.04         0.93 o                         
   0  24   4          3.72          2.22         1.08 o                         
   1  24   4          0.49          0.51         1.06 o                         
   2  24   4          1.48          0.46         1.12 o                         
   3  24   4          0.49          0.24         1.19 o                         
  -3  25   4          6.06          6.97         1.71 o                         
  -2  25   4          0.18         -0.61         1.45 o                         
  -1  25   4          5.24          4.18         1.82 o                         
   0  25   4          1.61         -0.11         1.02 o                         
   1  25   4          1.08          1.15         1.16 o                         
   2  25   4          0.12         -1.32         1.32 o                         
  -2  26   4          8.35          3.71         1.51 o                         
  -1  26   4          0.15          0.36         1.02 o                         
   0  26   4          0.08         -1.02         1.02 o                         
   1  26   4         12.66          7.96         1.59 o                         
  -9   0   5          4.58          9.68         3.86 o                         
  -7   0   5         32.50         36.56         3.97 o                         
  -5   0   5        136.84        123.68         6.24 o                         
  -3   0   5        138.88        124.24         4.09 o                         
  -1   0   5         83.80        103.44         2.01 o                         
   1   0   5        106.06         99.94         2.38 o                         
   3   0   5         28.90         26.38         2.49 o                         
   5   0   5         84.51         75.12         4.07 o                         
   7   0   5         64.71         82.53         4.77 o                         
  -9   1   5          0.01          1.33         2.30 o                         
  -8   1   5          0.02          3.08         1.97 o                         
  -7   1   5         39.54         40.77         2.76 o                         
  -6   1   5          0.14         -0.26         0.53 o                         
  -5   1   5          0.75          0.82         0.57 o                         
  -4   1   5         13.04         14.93         1.17 o                         
  -3   1   5        173.22        167.75         4.08 o                         
  -2   1   5         23.94          8.89         0.63 o                         
  -1   1   5        894.20        928.17        13.35 o                         
   0   1   5          0.68          1.98         0.29 o                         
   1   1   5          2.92          0.55         0.31 o                         
   2   1   5        923.66        876.66         8.91 o                         
   3   1   5         65.86         73.16         1.63 o                         
   4   1   5        119.94        104.35         2.84 o                         
   5   1   5          0.62         -0.14         1.09 o                         
   6   1   5         33.70         46.43         2.55 o                         
   7   1   5          6.27          7.57         1.44 o                         
  -9   2   5          2.11          7.99         2.62 o                         
  -8   2   5         13.02         11.87         3.95 o                         
  -7   2   5         21.32         19.26         2.12 o                         
  -6   2   5         28.09         34.48         3.24 o                         
  -5   2   5         27.01         22.40         1.96 o                         
  -4   2   5         94.84         92.65         2.53 o                         
  -3   2   5         78.89         74.43         2.49 o                         
  -2   2   5        168.81        173.88         2.47 o                         
  -1   2   5       1152.48       1271.92        12.32 o                         
   0   2   5         67.50         69.05         1.27 o                         
   1   2   5        204.74        185.30         2.52 o                         
   2   2   5         62.26         61.74         1.41 o                         
   3   2   5         94.39         98.60         2.10 o                         
   4   2   5          5.21          5.02         0.99 o                         
   5   2   5          0.99         -0.36         0.76 o                         
   6   2   5         26.24         25.26         2.49 o                         
   7   2   5          7.49          6.58         1.54 o                         
  -9   3   5          4.05          8.27         2.97 o                         
  -8   3   5         25.49         31.70         3.29 o                         
  -7   3   5         11.07         12.82         1.35 o                         
  -6   3   5         10.68         10.05         1.25 o                         
  -5   3   5         19.27         18.94         1.36 o                         
  -4   3   5         24.08         22.32         1.65 o                         
  -3   3   5          1.32          0.47         0.39 o                         
  -2   3   5         78.15         77.07         2.13 o                         
  -1   3   5         12.89         16.74         0.68 o                         
   0   3   5          3.69          3.24         0.35 o                         
   1   3   5         41.85         37.18         1.02 o                         
   2   3   5        187.26        178.44         2.59 o                         
   3   3   5         74.90         84.52         1.94 o                         
   4   3   5          5.07          2.34         0.92 o                         
   5   3   5          8.79         10.03         1.44 o                         
   6   3   5          1.32          0.16         1.33 o                         
   7   3   5          0.58          0.95         0.98 o                         
  -9   4   5          0.08          1.34         2.34 o                         
  -8   4   5         19.79         19.76         3.63 o                         
  -7   4   5         32.54         24.12         2.05 o                         
  -6   4   5         13.18         15.89         1.41 o                         
  -5   4   5        181.92        173.02         4.41 o                         
  -4   4   5          0.01         -0.33         0.55 o                         
  -3   4   5          5.30          5.91         0.70 o                         
  -2   4   5         98.87        103.65         1.76 o                         
  -1   4   5        209.65        218.42         2.70 o                         
   0   4   5         11.15         14.25         0.62 o                         
   1   4   5         40.77         47.68         1.12 o                         
   2   4   5        276.04        259.41         3.13 o                         
   3   4   5        157.80        144.51         2.61 o                         
   4   4   5        235.04        202.15         4.11 o                         
   5   4   5          2.02          0.66         0.89 o                         
   6   4   5          1.72          4.95         1.86 o                         
   7   4   5          0.00          1.19         1.35 o                         
  -9   5   5          1.23          0.20         2.68 o                         
  -8   5   5          3.18          4.21         1.83 o                         
  -7   5   5         15.87         16.45         2.41 o                         
  -6   5   5          0.06         -0.45         0.60 o                         
  -5   5   5         48.09         51.00         2.26 o                         
  -4   5   5        160.50        176.58         4.45 o                         
  -2   5   5        229.80        235.60         3.22 o                         
  -1   5   5         67.46         67.50         1.11 o                         
   0   5   5          5.93          6.46         0.45 o                         
   1   5   5         29.43         34.79         1.01 o                         
   2   5   5        188.25        186.80         2.50 o                         
   3   5   5         28.28         30.37         1.58 o                         
   4   5   5         17.10         11.45         1.09 o                         
   5   5   5         11.09         11.71         2.22 o                         
   6   5   5          0.36         -0.24         1.19 o                         
   7   5   5         48.57         62.55         5.98 o                         
  -9   6   5          2.32          9.42         4.53 o                         
  -8   6   5          9.80          9.28         2.35 o                         
  -7   6   5          3.94          4.92         1.94 o                         
  -6   6   5          2.65          2.88         0.82 o                         
  -5   6   5        118.37        128.34         3.86 o                         
  -4   6   5          0.06         -0.63         1.06 o                         
  -3   6   5          5.78          2.19         0.82 o                         
  -2   6   5         83.99         99.78         2.05 o                         
  -1   6   5          4.33          4.27         0.36 o                         
   0   6   5         22.63         22.93         1.00 o                         
   1   6   5         10.77         15.34         0.71 o                         
   2   6   5        765.87        742.25         7.28 o                         
   3   6   5          7.57          8.20         0.85 o                         
   4   6   5        146.61        137.62         3.16 o                         
   5   6   5          4.14          5.68         1.23 o                         
   6   6   5          0.36         -0.08         1.26 o                         
   7   6   5         26.15         34.06         2.64 o                         
  -8   7   5          1.48          2.29         1.87 o                         
  -7   7   5          4.90          8.46         2.04 o                         
  -6   7   5         74.35         67.94         2.47 o                         
  -5   7   5         51.24         59.11         2.59 o                         
  -4   7   5         90.37         90.03         1.69 o                         
  -3   7   5        195.91        180.74         3.53 o                         
  -2   7   5         29.28         38.32         1.73 o                         
  -1   7   5         58.26         67.49         1.46 o                         
   0   7   5         74.86         83.86         1.58 o                         
   1   7   5        109.20        109.02         1.82 o                         
   2   7   5         26.55         25.97         1.01 o                         
   3   7   5         23.79         24.11         1.62 o                         
   4   7   5         54.55         54.07         2.04 o                         
   5   7   5          1.58         -0.49         1.17 o                         
   6   7   5         15.57         17.57         2.65 o                         
   7   7   5         39.15         52.97         3.13 o                         
  -8   8   5          3.76          6.67         2.18 o                         
  -7   8   5          5.15          3.35         1.77 o                         
  -6   8   5        104.30         93.49         2.95 o                         
  -5   8   5          0.18         -0.31         0.73 o                         
  -4   8   5        265.62        253.41         3.83 o                         
  -3   8   5        455.75        456.08         8.14 o                         
  -2   8   5          0.77          1.21         0.58 o                         
  -1   8   5         92.86         95.65         1.86 o                         
   0   8   5          0.18         -0.08         0.27 o                         
   1   8   5          8.43         10.82         0.75 o                         
   2   8   5         49.91         49.01         1.57 o                         
   3   8   5        425.86        400.52         5.63 o                         
   4   8   5          3.82          4.62         0.90 o                         
   5   8   5          0.29          0.84         1.16 o                         
   6   8   5         20.96         22.14         2.14 o                         
  -8   9   5          2.61          1.89         4.29 o                         
  -7   9   5          0.31          0.96         1.56 o                         
  -6   9   5          5.28          5.71         1.31 o                         
  -5   9   5          5.72          6.29         2.07 o                         
  -4   9   5          2.05          1.77         0.54 o                         
  -3   9   5        231.88        211.17         4.00 o                         
  -2   9   5          3.29          3.06         0.78 o                         
  -1   9   5          3.64          2.65         0.36 o                         
   0   9   5         84.06         79.31         2.14 o                         
   1   9   5        159.61        155.53         2.73 o                         
   2   9   5         24.45         28.84         1.37 o                         
   3   9   5        441.28        440.21         6.09 o                         
   4   9   5         13.71         12.99         1.20 o                         
   5   9   5          0.77          3.97         1.33 o                         
   6   9   5          5.05          4.80         1.29 o                         
  -8  10   5          5.86         10.35         2.69 o                         
  -7  10   5          4.27          6.97         2.11 o                         
  -6  10   5         22.37         24.61         2.14 o                         
  -5  10   5         11.47         12.47         0.94 o                         
  -4  10   5         18.32         18.48         1.27 o                         
  -3  10   5          1.18          0.53         0.75 o                         
  -2  10   5        193.36        210.74         4.67 o                         
  -1  10   5          0.11         -0.26         0.26 o                         
   0  10   5        197.41        203.65         5.38 o                         
   1  10   5         23.75         23.50         1.20 o                         
   2  10   5         56.85         53.47         2.45 o                         
   3  10   5        158.57        146.85         3.27 o                         
   4  10   5         11.46         12.25         1.34 o                         
   5  10   5         15.59         15.09         1.84 o                         
   6  10   5          2.09         -0.56         1.84 o                         
  -8  11   5          3.60          4.92         2.52 o                         
  -7  11   5          3.26          3.55         2.66 o                         
  -6  11   5         63.25         60.91         3.88 o                         
  -5  11   5         26.30         28.31         1.56 o                         
  -4  11   5          1.51          1.07         1.32 o                         
  -3  11   5        932.06        922.72        15.28 o                         
  -2  11   5         91.88         86.18         2.75 o                         
  -1  11   5         36.65         33.49         1.03 o                         
   0  11   5        243.95        268.40         4.20 o                         
   1  11   5         26.99         27.54         1.29 o                         
   2  11   5         65.96         61.07         2.01 o                         
   3  11   5         37.52         35.32         1.84 o                         
   4  11   5         17.93         16.86         1.40 o                         
   5  11   5          0.00         -0.30         2.12 o                         
   6  11   5          0.39          1.84         1.07 o                         
  -8  12   5          7.03         10.93         3.75 o                         
  -7  12   5          1.26          4.71         2.56 o                         
  -6  12   5          1.28          5.30         2.68 o                         
  -5  12   5         24.41         21.87         2.49 o                         
  -4  12   5          4.99          6.00         0.93 o                         
  -3  12   5        125.94        126.93         3.52 o                         
  -2  12   5          0.28         -1.14         1.42 o                         
  -1  12   5        236.57        223.87         3.93 o                         
   0  12   5        103.71        102.10         2.28 o                         
   1  12   5         11.71         13.19         1.02 o                         
   2  12   5          6.43          5.60         0.89 o                         
   3  12   5         75.49         68.10         2.60 o                         
   4  12   5          2.03          2.78         0.83 o                         
   5  12   5          1.99          1.04         0.95 o                         
   6  12   5          4.81          5.49         2.95 o                         
  -8  13   5          9.94          7.91         3.57 o                         
  -7  13   5          1.48          1.95         2.87 o                         
  -6  13   5          2.55          0.00         1.77 o                         
  -5  13   5         19.59         18.43         1.48 o                         
  -4  13   5         60.51         57.95         3.81 o                         
  -3  13   5          0.17         -0.14         0.67 o                         
  -2  13   5         18.97         21.78         1.68 o                         
  -1  13   5         93.73         83.23         1.96 o                         
   0  13   5         34.94         37.81         1.63 o                         
   1  13   5         26.94         24.92         1.33 o                         
   2  13   5          2.44          2.34         0.82 o                         
   3  13   5         13.99         16.24         1.57 o                         
   4  13   5          5.44          6.56         1.01 o                         
   5  13   5          0.71         -0.16         0.90 o                         
   6  13   5         56.78         73.11         5.71 o                         
  -7  14   5         10.16         14.27         4.18 o                         
  -6  14   5          6.38          4.68         1.09 o                         
  -5  14   5          0.00         -0.53         0.55 o                         
  -4  14   5          1.27          4.30         0.94 o                         
  -3  14   5          0.06         -0.82         0.82 o                         
  -2  14   5        345.53        339.05         6.99 o                         
  -1  14   5         32.31         35.14         1.37 o                         
   0  14   5          2.20          0.69         0.60 o                         
   1  14   5         12.66         15.61         1.29 o                         
   2  14   5         14.59         16.09         1.29 o                         
   3  14   5         52.47         51.78         2.53 o                         
   4  14   5          5.76          4.64         1.13 o                         
   5  14   5          2.41          0.93         1.96 o                         
  -7  15   5          3.44          2.99         2.86 o                         
  -6  15   5          4.42          4.66         0.78 o                         
  -5  15   5          1.28          1.75         0.86 o                         
  -4  15   5         13.79         12.47         1.37 o                         
  -3  15   5        134.92        133.52         3.84 o                         
  -2  15   5        187.17        192.22         4.84 o                         
  -1  15   5          3.95          2.68         0.58 o                         
   0  15   5         25.36         22.36         1.58 o                         
   1  15   5          8.95          5.24         0.81 o                         
   2  15   5          0.71          1.32         0.80 o                         
   3  15   5          0.81          1.62         0.87 o                         
   4  15   5          0.02         -0.75         0.75 o                         
   5  15   5          2.40          2.55         1.07 o                         
  -7  16   5          4.57          5.61         2.44 o                         
  -6  16   5          0.60          0.87         0.67 o                         
  -5  16   5          5.36          9.93         1.34 o                         
  -4  16   5          6.51          4.74         1.04 o                         
  -3  16   5         51.63         57.77         2.82 o                         
  -2  16   5         95.25         89.16         4.96 o                         
  -1  16   5          2.69          1.67         0.58 o                         
   0  16   5          7.35          7.46         0.89 o                         
   1  16   5         24.15         23.11         1.54 o                         
   2  16   5          0.40          0.54         1.07 o                         
   3  16   5         11.24          9.84         1.36 o                         
   4  16   5          0.51          0.83         0.95 o                         
   5  16   5         20.07         20.49         2.22 o                         
  -7  17   5          6.05          7.00         2.02 o                         
  -6  17   5          4.30          5.14         3.47 o                         
  -5  17   5          0.04          0.31         0.99 o                         
  -4  17   5         15.03          9.59         1.36 o                         
  -3  17   5         41.15         39.05         2.29 o                         
  -2  17   5         25.70         24.05         1.96 o                         
  -1  17   5         25.98         24.04         1.37 o                         
   0  17   5          1.31          0.60         0.63 o                         
   1  17   5         12.24         14.19         1.30 o                         
   2  17   5         24.77         29.91         2.24 o                         
   3  17   5         33.14         30.87         2.15 o                         
   4  17   5          3.49          0.26         1.14 o                         
   5  17   5          2.98          3.04         1.60 o                         
  -6  18   5         30.70         31.92         2.79 o                         
  -5  18   5          5.84         10.50         1.97 o                         
  -4  18   5        138.35        128.50         4.06 o                         
  -3  18   5         23.42         23.19         2.03 o                         
  -2  18   5         11.96         14.96         1.99 o                         
  -1  18   5          4.80          1.53         0.86 o                         
   0  18   5         28.18         28.05         1.55 o                         
   1  18   5         30.03         27.02         1.77 o                         
   2  18   5         22.87         25.86         2.07 o                         
   3  18   5          0.01          0.15         1.69 o                         
   4  18   5          3.39          2.02         1.08 o                         
  -6  19   5          1.20          3.72         3.14 o                         
  -5  19   5          2.16          2.39         1.18 o                         
  -4  19   5         46.31         49.05         3.85 o                         
  -3  19   5          7.11          8.07         1.82 o                         
  -2  19   5          7.56          8.05         1.38 o                         
  -1  19   5         20.17         17.30         1.34 o                         
   0  19   5          0.63          0.98         0.69 o                         
   1  19   5         16.48         14.03         1.55 o                         
   2  19   5          0.10          0.12         0.97 o                         
   3  19   5          0.42          1.66         0.96 o                         
   4  19   5         13.50         16.41         1.80 o                         
  -6  20   5          1.45          0.75         1.31 o                         
  -5  20   5          3.19          3.23         1.40 o                         
  -4  20   5         35.32         41.54         2.77 o                         
  -3  20   5          3.16          6.32         1.57 o                         
  -2  20   5          0.70         -0.13         0.97 o                         
  -1  20   5          0.37          0.22         0.68 o                         
   0  20   5          3.02          3.50         0.84 o                         
   1  20   5          3.03          2.89         1.05 o                         
   2  20   5         23.63         25.36         2.16 o                         
   3  20   5         36.36         32.35         3.54 o                         
   4  20   5          0.45          0.90         1.07 o                         
  -5  21   5         13.70         19.13         2.41 o                         
  -4  21   5         11.11         13.42         2.12 o                         
  -3  21   5          7.69          8.58         1.56 o                         
  -2  21   5          8.01          8.04         1.57 o                         
  -1  21   5          2.15          0.39         0.73 o                         
   0  21   5          0.23          0.68         0.70 o                         
   1  21   5          0.70         -0.87         0.87 o                         
   2  21   5        117.71        129.71         4.32 o                         
   3  21   5          0.08         -0.15         1.13 o                         
  -5  22   5          0.69          1.67         1.35 o                         
  -4  22   5          0.50         -0.09         1.06 o                         
  -3  22   5          0.67          0.67         1.10 o                         
  -2  22   5         16.99         15.74         1.99 o                         
  -1  22   5          3.66          4.34         0.90 o                         
   0  22   5          4.56          6.00         1.22 o                         
   1  22   5          1.13          0.03         0.97 o                         
   2  22   5          0.93          1.78         1.17 o                         
   3  22   5          1.34         -0.81         1.06 o                         
  -4  23   5          0.12         -0.42         1.09 o                         
  -3  23   5          0.66          1.31         1.18 o                         
  -2  23   5          3.62          2.57         1.30 o                         
  -1  23   5         11.82         10.30         1.20 o                         
   0  23   5          0.00         -0.38         0.88 o                         
   1  23   5          2.12          2.62         1.16 o                         
   2  23   5          0.62         -0.95         1.06 o                         
  -3  24   5          2.08          4.61         1.45 o                         
  -2  24   5          3.38          2.88         1.74 o                         
  -1  24   5          0.20          1.09         0.85 o                         
   0  24   5          0.29         -0.45         0.95 o                         
   1  24   5         18.22         14.33         1.86 o                         
   2  24   5         13.19         10.34         1.80 o                         
  -2  25   5          3.18          5.26         1.57 o                         
  -1  25   5         21.99         20.70         1.77 o                         
   0  25   5          0.11          0.40         0.98 o                         
   1  25   5         24.47         28.34         5.14 o                         
  -8   0   6         16.67          9.81         2.57 o                         
  -6   0   6         16.87         13.33         1.80 o                         
  -4   0   6        104.25        110.23         4.17 o                         
  -2   0   6        166.75        157.37         4.19 o                         
   0   0   6         29.09         32.10         1.56 o                         
   2   0   6         44.87         43.37         2.16 o                         
   4   0   6         21.99         16.23         1.92 o                         
   6   0   6          1.15          2.24         1.76 o                         
  -9   1   6          0.02          3.95         2.52 o                         
  -8   1   6         24.26         28.33         3.27 o                         
  -7   1   6          5.61          6.46         1.23 o                         
  -6   1   6          5.92          7.45         1.03 o                         
  -5   1   6         31.37         36.08         3.11 o                         
  -4   1   6         20.59         17.43         1.43 o                         
  -3   1   6          7.59          1.18         2.19 o                         
  -2   1   6          1.58          1.53         0.59 o                         
  -1   1   6          7.33          8.34         0.67 o                         
   0   1   6         10.06         10.67         0.78 o                         
   1   1   6        403.18        390.69         4.57 o                         
   2   1   6         58.97         57.61         1.49 o                         
   3   1   6        170.45        171.28         3.28 o                         
   4   1   6          9.40         10.26         1.10 o                         
   5   1   6          8.06         15.70         1.78 o                         
   6   1   6          5.06          2.79         1.62 o                         
  -9   2   6          0.12          1.93         2.32 o                         
  -8   2   6          0.50          1.59         1.51 o                         
  -7   2   6         14.38         14.77         1.62 o                         
  -6   2   6          8.93          6.46         1.32 o                         
  -5   2   6         52.88         55.84         2.15 o                         
  -4   2   6        110.01        122.06         3.18 o                         
  -3   2   6          1.05          0.39         0.37 o                         
  -2   2   6         25.70         28.69         2.92 o                         
  -1   2   6          4.83          3.42         0.48 o                         
   0   2   6          1.43          2.47         0.57 o                         
   1   2   6          4.66          4.99         0.58 o                         
   2   2   6        493.31        477.39         5.51 o                         
   3   2   6          2.22          2.06         0.60 o                         
   4   2   6          0.92          0.44         0.67 o                         
   5   2   6          2.81          3.49         1.17 o                         
   6   2   6          0.09         -0.50         1.11 o                         
  -8   3   6          0.46          0.61         1.48 o                         
  -7   3   6        107.51        103.67         4.43 o                         
  -6   3   6          3.01          2.45         0.81 o                         
  -5   3   6          6.98          8.55         1.10 o                         
  -4   3   6        101.15        103.37         3.38 o                         
  -3   3   6          5.73          1.59         1.64 o                         
  -2   3   6        532.43        549.52         7.82 o                         
  -1   3   6          0.04          0.33         0.22 o                         
   0   3   6        254.07        242.91         3.90 o                         
   1   3   6        252.44        256.89         3.35 o                         
   2   3   6        156.80        145.41         2.44 o                         
   3   3   6          5.34          4.35         0.71 o                         
   4   3   6         12.39         11.39         1.58 o                         
   5   3   6         47.63         50.17         2.91 o                         
   6   3   6          0.84          0.64         1.18 o                         
  -8   4   6         14.50         17.62         2.70 o                         
  -7   4   6          7.99          4.53         1.59 o                         
  -6   4   6          3.52          4.45         1.03 o                         
  -5   4   6         89.65         90.11         2.78 o                         
  -4   4   6        156.73        156.04         4.32 o                         
  -3   4   6        165.12        116.50         4.36 o                         
  -2   4   6        285.36        298.12         4.79 o                         
  -1   4   6          1.99          0.69         0.30 o                         
   0   4   6         68.59         74.35         1.85 o                         
   1   4   6         62.33         54.37         1.42 o                         
   2   4   6       1374.95       1341.04        12.47 o                         
   3   4   6          2.22          0.62         0.63 o                         
   4   4   6          1.14          0.87         0.84 o                         
   5   4   6         10.92         10.47         1.67 o                         
   6   4   6         15.39         17.38         2.09 o                         
  -8   5   6          2.10          6.42         2.08 o                         
  -7   5   6         10.09          9.97         2.18 o                         
  -6   5   6         12.95         14.12         1.53 o                         
  -5   5   6         16.90         16.83         2.12 o                         
  -4   5   6         93.32         91.70         3.18 o                         
  -3   5   6         59.89         60.18         1.58 o                         
  -2   5   6         30.01         36.60         1.65 o                         
  -1   5   6         11.34          9.96         0.69 o                         
   0   5   6         16.84         20.39         1.12 o                         
   1   5   6         38.05         39.27         1.56 o                         
   2   5   6        302.63        311.88         4.25 o                         
   3   5   6         16.52         14.39         1.10 o                         
   4   5   6        102.67        111.34         4.12 o                         
   5   5   6          0.81          1.98         1.31 o                         
   6   5   6          1.72          2.00         1.77 o                         
  -8   6   6          0.52          1.03         2.06 o                         
  -7   6   6          2.95          4.88         1.09 o                         
  -6   6   6          1.19          0.58         0.71 o                         
  -5   6   6          8.14          7.84         1.74 o                         
  -4   6   6        392.79        386.77        11.27 o                         
  -3   6   6         28.69         28.75         1.02 o                         
  -2   6   6        137.48         66.91        12.56 o                         
  -1   6   6         39.41         50.89         1.37 o                         
   0   6   6          2.63          5.08         0.57 o                         
   1   6   6        379.00        364.76         4.66 o                         
   2   6   6          8.62          8.05         0.97 o                         
   3   6   6         61.30         61.54         1.94 o                         
   4   6   6          2.29          0.77         1.41 o                         
   5   6   6         38.95         42.59         2.90 o                         
   6   6   6         10.53         13.55         1.96 o                         
  -8   7   6          1.06          4.01         3.83 o                         
  -7   7   6          0.02          1.43         1.06 o                         
  -6   7   6         10.72         11.09         1.34 o                         
  -5   7   6         33.69         36.17         2.43 o                         
  -4   7   6        245.70        231.67         6.97 o                         
  -3   7   6         31.95         32.03         1.40 o                         
  -2   7   6        249.72        236.30         9.03 o                         
  -1   7   6         30.51         32.23         0.95 o                         
   0   7   6         22.05         17.76         0.95 o                         
   1   7   6         61.50         63.49         1.58 o                         
   2   7   6         78.56         84.89         2.32 o                         
   3   7   6          0.37          0.36         0.61 o                         
   4   7   6          0.33          1.29         0.87 o                         
   5   7   6         15.20         20.64         2.83 o                         
   6   7   6          0.33          0.09         1.43 o                         
  -8   8   6          4.78          6.24         2.38 o                         
  -7   8   6          0.70          2.12         1.87 o                         
  -6   8   6         20.95         18.16         2.21 o                         
  -5   8   6          0.39          1.80         0.95 o                         
  -4   8   6          5.44          6.32         1.45 o                         
  -3   8   6         27.73         31.31         4.18 o                         
  -2   8   6         30.21         26.47         1.48 o                         
  -1   8   6          0.56          0.17         0.31 o                         
   0   8   6         64.64         57.38         1.51 o                         
   1   8   6          0.03         -0.41         0.41 o                         
   2   8   6         26.66         27.33         1.82 o                         
   3   8   6          3.43          4.75         0.90 o                         
   4   8   6          9.13          9.65         1.33 o                         
   5   8   6         13.09         13.02         1.89 o                         
   6   8   6          2.59          2.57         1.33 o                         
  -8   9   6          3.88          6.37         3.23 o                         
  -7   9   6          0.15          2.47         1.71 o                         
  -6   9   6         17.17         18.73         2.06 o                         
  -5   9   6         18.11         21.50         2.28 o                         
  -4   9   6         93.43         97.04         2.68 o                         
  -3   9   6        258.89        264.86         5.54 o                         
  -2   9   6         93.61         92.42         2.82 o                         
  -1   9   6          0.61          0.13         0.48 o                         
   0   9   6          0.18          1.89         0.54 o                         
   1   9   6         37.45         37.10         1.56 o                         
   2   9   6          8.16          7.61         0.96 o                         
   3   9   6         43.56         40.11         1.98 o                         
   4   9   6          6.15          6.60         1.08 o                         
   5   9   6          2.54          3.95         1.34 o                         
   6   9   6         11.91         12.64         1.99 o                         
  -8  10   6          0.48         -1.69         2.46 o                         
  -7  10   6          1.20          6.79         2.70 o                         
  -6  10   6         22.45         13.00         2.08 o                         
  -5  10   6          0.44          0.32         1.04 o                         
  -4  10   6          8.17         10.40         1.69 o                         
  -3  10   6        844.91        831.61        13.96 o                         
  -2  10   6          2.09          2.18         0.98 o                         
  -1  10   6          8.04          5.11         0.67 o                         
   0  10   6         71.53         62.75         1.76 o                         
   1  10   6          2.03          2.72         0.63 o                         
   2  10   6         11.37         11.81         1.13 o                         
   3  10   6        103.92         94.81         3.06 o                         
   4  10   6          0.92          1.49         1.17 o                         
   5  10   6          1.46          0.95         1.17 o                         
  -8  11   6          3.65         11.07         3.71 o                         
  -7  11   6          0.54          4.37         2.80 o                         
  -6  11   6         40.49         49.25         3.80 o                         
  -5  11   6          8.15          7.20         1.10 o                         
  -4  11   6          7.68          9.02         1.04 o                         
  -3  11   6         83.28         80.37         2.70 o                         
  -2  11   6         22.45         20.52         1.62 o                         
  -1  11   6         33.38         27.59         1.25 o                         
   0  11   6          0.15          0.95         0.53 o                         
   1  11   6         30.99         36.50         1.76 o                         
   2  11   6          9.69          9.80         1.07 o                         
   3  11   6          3.63          2.29         0.95 o                         
   4  11   6         16.73         14.82         1.64 o                         
   5  11   6         11.76         11.53         1.79 o                         
  -8  12   6          1.65          5.82         3.73 o                         
  -7  12   6          9.03          3.76         2.63 o                         
  -6  12   6         17.14         14.63         2.26 o                         
  -5  12   6          3.31          3.30         0.75 o                         
  -4  12   6         15.04         15.59         1.36 o                         
  -3  12   6         68.23         72.27         2.59 o                         
  -2  12   6          0.14         -0.35         0.63 o                         
  -1  12   6          1.79          1.55         0.51 o                         
   0  12   6         89.04         87.08         2.18 o                         
   1  12   6         20.84         16.47         1.19 o                         
   2  12   6         25.65         22.31         1.49 o                         
   3  12   6          2.84          1.89         1.33 o                         
   4  12   6          0.06         -0.55         0.89 o                         
   5  12   6          0.69         -0.87         1.27 o                         
  -7  13   6         24.34         26.20         4.92 o                         
  -6  13   6          0.08         -0.40         1.24 o                         
  -5  13   6          4.74          3.60         0.83 o                         
  -4  13   6          0.22          0.55         0.63 o                         
  -3  13   6         16.14         16.89         1.53 o                         
  -2  13   6          0.48          0.25         0.69 o                         
  -1  13   6         17.11         14.43         2.30 o                         
   0  13   6          6.13          3.82         0.82 o                         
   1  13   6          1.44          0.64         0.71 o                         
   2  13   6         27.29         23.41         1.55 o                         
   3  13   6          7.01          8.34         1.34 o                         
   4  13   6          3.43          2.61         1.13 o                         
   5  13   6          0.17         -0.41         1.30 o                         
  -7  14   6          3.43         10.98         3.59 o                         
  -6  14   6          0.70          6.81         2.97 o                         
  -5  14   6          5.34          5.72         1.22 o                         
  -4  14   6          2.18          1.47         0.92 o                         
  -3  14   6         21.01         18.74         1.66 o                         
  -2  14   6          3.30          1.35         1.37 o                         
  -1  14   6          2.52          2.67         0.62 o                         
   0  14   6        136.43        130.27         3.75 o                         
   1  14   6          1.31          1.43         0.95 o                         
   2  14   6         10.23         10.93         1.37 o                         
   3  14   6         25.02         25.30         2.02 o                         
   4  14   6          0.19         -1.01         1.06 o                         
   5  14   6          0.37         -1.19         1.74 o                         
  -7  15   6          2.40          6.94         3.88 o                         
  -6  15   6          7.48          8.74         1.23 o                         
  -5  15   6          8.14          9.26         1.24 o                         
  -4  15   6          1.16          0.51         0.72 o                         
  -3  15   6          0.94          0.12         0.72 o                         
  -2  15   6          9.21          9.51         1.34 o                         
  -1  15   6         26.60         24.58         1.65 o                         
   0  15   6          8.67          8.31         0.92 o                         
   1  15   6          7.73          7.49         1.52 o                         
   2  15   6         14.32          9.61         1.49 o                         
   3  15   6          0.10         -0.17         0.87 o                         
   4  15   6          0.17         -0.56         0.95 o                         
   5  15   6          9.53         11.27         2.47 o                         
  -7  16   6          8.55          9.03         4.33 o                         
  -6  16   6         22.19         22.77         1.45 o                         
  -5  16   6         15.92         15.63         1.74 o                         
  -4  16   6         60.35         51.01         2.56 o                         
  -3  16   6         38.16         38.57         2.30 o                         
  -2  16   6          6.07          4.07         1.08 o                         
  -1  16   6         28.20         29.20         2.58 o                         
   0  16   6         15.54         12.81         1.22 o                         
   1  16   6         30.57         29.15         1.80 o                         
   2  16   6         25.67         30.27         2.63 o                         
   3  16   6          0.09         -0.69         0.92 o                         
   4  16   6          7.54          5.55         1.49 o                         
  -6  17   6          0.00          0.08         0.91 o                         
  -5  17   6          0.09          1.82         0.89 o                         
  -4  17   6         15.10         14.38         1.64 o                         
  -3  17   6          4.91          6.16         1.26 o                         
  -2  17   6          0.07         -0.87         0.88 o                         
  -1  17   6         45.44         46.20         2.97 o                         
   0  17   6          0.68          1.34         0.74 o                         
   1  17   6         31.63         32.45         1.95 o                         
   2  17   6          0.26         -0.87         0.87 o                         
   3  17   6         11.32         14.31         1.66 o                         
   4  17   6          5.90          7.64         1.44 o                         
  -6  18   6          1.25          2.04         1.66 o                         
  -5  18   6          0.01          1.41         0.96 o                         
  -4  18   6          2.97          3.15         1.10 o                         
  -3  18   6          2.41          3.73         1.07 o                         
  -2  18   6          3.35          2.75         1.09 o                         
  -1  18   6         14.40         12.14         1.41 o                         
   0  18   6          1.71          2.12         0.87 o                         
   1  18   6          7.36          5.24         1.07 o                         
   2  18   6         42.30         43.40         2.76 o                         
   3  18   6          0.79          1.45         1.64 o                         
   4  18   6          4.51          5.10         2.63 o                         
  -6  19   6          1.21          5.70         4.52 o                         
  -5  19   6         16.53         24.14         3.91 o                         
  -4  19   6         20.78         14.92         1.78 o                         
  -3  19   6         16.19         15.91         1.82 o                         
  -2  19   6         14.46         13.11         1.88 o                         
  -1  19   6          0.00          0.00         0.59 o                         
   0  19   6          0.02         -0.72         0.72 o                         
   1  19   6          4.85          5.57         1.27 o                         
   2  19   6         34.04         33.99         2.49 o                         
   3  19   6          1.10          0.46         1.11 o                         
  -5  20   6         11.62         11.64         2.61 o                         
  -4  20   6         18.23         19.65         3.10 o                         
  -3  20   6          1.17          0.78         1.35 o                         
  -2  20   6         17.72         16.96         2.40 o                         
  -1  20   6          3.58          3.17         0.92 o                         
   0  20   6          0.09         -0.63         0.79 o                         
   1  20   6          1.50         -0.88         0.88 o                         
   2  20   6          9.10          9.04         1.58 o                         
   3  20   6          2.73          2.39         1.25 o                         
  -5  21   6          2.72          4.22         1.59 o                         
  -4  21   6          0.48          0.23         1.46 o                         
  -3  21   6          7.81          7.65         1.51 o                         
  -2  21   6          4.29          3.70         1.31 o                         
  -1  21   6          0.45         -0.57         0.57 o                         
   0  21   6          2.08          2.19         1.03 o                         
   1  21   6          0.37          1.75         1.11 o                         
   2  21   6          1.06          1.93         1.18 o                         
  -4  22   6          1.14          2.17         1.24 o                         
  -3  22   6         22.33         23.46         2.36 o                         
  -2  22   6         11.79         12.70         2.99 o                         
  -1  22   6          0.08         -0.35         1.24 o                         
   0  22   6          7.88          7.11         1.34 o                         
   1  22   6          7.81          6.78         2.90 o                         
   2  22   6          6.09          6.05         1.48 o                         
  -3  23   6          3.78          4.24         1.49 o                         
  -2  23   6          2.51          2.69         1.32 o                         
  -1  23   6          6.12          3.55         1.44 o                         
   0  23   6          1.26          0.54         1.22 o                         
   1  23   6         17.49         22.71         2.23 o                         
  -2  24   6          9.49          8.10         1.69 o                         
  -1  24   6          0.65         -0.69         1.35 o                         
   0  24   6          0.03          0.28         1.22 o                         
  -7   0   7          0.10         -1.00         1.01 o                         
  -5   0   7         98.27        105.95         4.53 o                         
  -3   0   7         32.84         39.78         4.83 o                         
  -1   0   7          2.62          1.18         0.69 o                         
   1   0   7        740.22        780.30        16.05 o                         
   3   0   7         67.66         75.02         3.19 o                         
   5   0   7         21.18         29.91         3.99 o                         
  -8   1   7          7.89          6.50         1.72 o                         
  -7   1   7          4.36          3.76         1.02 o                         
  -6   1   7          3.03          2.89         0.89 o                         
  -5   1   7        218.71        228.75         5.08 o                         
  -4   1   7        117.79        126.54         3.45 o                         
  -3   1   7         42.95         40.89         2.38 o                         
  -2   1   7         57.58         60.34         1.16 o                         
  -1   1   7         28.49         31.67         1.60 o                         
   0   1   7          0.51          0.08         0.51 o                         
   1   1   7        904.98        876.93        12.51 o                         
   2   1   7          5.35          4.32         0.77 o                         
   3   1   7          1.03          1.69         0.72 o                         
   4   1   7         34.82         39.00         2.11 o                         
   5   1   7          5.06          4.37         1.49 o                         
  -8   2   7         25.71         28.34         2.25 o                         
  -7   2   7          4.02          3.99         1.18 o                         
  -6   2   7         11.00         13.94         1.48 o                         
  -5   2   7          8.97          7.59         1.16 o                         
  -4   2   7         16.94         18.69         1.54 o                         
  -3   2   7         82.37         83.98         3.10 o                         
  -2   2   7          0.19          0.10         0.42 o                         
  -1   2   7         71.93         58.82         1.57 o                         
   0   2   7          2.03          2.52         0.62 o                         
   1   2   7         89.06         82.60         2.44 o                         
   2   2   7         30.70         31.07         1.61 o                         
   3   2   7          3.88          3.34         0.99 o                         
   4   2   7         18.71         21.38         1.64 o                         
   5   2   7          8.78          7.08         2.02 o                         
  -8   3   7         15.15         26.73         3.35 o                         
  -7   3   7          5.18          3.38         1.17 o                         
  -6   3   7          1.13          0.82         0.91 o                         
  -5   3   7         13.50         16.59         2.58 o                         
  -4   3   7        105.08        117.20         3.91 o                         
  -3   3   7         28.54         33.80         2.25 o                         
  -2   3   7          0.85          0.66         0.46 o                         
  -1   3   7          9.79          9.46         0.81 o                         
   0   3   7         13.99         15.11         1.01 o                         
   1   3   7        430.98        421.56         6.17 o                         
   2   3   7         38.86         39.85         2.27 o                         
   3   3   7          1.31          0.12         1.02 o                         
   4   3   7          1.59          1.03         1.26 o                         
   5   3   7          5.55          2.66         1.34 o                         
  -8   4   7          0.48          3.14         1.80 o                         
  -7   4   7          0.11          1.77         0.85 o                         
  -6   4   7          0.10         -0.08         0.86 o                         
  -5   4   7        139.14        145.49         4.08 o                         
  -4   4   7        347.42        347.37         7.73 o                         
  -3   4   7         12.23          8.13         1.25 o                         
  -2   4   7          5.89          7.71         0.84 o                         
  -1   4   7         39.28         36.66         1.28 o                         
   0   4   7         88.73        100.01         2.61 o                         
   1   4   7          8.53         10.87         1.04 o                         
   2   4   7          1.61          2.23         0.69 o                         
   3   4   7         13.10         14.80         1.30 o                         
   4   4   7         10.54         14.47         1.57 o                         
   5   4   7          9.41         13.19         1.96 o                         
  -8   5   7          0.85          3.28         1.79 o                         
  -7   5   7          0.00          0.55         0.89 o                         
  -6   5   7         18.78         26.00         3.46 o                         
  -5   5   7          0.32         -0.38         0.82 o                         
  -4   5   7        472.72        476.90         9.77 o                         
  -3   5   7          4.27          4.58         0.54 o                         
  -2   5   7          1.32          2.83         0.91 o                         
  -1   5   7         10.53         14.96         0.90 o                         
   0   5   7         47.34         41.51         1.76 o                         
   1   5   7         19.73         19.97         1.23 o                         
   2   5   7         97.83         97.09         2.57 o                         
   3   5   7          0.42         -0.08         0.81 o                         
   4   5   7          7.24          9.17         1.63 o                         
   5   5   7         50.46         45.97         4.24 o                         
  -8   6   7          0.02          1.59         1.91 o                         
  -7   6   7          1.58          2.15         1.01 o                         
  -6   6   7          2.32          3.90         1.20 o                         
  -5   6   7          0.67          0.94         0.90 o                         
  -4   6   7        179.82        185.93         5.19 o                         
  -3   6   7         36.91         36.66         1.48 o                         
  -2   6   7          9.51          9.44         1.11 o                         
  -1   6   7         10.91         12.52         0.84 o                         
   0   6   7          4.48          5.53         0.72 o                         
   1   6   7          1.94          2.18         0.62 o                         
   2   6   7          0.42          0.34         0.96 o                         
   3   6   7         13.69         12.11         1.20 o                         
   4   6   7          0.59         -0.63         1.03 o                         
   5   6   7         37.30         42.26         3.10 o                         
  -8   7   7          1.82          1.79         2.47 o                         
  -7   7   7          4.43          3.25         1.67 o                         
  -6   7   7         14.58         11.06         1.59 o                         
  -5   7   7         12.14         13.14         1.98 o                         
  -4   7   7          1.25          0.97         0.94 o                         
  -3   7   7         35.97         32.26         2.42 o                         
  -2   7   7         22.68         21.40         1.50 o                         
  -1   7   7         14.96         11.66         0.98 o                         
   0   7   7          0.46         -0.10         0.47 o                         
   1   7   7        225.02        218.59         3.89 o                         
   2   7   7         66.40         64.53         2.17 o                         
   3   7   7          5.82          2.05         1.33 o                         
   4   7   7         16.88         17.44         2.04 o                         
   5   7   7         11.14         14.19         3.60 o                         
  -8   8   7         18.07         30.58         5.02 o                         
  -7   8   7          1.06          0.14         1.00 o                         
  -6   8   7          4.22          3.41         1.70 o                         
  -5   8   7          0.14          0.09         1.01 o                         
  -4   8   7          7.91          4.29         1.44 o                         
  -3   8   7        109.28         98.32         2.59 o                         
  -2   8   7         36.46         34.59         2.13 o                         
  -1   8   7        138.27        129.49         2.54 o                         
   0   8   7         23.98         23.85         1.29 o                         
   1   8   7          0.82          3.65         0.73 o                         
   2   8   7          1.22          1.90         0.73 o                         
   3   8   7         37.76         37.51         2.08 o                         
   4   8   7          2.49          1.36         1.37 o                         
   5   8   7          4.32          2.28         3.19 o                         
  -8   9   7          0.76          1.21         2.50 o                         
  -7   9   7          0.21         -0.82         0.92 o                         
  -6   9   7         43.06         43.25         3.61 o                         
  -5   9   7          1.70          2.26         1.47 o                         
  -4   9   7         18.11         18.74         1.15 o                         
  -3   9   7         93.18         89.47         2.77 o                         
  -2   9   7          3.96          4.59         0.78 o                         
  -1   9   7         81.77         75.44         2.08 o                         
   0   9   7         10.94         10.81         0.96 o                         
   1   9   7        158.96        149.74         3.99 o                         
   2   9   7         15.31         17.03         1.37 o                         
   3   9   7          4.10          3.98         0.96 o                         
   4   9   7          3.90          3.69         1.42 o                         
   5   9   7         12.57         19.14         2.91 o                         
  -7  10   7          8.37         10.16         2.35 o                         
  -6  10   7          0.46          1.14         1.67 o                         
  -5  10   7         15.20         16.08         2.37 o                         
  -4  10   7          0.05         -0.06         0.48 o                         
  -3  10   7          0.87          0.02         0.60 o                         
  -2  10   7          0.02         -0.23         0.61 o                         
  -1  10   7          2.00          1.00         0.50 o                         
   0  10   7        157.69        163.66         3.55 o                         
   1  10   7          4.14          2.55         1.09 o                         
   2  10   7          0.21          0.47         1.09 o                         
   3  10   7          8.63          8.85         1.40 o                         
   4  10   7          1.34          0.96         1.31 o                         
   5  10   7          0.61         -0.02         1.68 o                         
  -7  11   7          8.29         11.73         3.56 o                         
  -6  11   7          2.61          3.71         1.63 o                         
  -5  11   7          2.52          3.65         1.51 o                         
  -4  11   7          2.24          3.15         1.05 o                         
  -3  11   7         17.92         16.93         3.64 o                         
  -2  11   7          5.85          6.56         1.86 o                         
  -1  11   7          2.43          1.84         0.58 o                         
   0  11   7          1.18          3.52         0.83 o                         
   1  11   7         24.15         21.87         1.80 o                         
   2  11   7          5.71          7.90         1.36 o                         
   3  11   7         42.54         41.84         2.51 o                         
   4  11   7         30.94         34.78         2.78 o                         
  -7  12   7          0.19          3.63         2.68 o                         
  -6  12   7          5.99          6.71         4.00 o                         
  -5  12   7          3.11          1.81         0.56 o                         
  -4  12   7         22.94         20.60         1.57 o                         
  -3  12   7          5.14          4.85         0.93 o                         
  -2  12   7          0.01          0.57         0.78 o                         
  -1  12   7          6.96          5.63         0.69 o                         
   0  12   7        226.46        217.78         4.37 o                         
   1  12   7          7.17          5.01         1.11 o                         
   2  12   7         26.24         28.21         1.85 o                         
   3  12   7         10.35         11.28         1.54 o                         
   4  12   7         12.76         10.51         1.56 o                         
  -7  13   7          1.75          3.52         2.69 o                         
  -6  13   7         11.55         15.48         2.60 o                         
  -5  13   7          0.22          1.15         0.61 o                         
  -4  13   7          7.94          5.10         1.13 o                         
  -3  13   7         18.30         19.02         2.90 o                         
  -2  13   7          1.28          0.86         0.76 o                         
  -1  13   7          5.14          3.97         0.76 o                         
   0  13   7          4.75          3.29         0.83 o                         
   1  13   7          2.39          1.75         1.39 o                         
   2  13   7          3.67          3.91         0.99 o                         
   3  13   7          0.01          0.24         0.94 o                         
   4  13   7         25.99         21.59         3.71 o                         
  -7  14   7          0.43          7.95         3.32 o                         
  -6  14   7         25.68         41.91         6.10 o                         
  -5  14   7          0.10         -0.39         0.60 o                         
  -4  14   7          6.23          4.90         1.43 o                         
  -3  14   7          9.22          8.71         1.24 o                         
  -2  14   7          6.24          5.55         1.15 o                         
  -1  14   7          9.41         11.43         1.00 o                         
   0  14   7          2.45          3.13         0.82 o                         
   1  14   7          0.43          0.90         0.88 o                         
   2  14   7         15.43         17.01         1.56 o                         
   3  14   7          2.76          3.89         1.58 o                         
   4  14   7          5.54          8.05         1.98 o                         
  -6  15   7          5.74          6.10         2.05 o                         
  -5  15   7          0.03          0.41         1.25 o                         
  -4  15   7         12.43         14.39         1.50 o                         
  -3  15   7         32.74         40.20         5.17 o                         
  -2  15   7          2.56          4.77         1.11 o                         
  -1  15   7         19.60         14.89         1.15 o                         
   0  15   7          4.74          2.62         0.80 o                         
   1  15   7          3.06          3.42         1.08 o                         
   2  15   7          9.81          9.19         1.51 o                         
   3  15   7         18.16         17.63         1.83 o                         
   4  15   7          2.56          2.34         1.23 o                         
  -6  16   7          3.24          5.08         1.26 o                         
  -5  16   7          3.54          8.19         1.22 o                         
  -4  16   7          0.66          2.02         0.92 o                         
  -3  16   7          0.66          1.32         0.93 o                         
  -2  16   7          1.99          1.63         0.99 o                         
  -1  16   7         11.76         12.63         0.89 o                         
   0  16   7          3.33          5.49         1.00 o                         
   1  16   7          0.12         -0.85         0.91 o                         
   2  16   7          8.49         10.12         1.58 o                         
   3  16   7         10.90         14.32         2.21 o                         
  -6  17   7          0.07          6.10         3.54 o                         
  -5  17   7         12.58         15.47         1.63 o                         
  -4  17   7         58.38         65.23         2.91 o                         
  -3  17   7          0.07         -0.08         0.82 o                         
  -2  17   7          1.64          3.13         1.12 o                         
  -1  17   7         34.21         35.81         2.60 o                         
   0  17   7          5.18          6.33         1.14 o                         
   1  17   7          0.09          1.06         1.43 o                         
   2  17   7          5.51          0.62         1.17 o                         
   3  17   7          0.00         -0.40         1.17 o                         
  -5  18   7         11.23         12.98         1.61 o                         
  -4  18   7          0.32          1.81         0.92 o                         
  -3  18   7         26.83         26.72         2.48 o                         
  -2  18   7          6.54          8.91         1.51 o                         
  -1  18   7          0.09         -0.04         0.49 o                         
   0  18   7          1.79          0.91         0.83 o                         
   1  18   7          0.43         -0.92         0.96 o                         
   2  18   7          0.00         -0.52         1.04 o                         
   3  18   7          1.04          0.55         1.22 o                         
  -5  19   7          4.59          4.37         1.25 o                         
  -4  19   7          8.02          8.60         2.08 o                         
  -3  19   7          3.84          3.37         1.20 o                         
  -2  19   7          5.71          9.55         2.69 o                         
  -1  19   7         14.54         15.30         1.90 o                         
   0  19   7          1.90          1.53         0.94 o                         
   1  19   7          2.84          2.41         1.18 o                         
   2  19   7          1.05          2.25         1.31 o                         
  -4  20   7          0.01         -0.46         1.43 o                         
  -3  20   7          1.79          2.76         1.18 o                         
  -2  20   7          2.52          3.28         1.32 o                         
  -1  20   7          4.68          4.16         1.36 o                         
   0  20   7          2.22          2.28         1.56 o                         
   1  20   7          2.96          5.64         1.69 o                         
   2  20   7          0.50         -1.11         1.11 o                         
  -4  21   7          1.43          1.32         1.17 o                         
  -3  21   7          1.20          1.65         1.57 o                         
  -2  21   7          0.48         -1.07         1.13 o                         
  -1  21   7          6.88          8.59         1.72 o                         
   0  21   7          0.24          0.66         0.96 o                         
   1  21   7         10.47         14.53         2.25 o                         
  -3  22   7          0.41         -0.17         1.18 o                         
  -2  22   7         26.19         30.96         3.83 o                         
  -1  22   7         10.85          9.24         2.08 o                         
   0  22   7          5.85          9.06         1.40 o                         
  -8   0   8          8.17         10.47         3.21 o                         
  -6   0   8         25.69         21.48         2.71 o                         
  -4   0   8         50.13         44.71         3.16 o                         
  -2   0   8         17.82         21.34         2.71 o                         
   0   0   8          0.03         -0.63         1.06 o                         
   2   0   8          2.07         -0.65         2.52 o                         
   4   0   8        179.03        195.11         9.47 o                         
  -8   1   8          0.00          2.29         1.89 o                         
  -7   1   8          1.42          2.17         0.99 o                         
  -6   1   8         14.16         16.50         1.71 o                         
  -5   1   8        467.84        495.12        11.36 o                         
  -4   1   8          9.22          9.76         1.57 o                         
  -3   1   8          2.60          2.61         0.99 o                         
  -2   1   8         24.15         24.48         1.01 o                         
  -1   1   8          6.48          5.30         0.72 o                         
   0   1   8          8.17          9.39         1.40 o                         
   1   1   8        152.02        139.68         3.36 o                         
   2   1   8          2.22          3.70         1.13 o                         
   3   1   8          0.20          1.48         1.23 o                         
   4   1   8          0.33          2.49         1.64 o                         
  -8   2   8          4.66          6.11         2.23 o                         
  -7   2   8          0.18          0.49         0.89 o                         
  -6   2   8          0.45          0.50         0.87 o                         
  -5   2   8         62.47         72.20         2.94 o                         
  -4   2   8         14.22         13.80         1.50 o                         
  -3   2   8          4.56          4.54         1.10 o                         
  -2   2   8          3.94          4.55         0.69 o                         
  -1   2   8          9.85          9.20         0.82 o                         
   0   2   8        190.44        187.53         3.52 o                         
   1   2   8        137.84        142.16         3.39 o                         
   2   2   8          0.04          0.82         0.79 o                         
   3   2   8         22.49         24.23         2.23 o                         
   4   2   8         46.87         54.13         3.96 o                         
  -8   3   8          0.33          2.34         1.13 o                         
  -7   3   8          2.27          3.06         1.21 o                         
  -6   3   8         19.06         20.11         1.86 o                         
  -5   3   8         12.26         12.67         2.21 o                         
  -4   3   8         14.50         13.51         1.70 o                         
  -3   3   8          9.67         10.95         1.52 o                         
  -2   3   8         61.60         60.62         2.36 o                         
  -1   3   8          0.26          0.31         0.44 o                         
   0   3   8          6.68          9.13         0.93 o                         
   1   3   8          9.31          9.26         1.41 o                         
   2   3   8         22.55         24.18         1.87 o                         
   3   3   8          0.07         -0.31         1.46 o                         
   4   3   8          2.52          2.89         1.52 o                         
  -8   4   8          0.01          3.52         1.37 o                         
  -7   4   8          1.82          4.44         1.32 o                         
  -6   4   8         17.18         17.64         1.79 o                         
  -5   4   8         29.60         25.83         2.00 o                         
  -4   4   8         11.38         12.73         2.01 o                         
  -3   4   8         16.79         18.58         1.85 o                         
  -2   4   8         30.25         30.61         2.54 o                         
  -1   4   8         10.64          9.11         0.79 o                         
   0   4   8        114.07        102.26         2.44 o                         
   1   4   8          1.47          0.89         0.63 o                         
   2   4   8         12.98         17.76         1.71 o                         
   3   4   8         15.79         23.93         2.28 o                         
   4   4   8          2.94          1.22         1.32 o                         
  -7   5   8          2.86          3.30         1.23 o                         
  -6   5   8         20.42         27.44         2.48 o                         
  -5   5   8          8.14          5.79         1.19 o                         
  -4   5   8          6.42          4.29         1.16 o                         
  -3   5   8          0.03         -0.09         0.58 o                         
  -2   5   8          8.82         10.49         1.24 o                         
  -1   5   8         33.66         29.40         1.27 o                         
   0   5   8        116.77        115.11         3.14 o                         
   1   5   8         29.22         29.87         1.55 o                         
   2   5   8          0.24         -0.47         0.81 o                         
   3   5   8          2.65          3.72         1.34 o                         
   4   5   8         20.46         24.99         2.53 o                         
  -7   6   8          4.15          2.64         1.29 o                         
  -6   6   8          3.72          4.28         1.25 o                         
  -5   6   8         17.72         18.82         2.01 o                         
  -4   6   8         52.20         47.43         3.10 o                         
  -3   6   8         46.46         43.90         2.05 o                         
  -2   6   8         16.03         13.51         1.18 o                         
  -1   6   8         96.53         97.96         2.23 o                         
   0   6   8        153.12        154.51         3.16 o                         
   1   6   8         28.90         28.34         1.52 o                         
   2   6   8         13.73         15.84         2.28 o                         
   3   6   8         48.76         59.90         3.30 o                         
   4   6   8          5.83          6.62         1.62 o                         
  -7   7   8          2.05          3.05         1.28 o                         
  -6   7   8          4.36          3.49         1.30 o                         
  -5   7   8          3.06          4.09         1.61 o                         
  -4   7   8         41.49         36.38         2.65 o                         
  -3   7   8          4.02          6.09         0.80 o                         
  -2   7   8          0.12          0.78         0.58 o                         
  -1   7   8         60.27         51.75         3.40 o                         
   0   7   8        273.13        268.04         4.55 o                         
   1   7   8          0.04          0.08         0.91 o                         
   2   7   8         14.38         17.60         1.75 o                         
   3   7   8         25.87         27.02         3.24 o                         
   4   7   8          5.53          7.32         1.68 o                         
  -7   8   8          3.77          4.05         1.40 o                         
  -6   8   8          2.74          2.77         1.18 o                         
  -5   8   8         31.22         34.22         3.38 o                         
  -4   8   8         15.55         13.45         2.15 o                         
  -3   8   8          4.23          4.48         0.74 o                         
  -2   8   8          2.37          2.49         0.72 o                         
  -1   8   8         18.47         13.34         0.92 o                         
   0   8   8         84.55         88.03         2.30 o                         
   1   8   8          1.47          0.18         0.83 o                         
   2   8   8          0.38          1.01         1.01 o                         
   3   8   8         36.68         39.26         2.47 o                         
   4   8   8          0.96          0.44         1.32 o                         
  -7   9   8          9.29         14.17         1.95 o                         
  -6   9   8         10.07         11.20         2.23 o                         
  -5   9   8          5.96          5.00         2.00 o                         
  -4   9   8         13.70         15.34         2.35 o                         
  -3   9   8         14.62         17.39         1.43 o                         
  -2   9   8          0.85          0.13         0.69 o                         
  -1   9   8         11.88         13.84         0.93 o                         
   0   9   8         16.74         16.81         1.23 o                         
   1   9   8          0.55         -0.01         0.95 o                         
   2   9   8          4.84          5.55         1.27 o                         
   3   9   8         13.20         15.62         1.47 o                         
   4   9   8          0.58          0.91         1.25 o                         
  -7  10   8         12.67         18.23         2.28 o                         
  -6  10   8          3.88          5.02         1.77 o                         
  -5  10   8         11.58          9.64         1.99 o                         
  -4  10   8         31.76         30.79         1.49 o                         
  -3  10   8          0.33          0.10         0.62 o                         
  -2  10   8          0.58          1.61         0.81 o                         
  -1  10   8         30.82         24.59         1.19 o                         
   0  10   8         31.41         34.57         1.81 o                         
   1  10   8          0.22         -0.15         0.84 o                         
   2  10   8         18.40         24.57         2.17 o                         
   3  10   8          0.00          0.17         1.12 o                         
   4  10   8          2.24          0.02         1.37 o                         
  -7  11   8          0.21         -0.69         1.20 o                         
  -6  11   8         20.40         28.35         3.32 o                         
  -5  11   8          4.03          5.51         1.77 o                         
  -4  11   8          1.00          1.67         0.66 o                         
  -3  11   8          0.39         -0.61         0.61 o                         
  -2  11   8          4.30          4.41         0.96 o                         
  -1  11   8          0.28          1.13         0.59 o                         
   0  11   8          7.75          6.52         1.36 o                         
   1  11   8          4.92          5.57         1.20 o                         
   2  11   8         11.42         12.30         1.97 o                         
   3  11   8          6.95         11.58         1.57 o                         
  -6  12   8         10.82         15.43         2.64 o                         
  -5  12   8         10.14         11.34         2.22 o                         
  -4  12   8          9.67          6.75         1.03 o                         
  -3  12   8          1.82          1.06         0.78 o                         
  -2  12   8         23.20         21.64         1.83 o                         
  -1  12   8          0.04         -0.76         0.76 o                         
   0  12   8          5.94          6.37         1.31 o                         
   1  12   8         12.17         10.79         1.46 o                         
   2  12   8         10.83         10.43         1.63 o                         
   3  12   8          3.08          4.76         2.43 o                         
  -6  13   8         12.98         15.70         2.71 o                         
  -5  13   8         11.37         11.69         2.40 o                         
  -4  13   8          0.85          0.31         0.70 o                         
  -3  13   8         27.76         29.40         2.26 o                         
  -2  13   8         30.75         32.95         5.00 o                         
  -1  13   8          0.81          0.86         0.98 o                         
   0  13   8         41.83         39.83         2.61 o                         
   1  13   8          0.02          0.72         0.98 o                         
   2  13   8          0.78          1.32         1.18 o                         
   3  13   8         14.46         14.10         3.33 o                         
  -6  14   8          3.90          3.22         1.80 o                         
  -5  14   8          0.06          1.11         0.78 o                         
  -4  14   8         42.81         41.31         2.20 o                         
  -3  14   8          0.83          1.06         0.85 o                         
  -2  14   8         16.68         14.21         2.16 o                         
  -1  14   8          2.70          1.14         1.17 o                         
   0  14   8          0.57          1.80         0.86 o                         
   1  14   8          0.02         -0.01         0.90 o                         
   2  14   8          4.10          2.68         1.30 o                         
   3  14   8          5.71          8.31         1.71 o                         
  -6  15   8          1.48          6.63         2.37 o                         
  -5  15   8          0.09          1.53         0.74 o                         
  -4  15   8          7.18          7.84         1.23 o                         
  -3  15   8          0.01          0.81         0.84 o                         
  -2  15   8          8.48          9.34         1.45 o                         
  -1  15   8         45.08         45.83         2.76 o                         
   0  15   8         31.75         34.06         3.30 o                         
   1  15   8          1.49          2.74         1.15 o                         
   2  15   8          0.18         -0.38         1.17 o                         
  -5  16   8          0.05          1.20         1.08 o                         
  -4  16   8          0.18          0.31         0.76 o                         
  -3  16   8          4.71          5.56         1.22 o                         
  -2  16   8         11.74         14.92         2.34 o                         
  -1  16   8         19.52         22.26         2.11 o                         
   0  16   8          0.47          1.72         0.90 o                         
   1  16   8          4.28          3.41         1.71 o                         
   2  16   8         25.83         23.11         2.83 o                         
  -5  17   8          0.02          0.00         0.87 o                         
  -4  17   8          0.31          0.22         0.88 o                         
  -3  17   8         10.19         13.72         1.73 o                         
  -2  17   8          5.27          5.49         1.99 o                         
  -1  17   8          3.78          4.01         1.28 o                         
   0  17   8          4.86          3.23         1.38 o                         
   1  17   8          0.02         -1.19         1.19 o                         
   2  17   8          1.95          2.98         1.69 o                         
  -4  18   8         10.20         10.11         1.54 o                         
  -3  18   8          0.26          0.70         1.07 o                         
  -2  18   8          7.52          7.69         1.53 o                         
  -1  18   8         17.18         20.24         2.16 o                         
   0  18   8          0.03         -0.21         0.84 o                         
   1  18   8          0.10          0.92         1.10 o                         
  -3  19   8         13.52         15.76         1.98 o                         
  -2  19   8          3.19          1.34         1.24 o                         
  -1  19   8          0.21         -1.24         1.54 o                         
   0  19   8          2.26          2.01         1.00 o                         
  -2  20   8         16.71         15.64         2.02 o                         
  -1  20   8          1.53          1.10         1.47 o                         
  -7   0   9          1.02          0.26         1.26 o                         
  -5   0   9         69.64         73.18         4.41 o                         
  -3   0   9          6.64          7.20         3.10 o                         
  -1   0   9         12.70         10.69         1.41 o                         
   1   0   9         45.17         51.28         5.32 o                         
   3   0   9         29.75         33.31         4.38 o                         
  -7   1   9          0.01         -1.15         1.15 o                         
  -6   1   9          3.49          2.43         1.12 o                         
  -5   1   9         50.77         49.94         2.88 o                         
  -4   1   9         17.49         17.71         1.69 o                         
  -3   1   9         13.34         13.83         1.50 o                         
  -2   1   9         99.73        100.11         2.56 o                         
  -1   1   9          5.17          4.12         0.68 o                         
   0   1   9          5.10          5.89         0.92 o                         
   1   1   9          3.94          3.52         0.89 o                         
   2   1   9         52.76         57.52         3.28 o                         
   3   1   9          3.49          4.84         1.70 o                         
  -7   2   9          0.41          1.26         1.04 o                         
  -6   2   9         13.69         12.66         1.67 o                         
  -5   2   9         41.61         40.24         2.62 o                         
  -4   2   9          0.07         -0.46         0.72 o                         
  -3   2   9          1.17          1.67         1.01 o                         
  -2   2   9         21.46         21.37         1.29 o                         
  -1   2   9         32.71         30.62         1.47 o                         
   0   2   9          2.91          1.58         0.67 o                         
   1   2   9         27.83         30.64         1.70 o                         
   2   2   9          4.01          4.83         1.41 o                         
   3   2   9          0.51         -0.26         1.29 o                         
  -7   3   9          0.13          1.12         1.08 o                         
  -6   3   9         12.57         14.46         1.76 o                         
  -5   3   9         12.27         11.89         1.60 o                         
  -4   3   9          1.85          0.85         1.13 o                         
  -3   3   9         10.51          8.23         1.39 o                         
  -2   3   9         21.22         19.07         1.63 o                         
  -1   3   9         16.46         20.09         1.17 o                         
   0   3   9         19.81         20.15         1.32 o                         
   1   3   9          0.54          0.88         0.69 o                         
   2   3   9         54.22         54.95         3.25 o                         
   3   3   9          1.93          2.18         1.48 o                         
  -7   4   9          0.15          3.10         1.34 o                         
  -6   4   9         44.96         42.68         2.77 o                         
  -5   4   9         44.35         43.90         2.68 o                         
  -4   4   9          1.50          2.58         1.05 o                         
  -3   4   9          0.86          1.24         0.93 o                         
  -2   4   9          7.80          7.90         0.94 o                         
  -1   4   9          1.63          0.86         0.53 o                         
   0   4   9        132.91        128.35         2.93 o                         
   1   4   9          0.40          1.12         0.84 o                         
   2   4   9          2.18          2.42         1.05 o                         
   3   4   9          9.37         11.33         5.24 o                         
  -7   5   9          5.93          7.18         1.71 o                         
  -6   5   9         32.94         30.50         3.28 o                         
  -5   5   9          3.74          3.59         1.18 o                         
  -4   5   9          0.27         -0.05         0.94 o                         
  -3   5   9          2.01          2.55         1.08 o                         
  -2   5   9          2.58          1.81         0.70 o                         
  -1   5   9          1.81          1.44         0.56 o                         
   0   5   9         87.21         90.13         2.42 o                         
   1   5   9          1.94          2.40         0.96 o                         
   2   5   9          0.93          0.29         0.99 o                         
   3   5   9         38.03         40.49         3.37 o                         
  -7   6   9          0.70          2.08         1.38 o                         
  -6   6   9         76.11         93.79         4.17 o                         
  -5   6   9          7.66          9.47         1.74 o                         
  -4   6   9          0.05         -0.92         0.92 o                         
  -3   6   9          5.53          4.47         0.90 o                         
  -2   6   9         20.82         17.43         1.81 o                         
  -1   6   9          0.15          0.12         0.47 o                         
   0   6   9         19.72         13.68         1.12 o                         
   1   6   9          2.15          2.48         1.00 o                         
   2   6   9          2.66          2.97         1.17 o                         
   3   6   9         13.29         15.17         2.26 o                         
  -6   7   9          7.72          8.79         1.90 o                         
  -5   7   9          2.59          2.76         1.61 o                         
  -4   7   9          0.02          0.55         1.02 o                         
  -3   7   9         16.11         17.27         1.73 o                         
  -2   7   9          0.52          0.21         0.62 o                         
  -1   7   9          1.80          2.98         0.61 o                         
   0   7   9         17.60         19.45         1.31 o                         
   1   7   9          0.04          1.21         1.16 o                         
   2   7   9          0.44          1.66         1.07 o                         
   3   7   9         10.05          9.08         3.30 o                         
  -6   8   9         12.66         15.04         3.64 o                         
  -5   8   9          2.09          2.71         2.56 o                         
  -4   8   9          8.71          8.89         1.93 o                         
  -3   8   9         26.51         29.64         1.59 o                         
  -2   8   9          0.03          0.84         0.65 o                         
  -1   8   9         90.46         88.36         2.12 o                         
   0   8   9          2.66          4.63         0.82 o                         
   1   8   9          2.15          2.03         1.03 o                         
   2   8   9         15.19         17.36         3.05 o                         
   3   8   9          7.30         11.21         2.10 o                         
  -6   9   9          0.82          0.59         1.28 o                         
  -5   9   9         10.21         10.28         2.03 o                         
  -4   9   9          1.17          2.69         1.51 o                         
  -3   9   9         13.72         11.86         1.16 o                         
  -2   9   9          0.25         -0.57         0.57 o                         
  -1   9   9          2.80          2.09         0.69 o                         
   0   9   9          1.33         -0.27         0.85 o                         
   1   9   9          2.89          3.26         1.68 o                         
   2   9   9          8.93         10.12         1.64 o                         
   3   9   9          0.04          1.13         1.49 o                         
  -6  10   9          0.83          2.10         1.60 o                         
  -5  10   9          0.06          0.39         1.39 o                         
  -4  10   9          2.04          0.08         2.79 o                         
  -3  10   9         19.27         19.99         3.19 o                         
  -2  10   9          3.52          1.99         0.91 o                         
  -1  10   9          0.00          0.81         0.92 o                         
   0  10   9         13.26         10.68         1.17 o                         
   1  10   9          3.00          5.04         1.16 o                         
   2  10   9          0.80          2.95         1.22 o                         
  -6  11   9          4.67          3.64         1.85 o                         
  -5  11   9          0.21          0.72         1.52 o                         
  -4  11   9          0.22         -0.28         1.40 o                         
  -3  11   9          0.00          1.49         0.75 o                         
  -2  11   9          3.76          3.32         1.05 o                         
  -1  11   9         74.10         78.23         3.22 o                         
   0  11   9         10.09         10.41         1.30 o                         
   1  11   9         10.99         16.33         1.78 o                         
   2  11   9          7.63          9.51         1.68 o                         
  -5  12   9          2.72          4.20         1.93 o                         
  -4  12   9         24.61         22.76         2.34 o                         
  -3  12   9          7.51          6.64         1.15 o                         
  -2  12   9          2.45          4.44         1.73 o                         
  -1  12   9         48.98         45.77         2.87 o                         
   0  12   9          9.95         12.21         2.37 o                         
   1  12   9          4.50          7.08         1.40 o                         
   2  12   9         16.15         17.96         2.11 o                         
  -5  13   9          5.58          7.82         2.12 o                         
  -4  13   9          3.17          3.32         0.83 o                         
  -3  13   9          0.40          0.68         0.84 o                         
  -2  13   9          6.76          8.11         1.43 o                         
  -1  13   9         43.91         41.67         2.75 o                         
   0  13   9          1.64          1.03         0.88 o                         
   1  13   9          0.08         -0.97         0.97 o                         
   2  13   9         24.08         26.61         2.40 o                         
  -5  14   9          3.22          5.58         3.67 o                         
  -4  14   9         24.79         30.78         2.43 o                         
  -3  14   9          1.05          1.57         0.92 o                         
  -2  14   9          0.59          1.44         1.06 o                         
  -1  14   9         16.84         20.32         2.05 o                         
   0  14   9          4.11          6.17         1.12 o                         
   1  14   9         10.35         10.00         1.55 o                         
  -4  15   9          4.38          4.07         1.03 o                         
  -3  15   9          8.53         11.15         1.58 o                         
  -2  15   9          0.10         -0.95         0.95 o                         
  -1  15   9          1.38          0.76         1.18 o                         
   0  15   9          2.94          5.58         2.13 o                         
   1  15   9          3.81          3.84         1.31 o                         
  -4  16   9          0.03          0.88         0.90 o                         
  -3  16   9          5.61          5.33         1.32 o                         
  -2  16   9          0.51          1.21         1.08 o                         
  -1  16   9         14.52         17.71         2.17 o                         
   0  16   9          1.15          0.78         1.08 o                         
  -3  17   9          0.97         -1.12         1.38 o                         
  -2  17   9          9.48          6.38         1.47 o                         
  -1  17   9          4.43          4.77         1.83 o                         
  -6   0  10          0.01          1.99         1.66 o                         
  -4   0  10          2.66          0.31         1.29 o                         
  -2   0  10          0.49         -1.00         1.00 o                         
   0   0  10          6.79          6.38         1.22 o                         
   2   0  10          3.32          1.46         1.79 o                         
  -6   1  10          2.27          1.12         1.11 o                         
  -5   1  10          0.27          0.30         1.01 o                         
  -4   1  10          0.48          0.33         0.87 o                         
  -3   1  10         19.13         20.31         2.35 o                         
  -2   1  10          0.62          0.77         0.44 o                         
  -1   1  10          6.58          4.14         0.73 o                         
   0   1  10          0.08         -0.58         0.58 o                         
   1   1  10          9.11          8.38         1.34 o                         
   2   1  10          0.15         -0.50         1.17 o                         
  -6   2  10          9.82          5.88         1.67 o                         
  -5   2  10          1.25          0.30         0.99 o                         
  -4   2  10         11.82         13.76         1.73 o                         
  -3   2  10          4.80          3.57         1.14 o                         
  -2   2  10         14.12         11.75         1.29 o                         
  -1   2  10          0.65          0.71         0.53 o                         
   0   2  10          0.30         -0.61         0.61 o                         
   1   2  10          1.80          3.05         1.37 o                         
   2   2  10          0.63          2.07         1.37 o                         
  -6   3  10         47.59         42.63         2.87 o                         
  -5   3  10          2.18         -0.58         1.00 o                         
  -4   3  10          4.12          3.98         1.32 o                         
  -3   3  10         11.79         10.60         1.75 o                         
  -2   3  10         13.53          9.81         1.25 o                         
  -1   3  10          5.54          3.51         0.69 o                         
   0   3  10          1.34          1.82         0.70 o                         
   1   3  10         29.76         31.05         2.24 o                         
   2   3  10          2.50          3.22         1.43 o                         
  -6   4  10         18.25         17.83         2.03 o                         
  -5   4  10          2.46          0.27         1.70 o                         
  -4   4  10          9.39         10.83         1.57 o                         
  -3   4  10         13.72         12.81         1.79 o                         
  -2   4  10         30.45         25.47         1.60 o                         
  -1   4  10          0.84          0.41         0.55 o                         
   0   4  10          4.03          5.01         0.87 o                         
   1   4  10          0.05          0.03         0.89 o                         
   2   4  10          3.64          3.03         1.48 o                         
  -6   5  10         16.60         16.53         2.03 o                         
  -5   5  10          2.50          2.15         1.19 o                         
  -4   5  10          6.08          6.77         1.64 o                         
  -3   5  10          5.11          4.70         1.38 o                         
  -2   5  10          4.42          4.13         1.25 o                         
  -1   5  10          4.44          2.78         0.66 o                         
   0   5  10         22.24         24.45         1.49 o                         
   1   5  10          8.25         11.88         1.83 o                         
   2   5  10         23.06         24.74         2.60 o                         
  -5   6  10          1.88          2.77         1.13 o                         
  -4   6  10          0.31          0.74         1.07 o                         
  -3   6  10         10.08         10.83         1.79 o                         
  -2   6  10          6.41          5.99         0.98 o                         
  -1   6  10          6.23          7.54         0.77 o                         
   0   6  10          2.61          1.77         0.72 o                         
   1   6  10         28.29         29.86         2.27 o                         
   2   6  10          0.08         -0.79         1.75 o                         
  -5   7  10          4.38          2.52         1.63 o                         
  -4   7  10          3.16          3.77         1.43 o                         
  -3   7  10          3.17          3.94         0.81 o                         
  -2   7  10          3.08          3.05         0.85 o                         
  -1   7  10          0.00         -0.17         0.89 o                         
   0   7  10         22.32         25.63         2.54 o                         
   1   7  10          7.49         10.40         1.53 o                         
  -5   8  10          0.90          0.53         2.69 o                         
  -4   8  10          0.01          0.96         1.20 o                         
  -3   8  10          0.10          0.42         0.55 o                         
  -2   8  10          6.06          7.73         1.14 o                         
  -1   8  10          6.25          5.24         1.02 o                         
   0   8  10          3.07          6.10         1.12 o                         
   1   8  10         27.79         41.31         2.61 o                         
  -5   9  10          9.51         13.18         5.28 o                         
  -4   9  10          3.26          1.67         2.12 o                         
  -3   9  10          6.64          6.87         0.99 o                         
  -2   9  10          0.02          0.18         0.78 o                         
  -1   9  10         67.44         76.86         2.89 o                         
   0   9  10          1.63          3.08         1.03 o                         
   1   9  10          0.00          0.22         0.98 o                         
  -4  10  10         11.79         17.48         4.92 o                         
  -3  10  10          0.45          2.49         0.80 o                         
  -2  10  10          0.89          1.07         0.92 o                         
  -1  10  10         46.89         37.73         2.67 o                         
   0  10  10         23.34         21.95         1.72 o                         
   1  10  10          0.02          0.59         1.08 o                         
  -4  11  10          3.21          7.23         2.09 o                         
  -3  11  10          5.84          4.93         1.01 o                         
  -2  11  10          3.69          4.77         1.22 o                         
  -1  11  10          4.47          5.24         1.34 o                         
   0  11  10         25.23         35.04         3.49 o                         
  -4  12  10          2.02          0.49         1.63 o                         
  -3  12  10          7.24          6.60         1.24 o                         
  -2  12  10          2.41          2.33         1.09 o                         
  -1  12  10          7.80          8.38         1.51 o                         
   0  12  10          3.98          5.74         1.12 o                         
  -3  13  10          9.75         12.67         1.86 o                         
  -2  13  10          0.01          2.22         1.08 o                         
  -1  13  10         25.95         30.07         2.98 o                         
  -3   0  11         21.85         17.77         2.72 o                         
  -1   0  11          2.91          4.21         1.01 o                         
  -4   1  11          0.01         -0.94         1.03 o                         
  -3   1  11         10.40          6.23         1.39 o                         
  -2   1  11          0.01          0.09         0.95 o                         
  -1   1  11          4.02          5.13         0.75 o                         
   0   1  11          0.10          0.79         0.71 o                         
  -4   2  11          0.00          1.41         1.03 o                         
  -3   2  11         13.71         11.78         1.67 o                         
  -2   2  11          5.60          2.10         1.14 o                         
  -1   2  11          2.46          3.58         0.73 o                         
   0   2  11         30.09         31.77         2.12 o                         
  -4   3  11          0.31          1.00         1.14 o                         
  -3   3  11          7.91          9.50         2.16 o                         
  -2   3  11          0.04          0.83         1.19 o                         
  -1   3  11          4.15          4.44         0.73 o                         
   0   3  11          0.40          0.00         1.51 o                         
  -4   4  11         10.60          6.53         1.49 o                         
  -3   4  11          1.81          2.18         1.15 o                         
  -2   4  11          0.76          0.71         0.62 o                         
  -1   4  11          8.71          8.21         0.80 o                         
  -3   5  11          0.72         -0.42         1.90 o                         
  -2   5  11          3.98          1.13         0.70 o                         
  -1   5  11          6.41          6.82         1.21 o                         
  -3   6  11          0.48          1.33         1.29 o                         
  -2   6  11          1.03          0.24         1.06 o                         
  -1   6  11         23.55         26.35         1.95 o                         
  -2   7  11          7.79         10.59         1.63 o                         
                                                                                
